# Supplementary material for: Transcriptomic and Proteomic Analyses of Nepenthes ampullaria and Nepenthes rafflesiana Reveal Parental Molecular Expression in the Pitchers of Their Hybrid, Nepenthes × hookeriana
Source: Front Plant Sci. 2021 Jan 20;11:625507. doi: 10.3389/fpls.2020.625507 (PMC7855304; doi:10.3389/fpls.2020.625507)
Supplement: Supplementary Table 1 — Statistics of transcriptome obtained from PacBio sequencing using the RS_IsoSeq protocol. The analysis had been performed for independently individual species. Reference dataset is generated from the combined analysis of all three transcriptomes. [file Table_1.XLSX]

## Sheet: Ref
Local BLASTN analysis									Functional annotation of the reference transcriptome																		eggNOG5.0 eMapper
A	pident	length	R	pident	length	H	pident	length	Ref_gene_id	Ref_transcript_id	isoform	full_length_coverage	isoform_length	AGI	Description	BLASTX/P	KO	sprot_Top_BLASTX_hit	RNAMMER	prot_id	prot_coords	prot_len	sprot_Top_BLASTP_hit	Pfam	SignalP	TmHMM	eggNOG5 Funcat	description	KO5	GO5	annot lvl	best tax lvl	GO_BLAST/PFAM
c882/7/1400	66.065	887	c7116/3/1374	98.766	1378	c20811/1/1397	99.062	1386	gene_27752	c68976/4/1377	c68976	4	1377			. Neprosin		. Neprosin		c68976/4/1377|m.37184	36-1181[+]	382	. Neprosin	PF14365.1^DUF4409^Domain of unknown function (DUF4409)^42-112^E:3.2e-21`PF03080.10^DUF239^Domain of unknown function (DUF239)^149-378^E:3e-65			S	Neprosin			Viridiplantae	Streptophyta
c68127/1/1250	66.877	791	c12181/1/1189	100	1189	c12577/2/1334	97.661	684	gene_47789	c127800/1/1189	c127800	1	1189	AT2G38255.1		. Neprosin		. Neprosin		c127800/1/1189|m.59651	264-758[+]	165	. Neprosin	PF14365.1^DUF4409^Domain of unknown function (DUF4409)^11-37^E:6.2e-07`PF03080.10^DUF239^Domain of unknown function (DUF239)^77-139^E:7.6e-16			S	Encoded by			Viridiplantae	Brassicales
c882/7/1400	65.153	947	c24099/1/1496	100	1496	c5850/1/1450	96.207	1450	gene_53339	c162227/1/1496	c162227	1	1496	AT2G38255.1		. Neprosin		. Neprosin		c162227/1/1496|m.66948	33-1196[+]	388	. Neprosin	PF14365.1^DUF4409^Domain of unknown function (DUF4409)^48-116^E:1.7e-22`PF03080.10^DUF239^Domain of unknown function (DUF239)^156-384^E:3e-75		ExpAA=19.02^PredHel=1^Topology=i12-29o	S	Neprosin activation peptide			Viridiplantae	Poales
c882/7/1400	65.787	947	c24111/1/1418	99.483	1354	c5879/1/1493	100	1493	gene_70331	c216517/1/1493	c216517	1	1493	AT2G38255.1		. Neprosin		. Neprosin		c216517/1/1493|m.89426	404-847[+]	148	. Neprosin	PF14365.1^DUF4409^Domain of unknown function (DUF4409)^11-37^E:5.2e-07`PF03080.10^DUF239^Domain of unknown function (DUF239)^77-135^E:3.2e-16			S	Neprosin			Viridiplantae	Liliopsida
c68127/1/1250	65.957	564	c7116/3/1374	98.494	664	c22667/1/1314	100	1314	gene_78111	c257365/1/1314	c257365	1	1314			. Neprosin		. Neprosin		c257365/1/1314|m.99929	31-726[+]	232	. Neprosin	PF14365.1^DUF4409^Domain of unknown function (DUF4409)^43-113^E:1.2e-21`PF03080.10^DUF239^Domain of unknown function (DUF239)^150-213^E:6e-17	sigP:1^24^0.866^YES	ExpAA=15.01^PredHel=1^Topology=i7-24o	S	Neprosin activation peptide			Viridiplantae	asterids
c68127/1/1250	65.957	564	c7116/3/1374	98.494	664	c22667/1/1314	100	1314	gene_78111	c257365/1/1314	c257365	1	1314			. Neprosin		. Neprosin		c257365/1/1314|m.99930	686-1117[+]	144	. Neprosin	PF03080.10^DUF239^Domain of unknown function (DUF239)^4-140^E:1.1e-28			S	BEST Arabidopsis thaliana protein match is Protein of			Viridiplantae	Streptophyta
c882/7/1400	65.681	947	c24099/1/1496	96.207	1450	c5850/1/1450	100	1450	gene_70620	c216973/1/1450	c216973	1	1450	AT2G38255.1		. Npr1 C-terminal peptidase [Nepenthes alata]^90%^E:0 Raff|c24099/1/1496;Hook|c5850/1/1450;ven_illu|TR80436;refPB|c162227/1/1496;refPB|c216973/1/1450;		. Npr1 C-terminal peptidase [Nepenthes alata]^90%^E:0 Raff|c24099/1/1496;Hook|c5850/1/1450;ven_illu|TR80436;refPB|c162227/1/1496;refPB|c216973/1/1450;		c216973/1/1450|m.89828	28-1191[+]	388	. Npr1 C-terminal peptidase [Nepenthes alata]^90%^E:0 Raff|c24099/1/1496;Hook|c5850/1/1450;ven_illu|TR80436;refPB|c162227/1/1496;refPB|c216973/1/1450;	PF14365.1^DUF4409^Domain of unknown function (DUF4409)^48-116^E:1.7e-22`PF03080.10^DUF239^Domain of unknown function (DUF239)^156-384^E:2.3e-76		ExpAA=18.90^PredHel=1^Topology=i12-29o	S	Neprosin activation peptide			Viridiplantae	Poales
c882/7/1400	100	1400	c7374/2/1338	65.892	947	c17730/1/1395	95.279	1398	gene_575	c882/8/1400	c882	8	1400	AT2G44250.1						c882/8/1400|m.779	1-1215[+]	405		PF14365.1^DUF4409^Domain of unknown function (DUF4409)^61-143^E:1.3e-22`PF03080.10^DUF239^Domain of unknown function (DUF239)^171-401^E:6.1e-66		ExpAA=18.12^PredHel=1^Topology=i19-41o	S	Neprosin activation peptide			Viridiplantae	Poales
c3396/1/1777	100	1777	c14268/1/1836	98.044	1738	c7334/2/1886	99.597	1737	gene_2470	c3396/1/1777	c3396	1	1777	AT1G55360.1						c3396/1/1777|m.3513	107-1372[+]	422		PF14365.1^DUF4409^Domain of unknown function (DUF4409)^57-180^E:4.5e-53`PF03080.10^DUF239^Domain of unknown function (DUF239)^185-414^E:8.9e-94	sigP:1^30^0.746^YES	ExpAA=22.54^PredHel=1^Topology=i13-35o	S	Neprosin			Viridiplantae	fabids
c3396/1/1777	99.482	1737	c14268/1/1836	98.152	1840	c7334/2/1886	99.894	1886	gene_10836	c24128/3/1884	c24128	3	1884	AT1G55360.1						c24128/3/1884|m.14589	1070-1519[+]	150		PF03080.10^DUF239^Domain of unknown function (DUF239)^1-142^E:2.3e-50			S	BEST Arabidopsis thaliana protein match is Protein of			Viridiplantae	Streptophyta
c3396/1/1777	99.482	1737	c14268/1/1836	98.152	1840	c7334/2/1886	99.894	1886	gene_10836	c24128/3/1884	c24128	3	1884	AT1G55360.1						c24128/3/1884|m.14588	234-1067[+]	278		PF14365.1^DUF4409^Domain of unknown function (DUF4409)^64-187^E:1.8e-53`PF03080.10^DUF239^Domain of unknown function (DUF239)^192-231^E:3.3e-07		ExpAA=24.78^PredHel=1^Topology=i21-43o	S	Neprosin			Viridiplantae	fabids
c3396/1/1777	66.842	380	c3257/1/1649	97.524	848	c31928/1/2403	100	2403	gene_20275	c301285/1/2403	c301285	1	2403	AT5G50150.1						c301285/1/2403|m.27127	1780-2169[+]	130		PF03080.10^DUF239^Domain of unknown function (DUF239)^2-122^E:7.4e-44			S	BEST Arabidopsis thaliana protein match is Protein of			Viridiplantae	Streptophyta
c3396/1/1777	66.842	380	c3257/1/1649	97.524	848	c31928/1/2403	100	2403	gene_20275	c301285/1/2403	c301285	1	2403	AT5G50150.1						c301285/1/2403|m.27126	40-645[+]	202		PF14365.1^DUF4409^Domain of unknown function (DUF4409)^96-197^E:1.5e-34		ExpAA=21.83^PredHel=1^Topology=o39-61i	S	BEST Arabidopsis thaliana protein match is Protein of			Viridiplantae	Streptophyta
c3396/1/1777	99.356	1707	c14268/1/1836	98.212	1734	c7334/2/1886	99.538	1733	gene_22539	c45990/3/1727	c45990	3	1727	AT1G55360.1						c45990/3/1727|m.30123	946-1557[+]	204		PF03080.10^DUF239^Domain of unknown function (DUF239)^1-138^E:7.9e-46		ExpAA=24.04^PredHel=1^Topology=o165-187i	S	BEST Arabidopsis thaliana protein match is Protein of			Viridiplantae	Streptophyta
c3396/1/1777	67.967	615	c3257/1/1649	100	1649	c1458/2/1607	99.501	1604	gene_26086	c66048/2/1649	c66048	2	1649	AT5G50150.1						c66048/2/1649|m.35006	36-1373[+]	446		PF14365.1^DUF4409^Domain of unknown function (DUF4409)^96-202^E:4.9e-36`PF03080.10^DUF239^Domain of unknown function (DUF239)^209-438^E:1.3e-94		ExpAA=22.07^PredHel=1^Topology=i39-61o	S	BEST Arabidopsis thaliana protein match is Protein of			Viridiplantae	Streptophyta
c25736/1/1529	93.875	1551	c4538/1/1615	100	1615	c929/6/1659	97.753	1647	gene_26658	c67108/1/1615	c67108	1	1615	AT1G55360.1						c67108/1/1615|m.35739	458-982[+]	175		PF14365.1^DUF4409^Domain of unknown function (DUF4409)^1-93^E:8.3e-32`PF03080.10^DUF239^Domain of unknown function (DUF239)^98-167^E:1.1e-26			S	Neprosin			Viridiplantae	fabids
c882/7/1400	65.892	947	c7374/2/1338	99.851	1340	c12577/2/1334	99.85	1336	gene_26779	c67319/4/1340	c67319	4	1340	AT2G38255.1		. NrNpr1 C-terminal peptidase [Nepenthes alata]^88%^E:0				c67319/4/1340|m.35905	28-1191[+]	388	. NrNpr1 C-terminal peptidase [Nepenthes alata]^88%^E:0	PF14365.1^DUF4409^Domain of unknown function (DUF4409)^48-116^E:1.7e-22`PF03080.10^DUF239^Domain of unknown function (DUF239)^156-384^E:3.8e-74		ExpAA=19.07^PredHel=1^Topology=i12-29o	S	Neprosin activation peptide			Viridiplantae	Poales
c25736/1/1529	95.048	1555	c33456/4/1807	98.949	1807	c1793/4/1836	99.184	1838	gene_26945	c329756/2/1825	c329756	2	1825	AT1G55360.1						c329756/2/1825|m.36110	364-726[+]	121		PF14365.1^DUF4409^Domain of unknown function (DUF4409)^57-103^E:8.5e-18	sigP:1^29^0.574^YES	ExpAA=20.82^PredHel=1^Topology=o10-29i	S	BEST Arabidopsis thaliana protein match is Protein of			Viridiplantae	Streptophyta
c25736/1/1529	95.878	655	c6653/1/2216	100	2216	c929/6/1659	98.77	732	gene_29356	c71742/1/2216	c71742	1	2216	AT1G55360.1						c71742/1/2216|m.39380	1716-2120[+]	135		PF03080.10^DUF239^Domain of unknown function (DUF239)^2-51^E:1.6e-13			S	BEST Arabidopsis thaliana protein match is Protein of			Viridiplantae	Streptophyta
c25736/1/1529	95.878	655	c6653/1/2216	100	2216	c929/6/1659	98.77	732	gene_29356	c71742/1/2216	c71742	1	2216	AT1G55360.1						c71742/1/2216|m.39381	363-725[+]	121		PF14365.1^DUF4409^Domain of unknown function (DUF4409)^57-88^E:5.7e-13	sigP:1^29^0.574^YES	ExpAA=33.60^PredHel=1^Topology=o10-29i	S	Neprosin activation peptide			Viridiplantae	Brassicales
c25736/1/1529	95.836	1537	c12420/7/1660	100	1660	c1793/4/1836	99.699	1660	gene_31421	c337278/7/1660	c337278	7	1660	AT1G55360.1						c337278/7/1660|m.42001	184-1449[+]	422		PF14365.1^DUF4409^Domain of unknown function (DUF4409)^57-180^E:1.6e-50`PF03080.10^DUF239^Domain of unknown function (DUF239)^185-414^E:1.6e-95	sigP:1^29^0.574^YES	ExpAA=22.90^PredHel=1^Topology=i5-27o	S	BEST Arabidopsis thaliana protein match is Protein of			Viridiplantae	Streptophyta
c68127/1/1250	100	1250	c12181/1/1189	66.877	791	c17730/1/1395	96.11	694	gene_33126	c77431/1/1250	c77431	1	1250	AT2G44250.1						c77431/1/1250|m.44388	1-798[+]	266		PF14365.1^DUF4409^Domain of unknown function (DUF4409)^61-157^E:7e-23`PF03080.10^DUF239^Domain of unknown function (DUF239)^171-235^E:6.4e-15		ExpAA=21.50^PredHel=1^Topology=i19-41o	S	BEST Arabidopsis thaliana protein match is Protein of			Viridiplantae	Streptophyta
c25736/1/1529	95.887	1556	c34063/5/1675	99.94	1675	c1793/4/1836	99.404	1679	gene_33797	c344520/9/1675	c344520	9	1675	AT1G55360.1						c344520/9/1675|m.45291	235-1500[+]	422		PF14365.1^DUF4409^Domain of unknown function (DUF4409)^57-180^E:1.6e-50`PF03080.10^DUF239^Domain of unknown function (DUF239)^185-414^E:1.6e-95	sigP:1^29^0.574^YES	ExpAA=22.90^PredHel=1^Topology=i5-27o	S	BEST Arabidopsis thaliana protein match is Protein of			Viridiplantae	Streptophyta
c25736/1/1529	94.929	1479	c12420/7/1660	98.902	1548	c929/6/1659	98.902	1548	gene_37584	c354148/1/1536	c354148	1	1536	AT1G55360.1						c354148/1/1536|m.46462	728-1048[+]	107		PF03080.10^DUF239^Domain of unknown function (DUF239)^25-86^E:5.6e-22			S	Neprosin activation peptide			Viridiplantae	asterids
c3396/1/1777	68.939	396	c21489/1/1436	100	1436	c8952/1/2115	90.196	1530	gene_44679	c122337/1/1436	c122337	1	1436	AT1G10750.1						c122337/1/1436|m.55609	3-1187[+]	395		PF14365.1^DUF4409^Domain of unknown function (DUF4409)^94-202^E:1.5e-32`PF03080.10^DUF239^Domain of unknown function (DUF239)^207-373^E:1.1e-68		ExpAA=20.43^PredHel=1^Topology=i38-60o	S	Neprosin			Viridiplantae	fabids
c882/7/1400	65.928	948	c24111/1/1418	100	1418	c33965/1/1385	99.353	1391	gene_45159	c123188/2/1418	c123188	2	1418	AT2G38255.1						c123188/2/1418|m.56204	28-516[+]	163		PF14365.1^DUF4409^Domain of unknown function (DUF4409)^48-115^E:3.5e-23		ExpAA=18.13^PredHel=1^Topology=i12-29o	S	Neprosin			Viridiplantae	Streptophyta
c3396/1/1777	98.241	1478	c12197/1/1476	100	1476	c7334/2/1886	98.512	1478	gene_47487	c127253/1/1476	c127253	1	1476	AT1G55360.1						c127253/1/1476|m.59255	2-1144[+]	381		PF14365.1^DUF4409^Domain of unknown function (DUF4409)^16-139^E:1.3e-53`PF03080.10^DUF239^Domain of unknown function (DUF239)^144-373^E:3.1e-92			S	Neprosin			Viridiplantae	fabids
c3396/1/1777	67.805	615	c3257/1/1649	99.502	1605	c1458/2/1607	100	1607	gene_52245	c160429/3/1608	c160429	3	1608	AT5G50150.1						c160429/3/1608|m.65557	40-1377[+]	446		PF14365.1^DUF4409^Domain of unknown function (DUF4409)^96-202^E:4.9e-36`PF03080.10^DUF239^Domain of unknown function (DUF239)^209-438^E:1.3e-94		ExpAA=22.07^PredHel=1^Topology=i39-61o	S	BEST Arabidopsis thaliana protein match is Protein of			Viridiplantae	Streptophyta
c3396/1/1777	67.586	580	c3257/1/1649	97.981	1486	c2865/1/1479	100	1479	gene_53457	c162413/1/1479	c162413	1	1479	AT5G50150.1						c162413/1/1479|m.67077	3-452[+]	150		PF14365.1^DUF4409^Domain of unknown function (DUF4409)^104-132^E:3.9e-11		ExpAA=22.16^PredHel=1^Topology=o50-72i	S	Neprosin activation peptide			Viridiplantae	fabids
c25736/1/1529	95.495	1554	c33668/3/1857	99.785	1858	c1793/4/1836	98.894	1808	gene_59473	c337725/2/1855	c337725	2	1855	AT1G55360.1						c337725/2/1855|m.74741	421-783[+]	121		PF14365.1^DUF4409^Domain of unknown function (DUF4409)^57-103^E:9.7e-17	sigP:1^29^0.574^YES	ExpAA=20.82^PredHel=1^Topology=o10-29i	S	BEST Arabidopsis thaliana protein match is Protein of			Viridiplantae	Streptophyta
c25736/1/1529	95.495	1554	c33668/3/1857	99.785	1858	c1793/4/1836	98.894	1808	gene_59473	c337725/2/1855	c337725	2	1855	AT1G55360.1						c337725/2/1855|m.74740	828-1232[+]	135		PF14365.1^DUF4409^Domain of unknown function (DUF4409)^2-44^E:5.7e-11`PF03080.10^DUF239^Domain of unknown function (DUF239)^49-78^E:2.1e-07			S	Neprosin			Viridiplantae	fabids
c25736/1/1529	95.823	1556	c33456/4/1807	99.776	1788	c1793/4/1836	99.609	1789	gene_59584	c337948/7/1788	c337948	7	1788	AT1G55360.1						c337948/7/1788|m.74915	341-1153[+]	271		PF14365.1^DUF4409^Domain of unknown function (DUF4409)^57-180^E:6.1e-51`PF03080.10^DUF239^Domain of unknown function (DUF239)^185-214^E:6.7e-07	sigP:1^29^0.574^YES	ExpAA=21.02^PredHel=1^Topology=o10-29i	S	BEST Arabidopsis thaliana protein match is Protein of			Viridiplantae	Streptophyta
c25736/1/1529	95.823	1556	c33456/4/1807	99.776	1788	c1793/4/1836	99.609	1789	gene_59584	c337948/7/1788	c337948	7	1788	AT1G55360.1						c337948/7/1788|m.74916	1156-1605[+]	150		PF03080.10^DUF239^Domain of unknown function (DUF239)^1-142^E:1.7e-52			S	BEST Arabidopsis thaliana protein match is Protein of			Viridiplantae	Streptophyta
c882/7/1400	89.886	1404	c7374/2/1338	65.926	945	c931/8/1404	100	1404	gene_60142	c199558/8/1404	c199558	8	1404	AT2G44250.1						c199558/8/1404|m.75796	1-1212[+]	404		PF14365.1^DUF4409^Domain of unknown function (DUF4409)^60-159^E:1.6e-23`PF03080.10^DUF239^Domain of unknown function (DUF239)^170-400^E:1.9e-67		ExpAA=17.94^PredHel=1^Topology=i20-37o	S	Neprosin			Viridiplantae	Streptophyta
c882/7/1400	87.965	1130	c7374/2/1338	67.921	611	c1370/3/1316	100	1316	gene_60262	c199714/3/1316	c199714	3	1316	AT1G70550.1						c199714/3/1316|m.75995	185-856[+]	224		PF14365.1^DUF4409^Domain of unknown function (DUF4409)^1-69^E:1.5e-06`PF03080.10^DUF239^Domain of unknown function (DUF239)^79-204^E:6e-37			S	Neprosin			Viridiplantae	fabids
c25736/1/1529	95.573	1152	c12420/7/1660	99.761	1256	c8785/1/1256	100	1256	gene_63625	c205295/1/1256	c205295	1	1256	AT1G55360.1						c205295/1/1256|m.80547	3-1070[+]	356		PF14365.1^DUF4409^Domain of unknown function (DUF4409)^1-114^E:2e-43`PF03080.10^DUF239^Domain of unknown function (DUF239)^119-348^E:1e-95			S	BEST Arabidopsis thaliana protein match is Protein of			Viridiplantae	Streptophyta
c3396/1/1777	67.752	614	c3257/1/1649	99.17	1446	c19533/1/1440	100	1440	gene_66022	c209325/1/1440	c209325	1	1440	AT5G50150.1						c209325/1/1440|m.83704	655-1086[+]	144		PF03080.10^DUF239^Domain of unknown function (DUF239)^50-141^E:7.1e-35			S	BEST Arabidopsis thaliana protein match is Protein of			Viridiplantae	Streptophyta
c3396/1/1777	67.752	614	c3257/1/1649	99.17	1446	c19533/1/1440	100	1440	gene_66022	c209325/1/1440	c209325	1	1440	AT5G50150.1						c209325/1/1440|m.83703	3-914[+]	304		PF14365.1^DUF4409^Domain of unknown function (DUF4409)^55-161^E:2.3e-36`PF03080.10^DUF239^Domain of unknown function (DUF239)^168-264^E:2.6e-40	sigP:1^18^0.832^YES	ExpAA=14.72^PredHel=1^Topology=i2-24o	S	Neprosin activation peptide			Viridiplantae	fabids
c110054/1/1452	99.908	1085	c34151/5/1542	99.539	1085	c6057/1/2432	100	2432	gene_67818	c212342/1/2432	c212342	1	2432	AT2G44250.1						c212342/1/2432|m.86046	1-555[+]	185		PF14365.1^DUF4409^Domain of unknown function (DUF4409)^61-143^E:2.3e-23			S	Neprosin			Viridiplantae	Streptophyta
c882/7/1400	88.053	1130	c32000/1/1274	99.72	714	c13394/1/1843	100	1843	gene_67831	c212357/1/1843	c212357	1	1843	AT3G41768.1						c212357/1/1843|m.86067	596-1651[+]	352		PF14365.1^DUF4409^Domain of unknown function (DUF4409)^37-107^E:1.3e-07`PF03080.10^DUF239^Domain of unknown function (DUF239)^118-348^E:1.3e-67			S	Neprosin			Viridiplantae	Streptophyta
c25736/1/1529	96.272	1556	c33456/4/1807	97.213	1830	c9675/1/2040	100	2040	gene_68273	c213115/1/2040	c213115	1	2040	AT1G55360.1						c213115/1/2040|m.86654	1171-1620[+]	150		PF03080.10^DUF239^Domain of unknown function (DUF239)^1-142^E:1.7e-52			S	BEST Arabidopsis thaliana protein match is Protein of			Viridiplantae	Streptophyta
c25736/1/1529	96.272	1556	c33456/4/1807	97.213	1830	c9675/1/2040	100	2040	gene_68273	c213115/1/2040	c213115	1	2040	AT1G55360.1						c213115/1/2040|m.86653	356-1168[+]	271		PF14365.1^DUF4409^Domain of unknown function (DUF4409)^57-180^E:5.7e-53`PF03080.10^DUF239^Domain of unknown function (DUF239)^185-214^E:6.7e-07	sigP:1^29^0.574^YES	ExpAA=21.02^PredHel=1^Topology=o10-29i	S	Neprosin			Viridiplantae	fabids
c25736/1/1529	96.245	1438	c12420/7/1660	97.934	1549	c12330/1/1547	100	1547	gene_68936	c214208/1/1547	c214208	1	1547	AT1G55360.1						c214208/1/1547|m.87581	84-1349[+]	422		PF14365.1^DUF4409^Domain of unknown function (DUF4409)^57-180^E:1.5e-52`PF03080.10^DUF239^Domain of unknown function (DUF239)^185-414^E:1.6e-95	sigP:1^29^0.574^YES	ExpAA=22.90^PredHel=1^Topology=i5-27o	S	BEST Arabidopsis thaliana protein match is Protein of			Viridiplantae	Streptophyta
c25736/1/1529	96.272	1556	c33668/3/1857	96.819	1886	c6662/1/1987	100	1987	gene_69928	c215865/1/1987	c215865	1	1987	AT1G55360.1						c215865/1/1987|m.88862	781-1785[+]	335		PF14365.1^DUF4409^Domain of unknown function (DUF4409)^1-93^E:3.2e-33`PF03080.10^DUF239^Domain of unknown function (DUF239)^98-327^E:8.3e-96			S	Neprosin			Viridiplantae	fabids
c882/7/1400	87.749	1404	c7116/3/1374	65.882	850	c16368/2/1375	100	1375	gene_71904	c246440/2/1375	c246440	2	1375	AT2G44250.1						c246440/2/1375|m.91710	1-1182[+]	394		PF14365.1^DUF4409^Domain of unknown function (DUF4409)^61-160^E:1.5e-23`PF03080.10^DUF239^Domain of unknown function (DUF239)^171-390^E:3.6e-62		ExpAA=18.45^PredHel=1^Topology=i20-39o	S	Neprosin			Viridiplantae	Streptophyta
c2446/1/1582	72.973	259	c3257/1/1649	75	308	c32975/1/1372	100	1372	gene_77723	c256693/1/1372	c256693	1	1372	AT5G18460.1						c256693/1/1372|m.99424	212-700[+]	163		PF14365.1^DUF4409^Domain of unknown function (DUF4409)^28-138^E:2.9e-15			S	Neprosin			Viridiplantae	Streptophyta
c16494/3/1439	99.511	1431	c23655/1/1551	97.978	1434	c1833/4/1470	100	1470	gene_70693	c218739/9/1470	c218739	9	1470		Aspartic proteinase nepenthesin-2	NEP2_NEPGR^NEP2_NEPGR^Q:78-1394,H:1-435^51.693%ID^E:2.79e-138^RecName: Full=Aspartic proteinase nepenthesin-2;^Eukaryota; Viridiplantae; Streptophyta; Embryophyta; Tracheophyta; Spermatophyta; Magnoliophyta; eudicotyledons; Gunneridae; Pentapetalae; Caryophyllales; Nepenthaceae; Nepenthes		NEP2_NEPGR^NEP2_NEPGR^Q:78-1394,H:1-435^51.693%ID^E:2.79e-138^RecName: Full=Aspartic proteinase nepenthesin-2;^Eukaryota; Viridiplantae; Streptophyta; Embryophyta; Tracheophyta; Spermatophyta; Magnoliophyta; eudicotyledons; Gunneridae; Pentapetalae; Caryophyllales; Nepenthaceae; Nepenthes		c218739/9/1470|m.89940	78-1406[+]	443	NEP2_NEPGR^NEP2_NEPGR^Q:1-439,H:1-435^52.027%ID^E:4.27e-143^RecName: Full=Aspartic proteinase nepenthesin-2;^Eukaryota; Viridiplantae; Streptophyta; Embryophyta; Tracheophyta; Spermatophyta; Magnoliophyta; eudicotyledons; Gunneridae; Pentapetalae; Caryophyllales; Nepenthaceae; Nepenthes	PF14543.1^TAXi_N^Xylanase inhibitor N-terminal^96-257^E:4.7e-37`PF00026.18^Asp^Eukaryotic aspartyl protease^96-430^E:1.8e-17`PF14541.1^TAXi_C^Xylanase inhibitor C-terminal^282-435^E:4.9e-26	sigP:1^25^0.601^YES		O	Belongs to the peptidase A1 family	K01381		Viridiplantae	fabids	GO:0005576
c28256/1/1376	98.33	1377	c6534/1/2320	100	2320	c14007/1/2393	77.483	151	gene_25545	c65159/1/2320	c65159	1	2320	AT2G42980.1	Aspartic proteinase nepenthesin-2	NEP2_NEPGR^NEP2_NEPGR^Q:780-1610,H:85-339^39.928%ID^E:1.61e-50^RecName: Full=Aspartic proteinase nepenthesin-2;^Eukaryota; Viridiplantae; Streptophyta; Embryophyta; Tracheophyta; Spermatophyta; Magnoliophyta; eudicotyledons; Gunneridae; Pentapetalae; Caryophyllales; Nepenthaceae; Nepenthes`NEP2_NEPGR^NEP2_NEPGR^Q:1616-1900,H:351-436^36.842%ID^E:1.61e-50^RecName: Full=Aspartic proteinase nepenthes…	K22683	NEP2_NEPGR^NEP2_NEPGR^Q:780-1610,H:85-339^39.928%ID^E:1.61e-50^RecName: Full=Aspartic proteinase nepenthesin-2;^Eukaryota; Viridiplantae; Streptophyta; Embryophyta; Tracheophyta; Spermatophyta; Magnoliophyta; eudicotyledons; Gunneridae; Pentapetalae; Caryophyllales; Nepenthaceae; Nepenthes`NEP2_NEPGR^NEP2_NEPGR^Q:1616-1900,H:351-436^36.842%ID^E:1.61e-50^RecName: Full=Aspartic proteinase nepenthes…		c65159/1/2320|m.34290	348-1673[+]	442	NEP2_NEPGR^NEP2_NEPGR^Q:145-421,H:85-339^41.367%ID^E:3.38e-56^RecName: Full=Aspartic proteinase nepenthesin-2;^Eukaryota; Viridiplantae; Streptophyta; Embryophyta; Tracheophyta; Spermatophyta; Magnoliophyta; eudicotyledons; Gunneridae; Pentapetalae; Caryophyllales; Nepenthaceae; Nepenthes	PF00026.18^Asp^Eukaryotic aspartyl protease^155-417^E:6.4e-12`PF14543.1^TAXi_N^Xylanase inhibitor N-terminal^156-335^E:1.8e-42`PF14541.1^TAXi_C^Xylanase inhibitor C-terminal^362-441^E:1.2e-15			O	Belongs to the peptidase A1 family			Viridiplantae	Streptophyta	GO:0005576
c28256/1/1376	100	1376	c6534/1/2320	98.33	1377	c14007/1/2393	76.471	153	gene_13361	c28235/1/1376	c28235	1	1376	AT2G42980.1	Aspartic proteinase nepenthesin-2	NEP2_NEPGR^NEP2_NEPGR^Q:73-831,H:117-346^38.583%ID^E:1.73e-44^RecName: Full=Aspartic proteinase nepenthesin-2;^Eukaryota; Viridiplantae; Streptophyta; Embryophyta; Tracheophyta; Spermatophyta; Magnoliophyta; eudicotyledons; Gunneridae; Pentapetalae; Caryophyllales; Nepenthaceae; Nepenthes`NEP2_NEPGR^NEP2_NEPGR^Q:813-1097,H:351-436^36.842%ID^E:1.73e-44^RecName: Full=Aspartic proteinase nepenthesin…	K22683	NEP2_NEPGR^NEP2_NEPGR^Q:73-831,H:117-346^38.583%ID^E:1.73e-44^RecName: Full=Aspartic proteinase nepenthesin-2;^Eukaryota; Viridiplantae; Streptophyta; Embryophyta; Tracheophyta; Spermatophyta; Magnoliophyta; eudicotyledons; Gunneridae; Pentapetalae; Caryophyllales; Nepenthaceae; Nepenthes`NEP2_NEPGR^NEP2_NEPGR^Q:813-1097,H:351-436^36.842%ID^E:1.73e-44^RecName: Full=Aspartic proteinase nepenthesin…		c28235/1/1376|m.17950	370-870[+]	167	NEP2_NEPGR^NEP2_NEPGR^Q:2-154,H:202-346^40.909%ID^E:5.02e-23^RecName: Full=Aspartic proteinase nepenthesin-2;^Eukaryota; Viridiplantae; Streptophyta; Embryophyta; Tracheophyta; Spermatophyta; Magnoliophyta; eudicotyledons; Gunneridae; Pentapetalae; Caryophyllales; Nepenthaceae; Nepenthes	PF14543.1^TAXi_N^Xylanase inhibitor N-terminal^2-60^E:1.3e-14`PF14541.1^TAXi_C^Xylanase inhibitor C-terminal^87-166^E:1.8e-16			O	Belongs to the peptidase A1 family			Viridiplantae	fabids	GO:0005576
c14815/4/1659	97.149	1473	c644/19/1662	99.932	1473	c18605/1/1526	99.457	1473	gene_6220	c8803/3/1472	c8803	3	1472	AT3G52500.1	Aspartic proteinase nepenthesin-2	NEP2_NEPGR^NEP2_NEPGR^Q:636-1394,H:195-435^31.008%ID^E:9.36e-31^RecName: Full=Aspartic proteinase nepenthesin-2;^Eukaryota; Viridiplantae; Streptophyta; Embryophyta; Tracheophyta; Spermatophyta; Magnoliophyta; eudicotyledons; Gunneridae; Pentapetalae; Caryophyllales; Nepenthaceae; Nepenthes`NEP2_NEPGR^NEP2_NEPGR^Q:163-633,H:59-193^26.582%ID^E:9.36e-31^RecName: Full=Aspartic proteinase nepenthesin…		NEP2_NEPGR^NEP2_NEPGR^Q:636-1394,H:195-435^31.008%ID^E:9.36e-31^RecName: Full=Aspartic proteinase nepenthesin-2;^Eukaryota; Viridiplantae; Streptophyta; Embryophyta; Tracheophyta; Spermatophyta; Magnoliophyta; eudicotyledons; Gunneridae; Pentapetalae; Caryophyllales; Nepenthaceae; Nepenthes`NEP2_NEPGR^NEP2_NEPGR^Q:163-633,H:59-193^26.582%ID^E:9.36e-31^RecName: Full=Aspartic proteinase nepenthesin…		c8803/3/1472|m.8524	480-1400[+]	307	NEP2_NEPGR^NEP2_NEPGR^Q:37-305,H:179-435^29.927%ID^E:4.42e-26^RecName: Full=Aspartic proteinase nepenthesin-2;^Eukaryota; Viridiplantae; Streptophyta; Embryophyta; Tracheophyta; Spermatophyta; Magnoliophyta; eudicotyledons; Gunneridae; Pentapetalae; Caryophyllales; Nepenthaceae; Nepenthes	PF14543.1^TAXi_N^Xylanase inhibitor N-terminal^37-110^E:7.3e-11`PF00026.18^Asp^Eukaryotic aspartyl protease^134-300^E:6.5e-09`PF14541.1^TAXi_C^Xylanase inhibitor C-terminal^137-302^E:5.3e-36			O	Belongs to the peptidase A1 family	K01381		Viridiplantae	Brassicales	GO:0005576
c16494/3/1439	68.976	332	c16919/2/1454	100	1454	c32555/1/1589	97.015	1474	gene_49090	c155191/2/1454	c155191	2	1454	AT2G03200.1	Aspartic proteinase nepenthesin-2	NEP2_NEPGR^NEP2_NEPGR^Q:631-1155,H:207-378^43.182%ID^E:2.49e-61^RecName: Full=Aspartic proteinase nepenthesin-2;^Eukaryota; Viridiplantae; Streptophyta; Embryophyta; Tracheophyta; Spermatophyta; Magnoliophyta; eudicotyledons; Gunneridae; Pentapetalae; Caryophyllales; Nepenthaceae; Nepenthes`NEP2_NEPGR^NEP2_NEPGR^Q:210-548,H:67-182^57.759%ID^E:2.49e-61^RecName: Full=Aspartic proteinase nepenthesin…		NEP2_NEPGR^NEP2_NEPGR^Q:631-1155,H:207-378^43.182%ID^E:2.49e-61^RecName: Full=Aspartic proteinase nepenthesin-2;^Eukaryota; Viridiplantae; Streptophyta; Embryophyta; Tracheophyta; Spermatophyta; Magnoliophyta; eudicotyledons; Gunneridae; Pentapetalae; Caryophyllales; Nepenthaceae; Nepenthes`NEP2_NEPGR^NEP2_NEPGR^Q:210-548,H:67-182^57.759%ID^E:2.49e-61^RecName: Full=Aspartic proteinase nepenthesin…															GO:0005576
c66717/1/1659	95.034	1631	c31847/1/1787	98.261	1725	c24447/1/1714	100	1714	gene_64576	c206895/1/1714	c206895	1	1714	AT2G03200.1	Aspartic proteinase nepenthesin-2	NEP2_NEPGR^NEP2_NEPGR^Q:538-942,H:66-199^59.559%ID^E:1.92e-54^RecName: Full=Aspartic proteinase nepenthesin-2;^Eukaryota; Viridiplantae; Streptophyta; Embryophyta; Tracheophyta; Spermatophyta; Magnoliophyta; eudicotyledons; Gunneridae; Pentapetalae; Caryophyllales; Nepenthaceae; Nepenthes`NEP2_NEPGR^NEP2_NEPGR^Q:353-544,H:2-67^53.03%ID^E:1.92e-54^RecName: Full=Aspartic proteinase nepenthesin-2;^E…	K01381	NEP2_NEPGR^NEP2_NEPGR^Q:538-942,H:66-199^59.559%ID^E:1.92e-54^RecName: Full=Aspartic proteinase nepenthesin-2;^Eukaryota; Viridiplantae; Streptophyta; Embryophyta; Tracheophyta; Spermatophyta; Magnoliophyta; eudicotyledons; Gunneridae; Pentapetalae; Caryophyllales; Nepenthaceae; Nepenthes`NEP2_NEPGR^NEP2_NEPGR^Q:353-544,H:2-67^53.03%ID^E:1.92e-54^RecName: Full=Aspartic proteinase nepenthesin-2;^E…		c206895/1/1714|m.81794	3-305[-]	102
c61510/1/1479	100	1479	c33472/3/1311	95.703	1280	c13859/1/1462	93.725	1498	gene_28478	c70192/1/1479	c70192	1	1479		Aspartic proteinase nepenthesin-2	NEP2_NEPGR^NEP2_NEPGR^Q:501-1307,H:164-435^26.95%ID^E:7.4e-23^RecName: Full=Aspartic proteinase nepenthesin-2;^Eukaryota; Viridiplantae; Streptophyta; Embryophyta; Tracheophyta; Spermatophyta; Magnoliophyta; eudicotyledons; Gunneridae; Pentapetalae; Caryophyllales; Nepenthaceae; Nepenthes`NEP2_NEPGR^NEP2_NEPGR^Q:298-477,H:102-160^40%ID^E:7.4e-23^RecName: Full=Aspartic proteinase nepenthesin-2;^Eu…		NEP2_NEPGR^NEP2_NEPGR^Q:501-1307,H:164-435^26.95%ID^E:7.4e-23^RecName: Full=Aspartic proteinase nepenthesin-2;^Eukaryota; Viridiplantae; Streptophyta; Embryophyta; Tracheophyta; Spermatophyta; Magnoliophyta; eudicotyledons; Gunneridae; Pentapetalae; Caryophyllales; Nepenthaceae; Nepenthes`NEP2_NEPGR^NEP2_NEPGR^Q:298-477,H:102-160^40%ID^E:7.4e-23^RecName: Full=Aspartic proteinase nepenthesin-2;^Eu…															GO:0005576
c14815/4/1659	95.317	1260	c3058/1/1238	100	1238	c1663/3/1640	98.39	1242	gene_27407	c68379/1/1238	c68379	1	1238	AT3G52500.1	Aspartic proteinase nepenthesin-2	NEP2_NEPGR^NEP2_NEPGR^Q:483-719,H:280-355^35.443%ID^E:2.3e-17^RecName: Full=Aspartic proteinase nepenthesin-2;^Eukaryota; Viridiplantae; Streptophyta; Embryophyta; Tracheophyta; Spermatophyta; Magnoliophyta; eudicotyledons; Gunneridae; Pentapetalae; Caryophyllales; Nepenthaceae; Nepenthes`NEP2_NEPGR^NEP2_NEPGR^Q:20-427,H:138-261^27.66%ID^E:2.3e-17^RecName: Full=Aspartic proteinase nepenthesin-2;^…		NEP2_NEPGR^NEP2_NEPGR^Q:483-719,H:280-355^35.443%ID^E:2.3e-17^RecName: Full=Aspartic proteinase nepenthesin-2;^Eukaryota; Viridiplantae; Streptophyta; Embryophyta; Tracheophyta; Spermatophyta; Magnoliophyta; eudicotyledons; Gunneridae; Pentapetalae; Caryophyllales; Nepenthaceae; Nepenthes`NEP2_NEPGR^NEP2_NEPGR^Q:20-427,H:138-261^27.66%ID^E:2.3e-17^RecName: Full=Aspartic proteinase nepenthesin-2;^…															GO:0005576
c16494/3/1439	97.443	1447	c23655/1/1551	100	1551	c13301/3/1478	97.905	1480	gene_55329	c165535/1/1551	c165535	1	1551		Aspartic proteinase nepenthesin-2	NEP2_NEPGR^NEP2_NEPGR^Q:42-1358,H:1-435^51.577%ID^E:1.41e-135^RecName: Full=Aspartic proteinase nepenthesin-2;^Eukaryota; Viridiplantae; Streptophyta; Embryophyta; Tracheophyta; Spermatophyta; Magnoliophyta; eudicotyledons; Gunneridae; Pentapetalae; Caryophyllales; Nepenthaceae; Nepenthes		NEP2_NEPGR^NEP2_NEPGR^Q:42-1358,H:1-435^51.577%ID^E:1.41e-135^RecName: Full=Aspartic proteinase nepenthesin-2;^Eukaryota; Viridiplantae; Streptophyta; Embryophyta; Tracheophyta; Spermatophyta; Magnoliophyta; eudicotyledons; Gunneridae; Pentapetalae; Caryophyllales; Nepenthaceae; Nepenthes		c165535/1/1551|m.69432	42-1370[+]	443	NEP2_NEPGR^NEP2_NEPGR^Q:1-439,H:1-435^51.577%ID^E:1.85e-140^RecName: Full=Aspartic proteinase nepenthesin-2;^Eukaryota; Viridiplantae; Streptophyta; Embryophyta; Tracheophyta; Spermatophyta; Magnoliophyta; eudicotyledons; Gunneridae; Pentapetalae; Caryophyllales; Nepenthaceae; Nepenthes	PF14543.1^TAXi_N^Xylanase inhibitor N-terminal^96-257^E:2.7e-37`PF00026.18^Asp^Eukaryotic aspartyl protease^96-431^E:2e-17`PF14541.1^TAXi_C^Xylanase inhibitor C-terminal^282-435^E:7.1e-26	sigP:1^25^0.6^YES		O	Belongs to the peptidase A1 family	K01381		Viridiplantae	fabids	GO:0005576
c14815/4/1659	98.559	1666	c644/19/1662	96.577	1665	c35470/1/1735	100	1735	gene_21398	c304315/1/1735	c304315	1	1735	AT3G52500.1	Aspartic proteinase nepenthesin-2	NEP2_NEPGR^NEP2_NEPGR^Q:326-1396,H:112-435^30.028%ID^E:5.28e-29^RecName: Full=Aspartic proteinase nepenthesin-2;^Eukaryota; Viridiplantae; Streptophyta; Embryophyta; Tracheophyta; Spermatophyta; Magnoliophyta; eudicotyledons; Gunneridae; Pentapetalae; Caryophyllales; Nepenthaceae; Nepenthes		NEP2_NEPGR^NEP2_NEPGR^Q:326-1396,H:112-435^30.028%ID^E:5.28e-29^RecName: Full=Aspartic proteinase nepenthesin-2;^Eukaryota; Viridiplantae; Streptophyta; Embryophyta; Tracheophyta; Spermatophyta; Magnoliophyta; eudicotyledons; Gunneridae; Pentapetalae; Caryophyllales; Nepenthaceae; Nepenthes		c304315/1/1735|m.28636	1019-1402[+]	128	ASPG1_ARATH^ASPG1_ARATH^Q:29-126,H:413-500^31.633%ID^E:1.06e-07^RecName: Full=Protein ASPARTIC PROTEASE IN GUARD CELL 1;^Eukaryota; Viridiplantae; Streptophyta; Embryophyta; Tracheophyta; Spermatophyta; Magnoliophyta; eudicotyledons; Gunneridae; Pentapetalae; rosids; malvids; Brassicales; Brassicaceae; Camelineae; Arabidopsis	PF14541.1^TAXi_C^Xylanase inhibitor C-terminal^3-123^E:6.2e-23			O	Belongs to the peptidase A1 family	K01381		Viridiplantae	fabids	GO:0005783
c16494/3/1439	97.787	1446	c23655/1/1551	99.529	1486	c13301/3/1478	98.108	1480	gene_10560	c16496/4/1483	c16496	4	1483		Aspartic proteinase nepenthesin-2	NEP2_NEPGR^NEP2_NEPGR^Q:311-1249,H:91-399^52.532%ID^E:5.18e-98^RecName: Full=Aspartic proteinase nepenthesin-2;^Eukaryota; Viridiplantae; Streptophyta; Embryophyta; Tracheophyta; Spermatophyta; Magnoliophyta; eudicotyledons; Gunneridae; Pentapetalae; Caryophyllales; Nepenthaceae; Nepenthes`NEP2_NEPGR^NEP2_NEPGR^Q:42-329,H:1-96^44.33%ID^E:5.18e-98^RecName: Full=Aspartic proteinase nepenthesin-2;^E…		NEP2_NEPGR^NEP2_NEPGR^Q:311-1249,H:91-399^52.532%ID^E:5.18e-98^RecName: Full=Aspartic proteinase nepenthesin-2;^Eukaryota; Viridiplantae; Streptophyta; Embryophyta; Tracheophyta; Spermatophyta; Magnoliophyta; eudicotyledons; Gunneridae; Pentapetalae; Caryophyllales; Nepenthaceae; Nepenthes`NEP2_NEPGR^NEP2_NEPGR^Q:42-329,H:1-96^44.33%ID^E:5.18e-98^RecName: Full=Aspartic proteinase nepenthesin-2;^E…		c16496/4/1483|m.14164	332-1297[+]	322	NEP1_NEPGR^NEP1_NEPGR^Q:1-306,H:97-399^53.674%ID^E:1.76e-91^RecName: Full=Aspartic proteinase nepenthesin-1;^Eukaryota; Viridiplantae; Streptophyta; Embryophyta; Tracheophyta; Spermatophyta; Magnoliophyta; eudicotyledons; Gunneridae; Pentapetalae; Caryophyllales; Nepenthaceae; Nepenthes	PF14543.1^TAXi_N^Xylanase inhibitor N-terminal^2-160^E:5.4e-37`PF00026.18^Asp^Eukaryotic aspartyl protease^2-270^E:2.2e-14`PF14541.1^TAXi_C^Xylanase inhibitor C-terminal^185-305^E:1.7e-17			O	Belongs to the peptidase A1 family	K01381		Viridiplantae	fabids	GO:0005576
c13976/1/1659	100	1659							gene_9695	c13976/1/1659	c13976	1	1659	AT3G25700.2	Aspartic proteinase nepenthesin-2	NEP2_NEPGR^NEP2_NEPGR^Q:255-1154,H:84-354^27.922%ID^E:3.45e-19^RecName: Full=Aspartic proteinase nepenthesin-2;^Eukaryota; Viridiplantae; Streptophyta; Embryophyta; Tracheophyta; Spermatophyta; Magnoliophyta; eudicotyledons; Gunneridae; Pentapetalae; Caryophyllales; Nepenthaceae; Nepenthes`NEP2_NEPGR^NEP2_NEPGR^Q:791-1324,H:237-410^30.27%ID^E:1.71e-07^RecName: Full=Aspartic proteinase nepenthesin…	K22683	NEP2_NEPGR^NEP2_NEPGR^Q:255-1154,H:84-354^27.922%ID^E:3.45e-19^RecName: Full=Aspartic proteinase nepenthesin-2;^Eukaryota; Viridiplantae; Streptophyta; Embryophyta; Tracheophyta; Spermatophyta; Magnoliophyta; eudicotyledons; Gunneridae; Pentapetalae; Caryophyllales; Nepenthaceae; Nepenthes`NEP2_NEPGR^NEP2_NEPGR^Q:791-1324,H:237-410^30.27%ID^E:1.71e-07^RecName: Full=Aspartic proteinase nepenthesin…		c13976/1/1659|m.13039	3-851[+]	283	NEP2_NEPGR^NEP2_NEPGR^Q:80-269,H:79-253^27.273%ID^E:4.36e-11^RecName: Full=Aspartic proteinase nepenthesin-2;^Eukaryota; Viridiplantae; Streptophyta; Embryophyta; Tracheophyta; Spermatophyta; Magnoliophyta; eudicotyledons; Gunneridae; Pentapetalae; Caryophyllales; Nepenthaceae; Nepenthes	PF00026.18^Asp^Eukaryotic aspartyl protease^100-154^E:4.3e-08`PF14543.1^TAXi_N^Xylanase inhibitor N-terminal^101-263^E:2.5e-14			O	Belongs to the peptidase A1 family	K01379;K01381		Viridiplantae	Streptophyta	GO:0005576
c14815/4/1659	96.041	1667	c644/19/1662	100	1662	c1663/3/1640	99.089	1646	gene_23196	c61193/22/1662	c61193	22	1662	AT3G52500.1	Aspartic proteinase nepenthesin-2	NEP2_NEPGR^NEP2_NEPGR^Q:179-1411,H:59-435^29.017%ID^E:1.55e-33^RecName: Full=Aspartic proteinase nepenthesin-2;^Eukaryota; Viridiplantae; Streptophyta; Embryophyta; Tracheophyta; Spermatophyta; Magnoliophyta; eudicotyledons; Gunneridae; Pentapetalae; Caryophyllales; Nepenthaceae; Nepenthes		NEP2_NEPGR^NEP2_NEPGR^Q:179-1411,H:59-435^29.017%ID^E:1.55e-33^RecName: Full=Aspartic proteinase nepenthesin-2;^Eukaryota; Viridiplantae; Streptophyta; Embryophyta; Tracheophyta; Spermatophyta; Magnoliophyta; eudicotyledons; Gunneridae; Pentapetalae; Caryophyllales; Nepenthaceae; Nepenthes		c61193/22/1662|m.31121	2-1417[+]	472	NEP2_NEPGR^NEP2_NEPGR^Q:60-470,H:59-435^29.257%ID^E:2.69e-38^RecName: Full=Aspartic proteinase nepenthesin-2;^Eukaryota; Viridiplantae; Streptophyta; Embryophyta; Tracheophyta; Spermatophyta; Magnoliophyta; eudicotyledons; Gunneridae; Pentapetalae; Caryophyllales; Nepenthaceae; Nepenthes	PF14543.1^TAXi_N^Xylanase inhibitor N-terminal^98-275^E:2.2e-26`PF00026.18^Asp^Eukaryotic aspartyl protease^98-465^E:7.1e-21`PF14541.1^TAXi_C^Xylanase inhibitor C-terminal^302-467^E:1.5e-35	sigP:1^33^0.657^YES		O	Belongs to the peptidase A1 family	K01381		Viridiplantae	fabids	GO:0005576
c14815/4/1659	98.679	1666	c644/19/1662	96.697	1665	c820/5/1674	100	1674	gene_10242	c14815/9/1674	c14815	9	1674	AT3G52500.1	Aspartic proteinase nepenthesin-2	NEP2_NEPGR^NEP2_NEPGR^Q:166-1398,H:59-435^29.017%ID^E:6.18e-31^RecName: Full=Aspartic proteinase nepenthesin-2;^Eukaryota; Viridiplantae; Streptophyta; Embryophyta; Tracheophyta; Spermatophyta; Magnoliophyta; eudicotyledons; Gunneridae; Pentapetalae; Caryophyllales; Nepenthaceae; Nepenthes		NEP2_NEPGR^NEP2_NEPGR^Q:166-1398,H:59-435^29.017%ID^E:6.18e-31^RecName: Full=Aspartic proteinase nepenthesin-2;^Eukaryota; Viridiplantae; Streptophyta; Embryophyta; Tracheophyta; Spermatophyta; Magnoliophyta; eudicotyledons; Gunneridae; Pentapetalae; Caryophyllales; Nepenthaceae; Nepenthes		c14815/9/1674|m.13737	1-1404[+]	468	NEP2_NEPGR^NEP2_NEPGR^Q:56-466,H:59-435^29.257%ID^E:3.38e-38^RecName: Full=Aspartic proteinase nepenthesin-2;^Eukaryota; Viridiplantae; Streptophyta; Embryophyta; Tracheophyta; Spermatophyta; Magnoliophyta; eudicotyledons; Gunneridae; Pentapetalae; Caryophyllales; Nepenthaceae; Nepenthes	PF14543.1^TAXi_N^Xylanase inhibitor N-terminal^94-271^E:6.8e-27`PF00026.18^Asp^Eukaryotic aspartyl protease^94-461^E:1.3e-19`PF14541.1^TAXi_C^Xylanase inhibitor C-terminal^298-463^E:6.6e-36	sigP:1^29^0.742^YES	ExpAA=15.91^PredHel=1^Topology=i13-35o	O	Belongs to the peptidase A1 family	K01381		Viridiplantae	fabids	GO:0005576
c14815/4/1659	97.182	1526	c644/19/1662	99.476	1526	c18605/1/1526	100	1526	gene_74822	c251635/1/1526	c251635	1	1526	AT3G52500.1	Aspartic proteinase nepenthesin-2	NEP2_NEPGR^NEP2_NEPGR^Q:163-1395,H:59-435^28.777%ID^E:2.18e-34^RecName: Full=Aspartic proteinase nepenthesin-2;^Eukaryota; Viridiplantae; Streptophyta; Embryophyta; Tracheophyta; Spermatophyta; Magnoliophyta; eudicotyledons; Gunneridae; Pentapetalae; Caryophyllales; Nepenthaceae; Nepenthes		NEP2_NEPGR^NEP2_NEPGR^Q:163-1395,H:59-435^28.777%ID^E:2.18e-34^RecName: Full=Aspartic proteinase nepenthesin-2;^Eukaryota; Viridiplantae; Streptophyta; Embryophyta; Tracheophyta; Spermatophyta; Magnoliophyta; eudicotyledons; Gunneridae; Pentapetalae; Caryophyllales; Nepenthaceae; Nepenthes		c251635/1/1526|m.95558	1-1401[+]	467	NEP2_NEPGR^NEP2_NEPGR^Q:55-465,H:59-435^29.017%ID^E:1.72e-38^RecName: Full=Aspartic proteinase nepenthesin-2;^Eukaryota; Viridiplantae; Streptophyta; Embryophyta; Tracheophyta; Spermatophyta; Magnoliophyta; eudicotyledons; Gunneridae; Pentapetalae; Caryophyllales; Nepenthaceae; Nepenthes	PF14543.1^TAXi_N^Xylanase inhibitor N-terminal^93-270^E:8e-27`PF00026.18^Asp^Eukaryotic aspartyl protease^93-460^E:3.4e-20`PF14541.1^TAXi_C^Xylanase inhibitor C-terminal^297-462^E:4.1e-36	sigP:1^28^0.761^YES		O	Belongs to the peptidase A1 family	K01381		Viridiplantae	fabids	GO:0005576
c14815/4/1659	95.879	1359	c16534/1/1392	100	1392	c35470/1/1735	96.605	1414	gene_49157	c155292/1/1392	c155292	1	1392	AT3G52500.1	Aspartic proteinase nepenthesin-2	NEP2_NEPGR^NEP2_NEPGR^Q:125-1090,H:138-435^28.049%ID^E:2.53e-21^RecName: Full=Aspartic proteinase nepenthesin-2;^Eukaryota; Viridiplantae; Streptophyta; Embryophyta; Tracheophyta; Spermatophyta; Magnoliophyta; eudicotyledons; Gunneridae; Pentapetalae; Caryophyllales; Nepenthaceae; Nepenthes		NEP2_NEPGR^NEP2_NEPGR^Q:125-1090,H:138-435^28.049%ID^E:2.53e-21^RecName: Full=Aspartic proteinase nepenthesin-2;^Eukaryota; Viridiplantae; Streptophyta; Embryophyta; Tracheophyta; Spermatophyta; Magnoliophyta; eudicotyledons; Gunneridae; Pentapetalae; Caryophyllales; Nepenthaceae; Nepenthes		c155292/1/1392|m.61543	2-958[+]	319	NEP2_NEPGR^NEP2_NEPGR^Q:42-306,H:138-387^29.151%ID^E:4.49e-23^RecName: Full=Aspartic proteinase nepenthesin-2;^Eukaryota; Viridiplantae; Streptophyta; Embryophyta; Tracheophyta; Spermatophyta; Magnoliophyta; eudicotyledons; Gunneridae; Pentapetalae; Caryophyllales; Nepenthaceae; Nepenthes	PF14543.1^TAXi_N^Xylanase inhibitor N-terminal^22-169^E:2.5e-16`PF00026.18^Asp^Eukaryotic aspartyl protease^86-316^E:1.4e-05`PF14541.1^TAXi_C^Xylanase inhibitor C-terminal^196-307^E:1.1e-20			O	Belongs to the peptidase A1 family	K01381		Viridiplantae	fabids	GO:0005576
c16494/3/1439	67.99	403	c16919/2/1454	97.015	1474	c32555/1/1589	100	1589	gene_71103	c299607/1/1589	c299607	1	1589	AT2G03200.1	Aspartic proteinase nepenthesin-2	NEP2_NEPGR^NEP2_NEPGR^Q:119-976,H:37-320^43.182%ID^E:4.85e-47^RecName: Full=Aspartic proteinase nepenthesin-2;^Eukaryota; Viridiplantae; Streptophyta; Embryophyta; Tracheophyta; Spermatophyta; Magnoliophyta; eudicotyledons; Gunneridae; Pentapetalae; Caryophyllales; Nepenthaceae; Nepenthes`NEP2_NEPGR^NEP2_NEPGR^Q:700-1326,H:229-435^40.094%ID^E:2.69e-28^RecName: Full=Aspartic proteinase nepenthesin…	K01381	NEP2_NEPGR^NEP2_NEPGR^Q:119-976,H:37-320^43.182%ID^E:4.85e-47^RecName: Full=Aspartic proteinase nepenthesin-2;^Eukaryota; Viridiplantae; Streptophyta; Embryophyta; Tracheophyta; Spermatophyta; Magnoliophyta; eudicotyledons; Gunneridae; Pentapetalae; Caryophyllales; Nepenthaceae; Nepenthes`NEP2_NEPGR^NEP2_NEPGR^Q:700-1326,H:229-435^40.094%ID^E:2.69e-28^RecName: Full=Aspartic proteinase nepenthesin…		c299607/1/1589|m.90504	997-1341[+]	115	NEP2_NEPGR^NEP2_NEPGR^Q:2-110,H:329-435^49.541%ID^E:1.64e-23^RecName: Full=Aspartic proteinase nepenthesin-2;^Eukaryota; Viridiplantae; Streptophyta; Embryophyta; Tracheophyta; Spermatophyta; Magnoliophyta; eudicotyledons; Gunneridae; Pentapetalae; Caryophyllales; Nepenthaceae; Nepenthes	PF14541.1^TAXi_C^Xylanase inhibitor C-terminal^19-107^E:6.8e-14			O	Belongs to the peptidase A1 family	K01381		Viridiplantae	fabids	GO:0005576
c66717/1/1659	94.16	1678	c15950/1/1696	100	1696	c3307/1/1641	98.05	1641	gene_42560	c118673/2/1696	c118673	2	1696	AT2G03200.1	Aspartic proteinase nepenthesin-1	NEP1_NEPGR^NEP1_NEPGR^Q:865-1545,H:217-434^52.174%ID^E:1.9e-115^RecName: Full=Aspartic proteinase nepenthesin-1;^Eukaryota; Viridiplantae; Streptophyta; Embryophyta; Tracheophyta; Spermatophyta; Magnoliophyta; eudicotyledons; Gunneridae; Pentapetalae; Caryophyllales; Nepenthaceae; Nepenthes`NEP1_NEPGR^NEP1_NEPGR^Q:542-850,H:108-211^63.462%ID^E:1.9e-115^RecName: Full=Aspartic proteinase nepenthesi…	K01381	NEP1_NEPGR^NEP1_NEPGR^Q:865-1545,H:217-434^52.174%ID^E:1.9e-115^RecName: Full=Aspartic proteinase nepenthesin-1;^Eukaryota; Viridiplantae; Streptophyta; Embryophyta; Tracheophyta; Spermatophyta; Magnoliophyta; eudicotyledons; Gunneridae; Pentapetalae; Caryophyllales; Nepenthaceae; Nepenthes`NEP1_NEPGR^NEP1_NEPGR^Q:542-850,H:108-211^63.462%ID^E:1.9e-115^RecName: Full=Aspartic proteinase nepenthesi…		c118673/2/1696|m.52851	216-953[+]	246	NEP1_NEPGR^NEP1_NEPGR^Q:1-111,H:1-109^56.25%ID^E:2.1e-27^RecName: Full=Aspartic proteinase nepenthesin-1;^Eukaryota; Viridiplantae; Streptophyta; Embryophyta; Tracheophyta; Spermatophyta; Magnoliophyta; eudicotyledons; Gunneridae; Pentapetalae; Caryophyllales; Nepenthaceae; Nepenthes		sigP:1^25^0.881^YES	ExpAA=36.96^PredHel=2^Topology=i7-26o114-136i	O	Belongs to the peptidase A1 family	K01381		Viridiplantae	Streptophyta	GO:0005576
c66717/1/1659	94.16	1678	c15950/1/1696	100	1696	c3307/1/1641	98.05	1641	gene_42560	c118673/2/1696	c118673	2	1696	AT2G03200.1	Aspartic proteinase nepenthesin-1	NEP1_NEPGR^NEP1_NEPGR^Q:865-1545,H:217-434^52.174%ID^E:1.9e-115^RecName: Full=Aspartic proteinase nepenthesin-1;^Eukaryota; Viridiplantae; Streptophyta; Embryophyta; Tracheophyta; Spermatophyta; Magnoliophyta; eudicotyledons; Gunneridae; Pentapetalae; Caryophyllales; Nepenthaceae; Nepenthes`NEP1_NEPGR^NEP1_NEPGR^Q:542-850,H:108-211^63.462%ID^E:1.9e-115^RecName: Full=Aspartic proteinase nepenthesi…		NEP1_NEPGR^NEP1_NEPGR^Q:865-1545,H:217-434^52.174%ID^E:1.9e-115^RecName: Full=Aspartic proteinase nepenthesin-1;^Eukaryota; Viridiplantae; Streptophyta; Embryophyta; Tracheophyta; Spermatophyta; Magnoliophyta; eudicotyledons; Gunneridae; Pentapetalae; Caryophyllales; Nepenthaceae; Nepenthes`NEP1_NEPGR^NEP1_NEPGR^Q:542-850,H:108-211^63.462%ID^E:1.9e-115^RecName: Full=Aspartic proteinase nepenthesi…		c118673/2/1696|m.52853	1249-1557[+]	103	NEP1_NEPGR^NEP1_NEPGR^Q:1-99,H:339-434^50%ID^E:1.01e-22^RecName: Full=Aspartic proteinase nepenthesin-1;^Eukaryota; Viridiplantae; Streptophyta; Embryophyta; Tracheophyta; Spermatophyta; Magnoliophyta; eudicotyledons; Gunneridae; Pentapetalae; Caryophyllales; Nepenthaceae; Nepenthes	PF14541.1^TAXi_C^Xylanase inhibitor C-terminal^7-95^E:2.9e-18			O	Belongs to the peptidase A1 family	K01381		Viridiplantae	Brassicales	GO:0005576
c35745/1/2101	100	2101	c27934/14/1691	94.344	1379	c8640/2/1796	95.649	1379	gene_18120	c35753/1/2101	c35753	1	2101		Aspartic proteinase nepenthesin-1	NEP1_NEPGR^NEP1_NEPGR^Q:759-887,H:100-139^51.163%ID^E:1.2e-12^RecName: Full=Aspartic proteinase nepenthesin-1;^Eukaryota; Viridiplantae; Streptophyta; Embryophyta; Tracheophyta; Spermatophyta; Magnoliophyta; eudicotyledons; Gunneridae; Pentapetalae; Caryophyllales; Nepenthaceae; Nepenthes`NEP1_NEPGR^NEP1_NEPGR^Q:986-1336,H:168-284^31.405%ID^E:1.2e-12^RecName: Full=Aspartic proteinase nepenthesin-…		NEP1_NEPGR^NEP1_NEPGR^Q:759-887,H:100-139^51.163%ID^E:1.2e-12^RecName: Full=Aspartic proteinase nepenthesin-1;^Eukaryota; Viridiplantae; Streptophyta; Embryophyta; Tracheophyta; Spermatophyta; Magnoliophyta; eudicotyledons; Gunneridae; Pentapetalae; Caryophyllales; Nepenthaceae; Nepenthes`NEP1_NEPGR^NEP1_NEPGR^Q:986-1336,H:168-284^31.405%ID^E:1.2e-12^RecName: Full=Aspartic proteinase nepenthesin-…		c35753/1/2101|m.24226	454-897[+]	148
c14815/4/1659	96.808	1441	c24467/1/1435	100	1435	c18605/1/1526	99.237	1441	gene_48598	c131981/1/1435	c131981	1	1435	AT3G52500.1	Aspartic proteinase nepenthesin-1	NEP1_NEPGR^NEP1_NEPGR^Q:637-1389,H:195-434^26.641%ID^E:2.11e-22^RecName: Full=Aspartic proteinase nepenthesin-1;^Eukaryota; Viridiplantae; Streptophyta; Embryophyta; Tracheophyta; Spermatophyta; Magnoliophyta; eudicotyledons; Gunneridae; Pentapetalae; Caryophyllales; Nepenthaceae; Nepenthes`NEP1_NEPGR^NEP1_NEPGR^Q:308-520,H:106-181^30.263%ID^E:2.11e-22^RecName: Full=Aspartic proteinase nepenthesi…		NEP1_NEPGR^NEP1_NEPGR^Q:637-1389,H:195-434^26.641%ID^E:2.11e-22^RecName: Full=Aspartic proteinase nepenthesin-1;^Eukaryota; Viridiplantae; Streptophyta; Embryophyta; Tracheophyta; Spermatophyta; Magnoliophyta; eudicotyledons; Gunneridae; Pentapetalae; Caryophyllales; Nepenthaceae; Nepenthes`NEP1_NEPGR^NEP1_NEPGR^Q:308-520,H:106-181^30.263%ID^E:2.11e-22^RecName: Full=Aspartic proteinase nepenthesi…		c131981/1/1435|m.60684	478-1395[+]	306	NEP2_NEPGR^NEP2_NEPGR^Q:21-304,H:162-435^28.669%ID^E:7.46e-25^RecName: Full=Aspartic proteinase nepenthesin-2;^Eukaryota; Viridiplantae; Streptophyta; Embryophyta; Tracheophyta; Spermatophyta; Magnoliophyta; eudicotyledons; Gunneridae; Pentapetalae; Caryophyllales; Nepenthaceae; Nepenthes	PF14543.1^TAXi_N^Xylanase inhibitor N-terminal^22-110^E:6.3e-14`PF00026.18^Asp^Eukaryotic aspartyl protease^30-299^E:2.2e-10`PF14541.1^TAXi_C^Xylanase inhibitor C-terminal^137-301^E:8.4e-36			O	Belongs to the peptidase A1 family	K01381		Viridiplantae	Brassicales	GO:0005576
			c9397/1/1389	100	1389	c16886/1/1583	85.231	1537	gene_25214	c64602/1/1389	c64602	1	1389		Aspartic proteinase nepenthesin-1	NEP1_NEPGR^NEP1_NEPGR^Q:519-1256,H:171-437^39.416%ID^E:1.36e-22^RecName: Full=Aspartic proteinase nepenthesin-1;^Eukaryota; Viridiplantae; Streptophyta; Embryophyta; Tracheophyta; Spermatophyta; Magnoliophyta; eudicotyledons; Gunneridae; Pentapetalae; Caryophyllales; Nepenthaceae; Nepenthes`NEP1_NEPGR^NEP1_NEPGR^Q:199-441,H:51-138^42.222%ID^E:1.36e-22^RecName: Full=Aspartic proteinase nepenthesin…		NEP1_NEPGR^NEP1_NEPGR^Q:519-1256,H:171-437^39.416%ID^E:1.36e-22^RecName: Full=Aspartic proteinase nepenthesin-1;^Eukaryota; Viridiplantae; Streptophyta; Embryophyta; Tracheophyta; Spermatophyta; Magnoliophyta; eudicotyledons; Gunneridae; Pentapetalae; Caryophyllales; Nepenthaceae; Nepenthes`NEP1_NEPGR^NEP1_NEPGR^Q:199-441,H:51-138^42.222%ID^E:1.36e-22^RecName: Full=Aspartic proteinase nepenthesin…		c64602/1/1389|m.33861	1058-1372[+]	105
c14815/4/1659	95.965	1487	c644/19/1662	99.592	1469	c1663/3/1640	98.842	1468	gene_38006	c110758/3/1463	c110758	3	1463	AT3G52500.1	Aspartic proteinase nepenthesin-1	NEP1_NEPGR^NEP1_NEPGR^Q:460-888,H:195-339^27.815%ID^E:2.26e-15^RecName: Full=Aspartic proteinase nepenthesin-1;^Eukaryota; Viridiplantae; Streptophyta; Embryophyta; Tracheophyta; Spermatophyta; Magnoliophyta; eudicotyledons; Gunneridae; Pentapetalae; Caryophyllales; Nepenthaceae; Nepenthes`NEP1_NEPGR^NEP1_NEPGR^Q:912-1160,H:345-416^30.952%ID^E:2.26e-15^RecName: Full=Aspartic proteinase nepenthesi…		NEP1_NEPGR^NEP1_NEPGR^Q:460-888,H:195-339^27.815%ID^E:2.26e-15^RecName: Full=Aspartic proteinase nepenthesin-1;^Eukaryota; Viridiplantae; Streptophyta; Embryophyta; Tracheophyta; Spermatophyta; Magnoliophyta; eudicotyledons; Gunneridae; Pentapetalae; Caryophyllales; Nepenthaceae; Nepenthes`NEP1_NEPGR^NEP1_NEPGR^Q:912-1160,H:345-416^30.952%ID^E:2.26e-15^RecName: Full=Aspartic proteinase nepenthesi…															GO:0005576
c66717/1/1659	94.398	1678	c31847/1/1787	100	1787	c24447/1/1714	98.261	1725	gene_55547	c165891/1/1787	c165891	1	1787	AT2G03200.1	Aspartic proteinase nepenthesin-1	NEP1_NEPGR^NEP1_NEPGR^Q:353-1684,H:1-434^55.457%ID^E:3.21e-154^RecName: Full=Aspartic proteinase nepenthesin-1;^Eukaryota; Viridiplantae; Streptophyta; Embryophyta; Tracheophyta; Spermatophyta; Magnoliophyta; eudicotyledons; Gunneridae; Pentapetalae; Caryophyllales; Nepenthaceae; Nepenthes	K01381	NEP1_NEPGR^NEP1_NEPGR^Q:353-1684,H:1-434^55.457%ID^E:3.21e-154^RecName: Full=Aspartic proteinase nepenthesin-1;^Eukaryota; Viridiplantae; Streptophyta; Embryophyta; Tracheophyta; Spermatophyta; Magnoliophyta; eudicotyledons; Gunneridae; Pentapetalae; Caryophyllales; Nepenthaceae; Nepenthes		c165891/1/1787|m.69696	353-1696[+]	448	NEP1_NEPGR^NEP1_NEPGR^Q:1-444,H:1-434^55.457%ID^E:1.41e-156^RecName: Full=Aspartic proteinase nepenthesin-1;^Eukaryota; Viridiplantae; Streptophyta; Embryophyta; Tracheophyta; Spermatophyta; Magnoliophyta; eudicotyledons; Gunneridae; Pentapetalae; Caryophyllales; Nepenthaceae; Nepenthes	PF14543.1^TAXi_N^Xylanase inhibitor N-terminal^97-259^E:7.6e-38`PF00026.18^Asp^Eukaryotic aspartyl protease^97-439^E:7.3e-22`PF14541.1^TAXi_C^Xylanase inhibitor C-terminal^287-440^E:7.7e-39	sigP:1^25^0.881^YES	ExpAA=19.37^PredHel=1^Topology=i7-26o	O	Belongs to the peptidase A1 family	K01381		Viridiplantae	Streptophyta	GO:0005576
c64329/1/1513	100	1513	c26171/1/1649	93.166	1551	c30234/10/1718	99.269	1232	gene_31778	c75699/1/1513	c75699	1	1513	AT3G59080.2	Aspartic proteinase nepenthesin-1	NEP1_NEPGR^NEP1_NEPGR^Q:312-461,H:91-139^50%ID^E:2.73e-24^RecName: Full=Aspartic proteinase nepenthesin-1;^Eukaryota; Viridiplantae; Streptophyta; Embryophyta; Tracheophyta; Spermatophyta; Magnoliophyta; eudicotyledons; Gunneridae; Pentapetalae; Caryophyllales; Nepenthaceae; Nepenthes`NEP1_NEPGR^NEP1_NEPGR^Q:536-808,H:160-252^33.684%ID^E:2.73e-24^RecName: Full=Aspartic proteinase nepenthesin-1;^E…		NEP1_NEPGR^NEP1_NEPGR^Q:312-461,H:91-139^50%ID^E:2.73e-24^RecName: Full=Aspartic proteinase nepenthesin-1;^Eukaryota; Viridiplantae; Streptophyta; Embryophyta; Tracheophyta; Spermatophyta; Magnoliophyta; eudicotyledons; Gunneridae; Pentapetalae; Caryophyllales; Nepenthaceae; Nepenthes`NEP1_NEPGR^NEP1_NEPGR^Q:536-808,H:160-252^33.684%ID^E:2.73e-24^RecName: Full=Aspartic proteinase nepenthesin-1;^E…		c75699/1/1513|m.42530	25-330[+]	102	. hypothetical protein SOVF_100110 [Spinacia oleracea]^42%ID^E:6e-14; aspartyl protease family protein At5g10770-like [Vitis vinifera]^39%ID^E:1e-12		sigP:1^24^0.617^YES		O	Belongs to the peptidase A1 family	K01381	GO:0002376;GO:0003674;GO:0003824;GO:0004175;GO:0004190;GO:0005575;GO:0005576;GO:0006508;GO:0006807;GO:0006950;GO:0006952;GO:0006955;GO:0008150;GO:0008152;GO:0008233;GO:0009056;GO:0009057;GO:0009605;GO:0009607;GO:0009627;GO:0009814;GO:0016787;GO:0019538;GO:0030163;GO:0043170;GO:0043207;GO:0044238;GO:0045087;GO:0048046;GO:0050896;GO:0051704;GO:0051707;GO:0070001;GO:0070011;GO:0071704;GO:0098542;GO:…	Viridiplantae	Streptophyta
c16494/3/1439	67.465	501	c7303/1/1366	100	1366	c16886/1/1583	96.723	1373	gene_27933	c69271/1/1366	c69271	1	1366	AT2G03200.1	Aspartic proteinase nepenthesin-1	NEP1_NEPGR^NEP1_NEPGR^Q:3-1211,H:37-437^46.135%ID^E:3.06e-52^RecName: Full=Aspartic proteinase nepenthesin-1;^Eukaryota; Viridiplantae; Streptophyta; Embryophyta; Tracheophyta; Spermatophyta; Magnoliophyta; eudicotyledons; Gunneridae; Pentapetalae; Caryophyllales; Nepenthaceae; Nepenthes`NEP1_NEPGR^NEP1_NEPGR^Q:4-468,H:37-191^65.19%ID^E:6.02e-48^RecName: Full=Aspartic proteinase nepenthesin-1;^Eu…	K01381	NEP1_NEPGR^NEP1_NEPGR^Q:3-1211,H:37-437^46.135%ID^E:3.06e-52^RecName: Full=Aspartic proteinase nepenthesin-1;^Eukaryota; Viridiplantae; Streptophyta; Embryophyta; Tracheophyta; Spermatophyta; Magnoliophyta; eudicotyledons; Gunneridae; Pentapetalae; Caryophyllales; Nepenthaceae; Nepenthes`NEP1_NEPGR^NEP1_NEPGR^Q:4-468,H:37-191^65.19%ID^E:6.02e-48^RecName: Full=Aspartic proteinase nepenthesin-1;^Eu…		c69271/1/1366|m.37432	558-953[+]	132	NEP1_NEPGR^NEP1_NEPGR^Q:1-118,H:221-342^77.049%ID^E:2.29e-53^RecName: Full=Aspartic proteinase nepenthesin-1;^Eukaryota; Viridiplantae; Streptophyta; Embryophyta; Tracheophyta; Spermatophyta; Magnoliophyta; eudicotyledons; Gunneridae; Pentapetalae; Caryophyllales; Nepenthaceae; Nepenthes	PF14541.1^TAXi_C^Xylanase inhibitor C-terminal^59-115^E:6.5e-13			O	Belongs to the peptidase A1 family	K01381		Viridiplantae	Streptophyta	GO:0005576
c66717/1/1659	94.398	1678	c31847/1/1787	100	1668	c3307/1/1641	98.562	1599	gene_25046	c64297/5/1668	c64297	5	1668	AT2G03200.1	Aspartic proteinase nepenthesin-1	NEP1_NEPGR^NEP1_NEPGR^Q:237-1568,H:1-434^55.457%ID^E:8.5e-155^RecName: Full=Aspartic proteinase nepenthesin-1;^Eukaryota; Viridiplantae; Streptophyta; Embryophyta; Tracheophyta; Spermatophyta; Magnoliophyta; eudicotyledons; Gunneridae; Pentapetalae; Caryophyllales; Nepenthaceae; Nepenthes	K01381	NEP1_NEPGR^NEP1_NEPGR^Q:237-1568,H:1-434^55.457%ID^E:8.5e-155^RecName: Full=Aspartic proteinase nepenthesin-1;^Eukaryota; Viridiplantae; Streptophyta; Embryophyta; Tracheophyta; Spermatophyta; Magnoliophyta; eudicotyledons; Gunneridae; Pentapetalae; Caryophyllales; Nepenthaceae; Nepenthes		c64297/5/1668|m.33640	237-1580[+]	448	NEP1_NEPGR^NEP1_NEPGR^Q:1-444,H:1-434^55.457%ID^E:1.41e-156^RecName: Full=Aspartic proteinase nepenthesin-1;^Eukaryota; Viridiplantae; Streptophyta; Embryophyta; Tracheophyta; Spermatophyta; Magnoliophyta; eudicotyledons; Gunneridae; Pentapetalae; Caryophyllales; Nepenthaceae; Nepenthes	PF14543.1^TAXi_N^Xylanase inhibitor N-terminal^97-259^E:7.6e-38`PF00026.18^Asp^Eukaryotic aspartyl protease^97-439^E:7.3e-22`PF14541.1^TAXi_C^Xylanase inhibitor C-terminal^287-440^E:7.7e-39	sigP:1^25^0.881^YES	ExpAA=19.37^PredHel=1^Topology=i7-26o	O	Belongs to the peptidase A1 family	K01381		Viridiplantae	Streptophyta	GO:0005576
c16494/3/1439	66.371	788	c2000/4/1538	100	1538	c16886/1/1583	97.853	1537	gene_30211	c73123/4/1538	c73123	4	1538	AT2G03200.1	Aspartic proteinase nepenthesin-1	NEP1_NEPGR^NEP1_NEPGR^Q:225-1298,H:51-408^89.106%ID^E:0^RecName: Full=Aspartic proteinase nepenthesin-1;^Eukaryota; Viridiplantae; Streptophyta; Embryophyta; Tracheophyta; Spermatophyta; Magnoliophyta; eudicotyledons; Gunneridae; Pentapetalae; Caryophyllales; Nepenthaceae; Nepenthes`NEP1_NEPGR^NEP1_NEPGR^Q:136-273,H:21-66^93.478%ID^E:6.88e-19^RecName: Full=Aspartic proteinase nepenthesin-1;^Eukar…	K01381	NEP1_NEPGR^NEP1_NEPGR^Q:225-1298,H:51-408^89.106%ID^E:0^RecName: Full=Aspartic proteinase nepenthesin-1;^Eukaryota; Viridiplantae; Streptophyta; Embryophyta; Tracheophyta; Spermatophyta; Magnoliophyta; eudicotyledons; Gunneridae; Pentapetalae; Caryophyllales; Nepenthaceae; Nepenthes`NEP1_NEPGR^NEP1_NEPGR^Q:136-273,H:21-66^93.478%ID^E:6.88e-19^RecName: Full=Aspartic proteinase nepenthesin-1;^Eukar…		c73123/4/1538|m.40479	303-1253[+]	317	NEP1_NEPGR^NEP1_NEPGR^Q:1-316,H:77-392^96.203%ID^E:0^RecName: Full=Aspartic proteinase nepenthesin-1;^Eukaryota; Viridiplantae; Streptophyta; Embryophyta; Tracheophyta; Spermatophyta; Magnoliophyta; eudicotyledons; Gunneridae; Pentapetalae; Caryophyllales; Nepenthaceae; Nepenthes	PF00026.18^Asp^Eukaryotic aspartyl protease^18-314^E:9.6e-22`PF14543.1^TAXi_N^Xylanase inhibitor N-terminal^19-179^E:2.8e-41`PF14541.1^TAXi_C^Xylanase inhibitor C-terminal^203-313^E:5.9e-24			O	Belongs to the peptidase A1 family	K01381		Viridiplantae	fabids	GO:0005576
c64329/1/1513	92.378	1535	c31206/1/1497	100	1497	c30361/17/1727	94.766	1280	gene_55484	c165786/1/1497	c165786	1	1497		Aspartic proteinase nepenthesin-1	NEP1_NEPGR^NEP1_NEPGR^Q:222-419,H:57-126^37.143%ID^E:7.29e-14^RecName: Full=Aspartic proteinase nepenthesin-1;^Eukaryota; Viridiplantae; Streptophyta; Embryophyta; Tracheophyta; Spermatophyta; Magnoliophyta; eudicotyledons; Gunneridae; Pentapetalae; Caryophyllales; Nepenthaceae; Nepenthes`NEP1_NEPGR^NEP1_NEPGR^Q:430-999,H:129-320^30.332%ID^E:7.29e-14^RecName: Full=Aspartic proteinase nepenthesin-…		NEP1_NEPGR^NEP1_NEPGR^Q:222-419,H:57-126^37.143%ID^E:7.29e-14^RecName: Full=Aspartic proteinase nepenthesin-1;^Eukaryota; Viridiplantae; Streptophyta; Embryophyta; Tracheophyta; Spermatophyta; Magnoliophyta; eudicotyledons; Gunneridae; Pentapetalae; Caryophyllales; Nepenthaceae; Nepenthes`NEP1_NEPGR^NEP1_NEPGR^Q:430-999,H:129-320^30.332%ID^E:7.29e-14^RecName: Full=Aspartic proteinase nepenthesin-…		c165786/1/1497|m.69616	2-379[+]	126				ExpAA=19.45^PredHel=1^Topology=o10-27i	O	Eukaryotic aspartyl protease	K01381	GO:0002376;GO:0003674;GO:0003824;GO:0004175;GO:0004190;GO:0005575;GO:0005576;GO:0006508;GO:0006807;GO:0006950;GO:0006952;GO:0006955;GO:0008150;GO:0008152;GO:0008233;GO:0009056;GO:0009057;GO:0009605;GO:0009607;GO:0009627;GO:0009814;GO:0016787;GO:0019538;GO:0030163;GO:0043170;GO:0043207;GO:0044238;GO:0045087;GO:0048046;GO:0050896;GO:0051704;GO:0051707;GO:0070001;GO:0070011;GO:0071704;GO:0098542;GO:…	Viridiplantae	asterids
c16494/3/1439	98.262	1208	c23655/1/1551	96.446	1210	c31981/1/1193	100	1193	gene_18631	c298623/1/1193	c298623	1	1193		Aspartic proteinase nepenthesin-1	NEP1_NEPGR^NEP1_NEPGR^Q:21-1118,H:65-434^36.842%ID^E:4.51e-44^RecName: Full=Aspartic proteinase nepenthesin-1;^Eukaryota; Viridiplantae; Streptophyta; Embryophyta; Tracheophyta; Spermatophyta; Magnoliophyta; eudicotyledons; Gunneridae; Pentapetalae; Caryophyllales; Nepenthaceae; Nepenthes		NEP1_NEPGR^NEP1_NEPGR^Q:21-1118,H:65-434^36.842%ID^E:4.51e-44^RecName: Full=Aspartic proteinase nepenthesin-1;^Eukaryota; Viridiplantae; Streptophyta; Embryophyta; Tracheophyta; Spermatophyta; Magnoliophyta; eudicotyledons; Gunneridae; Pentapetalae; Caryophyllales; Nepenthaceae; Nepenthes															GO:0005576
c13748/1/1644	99.453	1646	c19051/1/1275	96.53	1297	c19963/3/1710	100	1710	gene_71908	c246444/3/1710	c246444	3	1710	AT1G01300.1	Aspartic proteinase nepenthesin-1	NEP1_NEPGR^NEP1_NEPGR^Q:196-762,H:39-210^38.095%ID^E:1.41e-59^RecName: Full=Aspartic proteinase nepenthesin-1;^Eukaryota; Viridiplantae; Streptophyta; Embryophyta; Tracheophyta; Spermatophyta; Magnoliophyta; eudicotyledons; Gunneridae; Pentapetalae; Caryophyllales; Nepenthaceae; Nepenthes`NEP1_NEPGR^NEP1_NEPGR^Q:807-1361,H:227-409^38.095%ID^E:1.41e-59^RecName: Full=Aspartic proteinase nepenthesin…	K22683	NEP1_NEPGR^NEP1_NEPGR^Q:196-762,H:39-210^38.095%ID^E:1.41e-59^RecName: Full=Aspartic proteinase nepenthesin-1;^Eukaryota; Viridiplantae; Streptophyta; Embryophyta; Tracheophyta; Spermatophyta; Magnoliophyta; eudicotyledons; Gunneridae; Pentapetalae; Caryophyllales; Nepenthaceae; Nepenthes`NEP1_NEPGR^NEP1_NEPGR^Q:807-1361,H:227-409^38.095%ID^E:1.41e-59^RecName: Full=Aspartic proteinase nepenthesin…		c246444/3/1710|m.91717	31-861[+]	277	ASPG1_ARATH^ASPG1_ARATH^Q:18-245,H:38-279^40.574%ID^E:2.06e-47^RecName: Full=Protein ASPARTIC PROTEASE IN GUARD CELL 1;^Eukaryota; Viridiplantae; Streptophyta; Embryophyta; Tracheophyta; Spermatophyta; Magnoliophyta; eudicotyledons; Gunneridae; Pentapetalae; rosids; malvids; Brassicales; Brassicaceae; Camelineae; Arabidopsis	PF00026.18^Asp^Eukaryotic aspartyl protease^126-245^E:1.1e-13`PF14543.1^TAXi_N^Xylanase inhibitor N-terminal^127-244^E:1.3e-25	sigP:1^23^0.774^YES		O	Belongs to the peptidase A1 family	K01379;K01382	GO:0003674;GO:0003824;GO:0004175;GO:0004190;GO:0005575;GO:0005618;GO:0005623;GO:0006508;GO:0006807;GO:0008150;GO:0008152;GO:0008233;GO:0009056;GO:0009057;GO:0009505;GO:0009628;GO:0016020;GO:0016787;GO:0019538;GO:0030163;GO:0030312;GO:0043170;GO:0044238;GO:0044464;GO:0050896;GO:0070001;GO:0070011;GO:0071704;GO:0071944;GO:0080167;GO:0140096;GO:1901564;GO:1901565;GO:1901575	Viridiplantae	Streptophyta	GO:0005783
			c21529/1/1931	100	1931	c16886/1/1583	83.92	597	gene_50881	c158173/1/1931	c158173	1	1931		Aspartic proteinase nepenthesin-1	NEP1_NEPGR^NEP1_NEPGR^Q:176-982,H:31-230^33.453%ID^E:6.15e-09^RecName: Full=Aspartic proteinase nepenthesin-1;^Eukaryota; Viridiplantae; Streptophyta; Embryophyta; Tracheophyta; Spermatophyta; Magnoliophyta; eudicotyledons; Gunneridae; Pentapetalae; Caryophyllales; Nepenthaceae; Nepenthes		NEP1_NEPGR^NEP1_NEPGR^Q:176-982,H:31-230^33.453%ID^E:6.15e-09^RecName: Full=Aspartic proteinase nepenthesin-1;^Eukaryota; Viridiplantae; Streptophyta; Embryophyta; Tracheophyta; Spermatophyta; Magnoliophyta; eudicotyledons; Gunneridae; Pentapetalae; Caryophyllales; Nepenthaceae; Nepenthes															GO:0005576
c66717/1/1659	94.984	1236	c31847/1/1787	99.079	1194	c31608/1/1465	100	1465	gene_18150	c297938/1/1465	c297938	1	1465	AT2G03200.1	Aspartic proteinase nepenthesin-1	NEP1_NEPGR^NEP1_NEPGR^Q:156-1196,H:1-340^56.695%ID^E:2.4e-121^RecName: Full=Aspartic proteinase nepenthesin-1;^Eukaryota; Viridiplantae; Streptophyta; Embryophyta; Tracheophyta; Spermatophyta; Magnoliophyta; eudicotyledons; Gunneridae; Pentapetalae; Caryophyllales; Nepenthaceae; Nepenthes`NEP1_NEPGR^NEP1_NEPGR^Q:1184-1324,H:387-434^56.25%ID^E:1.25e-06^RecName: Full=Aspartic proteinase nepenthesin…	K01381	NEP1_NEPGR^NEP1_NEPGR^Q:156-1196,H:1-340^56.695%ID^E:2.4e-121^RecName: Full=Aspartic proteinase nepenthesin-1;^Eukaryota; Viridiplantae; Streptophyta; Embryophyta; Tracheophyta; Spermatophyta; Magnoliophyta; eudicotyledons; Gunneridae; Pentapetalae; Caryophyllales; Nepenthaceae; Nepenthes`NEP1_NEPGR^NEP1_NEPGR^Q:1184-1324,H:387-434^56.25%ID^E:1.25e-06^RecName: Full=Aspartic proteinase nepenthesin…		c297938/1/1465|m.24261	156-1205[+]	350	NEP1_NEPGR^NEP1_NEPGR^Q:1-347,H:1-340^56.695%ID^E:1.9e-123^RecName: Full=Aspartic proteinase nepenthesin-1;^Eukaryota; Viridiplantae; Streptophyta; Embryophyta; Tracheophyta; Spermatophyta; Magnoliophyta; eudicotyledons; Gunneridae; Pentapetalae; Caryophyllales; Nepenthaceae; Nepenthes	PF14543.1^TAXi_N^Xylanase inhibitor N-terminal^97-259^E:1.9e-38`PF00026.18^Asp^Eukaryotic aspartyl protease^97-342^E:1.7e-17`PF14541.1^TAXi_C^Xylanase inhibitor C-terminal^287-348^E:3.5e-16	sigP:1^25^0.881^YES	ExpAA=19.55^PredHel=1^Topology=i7-26o	O	Belongs to the peptidase A1 family	K01381		Viridiplantae	Streptophyta	GO:0005576
			c30198/1/807	100	807	c16886/1/1583	95.747	823	gene_50022	c156749/1/807	c156749	1	807		Aspartic proteinase nepenthesin-1	NEP1_NEPGR^NEP1_NEPGR^Q:126-497,H:267-392^69.231%ID^E:1.11e-46^RecName: Full=Aspartic proteinase nepenthesin-1;^Eukaryota; Viridiplantae; Streptophyta; Embryophyta; Tracheophyta; Spermatophyta; Magnoliophyta; eudicotyledons; Gunneridae; Pentapetalae; Caryophyllales; Nepenthaceae; Nepenthes`NEP1_NEPGR^NEP1_NEPGR^Q:481-630,H:388-437^82%ID^E:1.11e-46^RecName: Full=Aspartic proteinase nepenthesin-1;^…	K01381	NEP1_NEPGR^NEP1_NEPGR^Q:126-497,H:267-392^69.231%ID^E:1.11e-46^RecName: Full=Aspartic proteinase nepenthesin-1;^Eukaryota; Viridiplantae; Streptophyta; Embryophyta; Tracheophyta; Spermatophyta; Magnoliophyta; eudicotyledons; Gunneridae; Pentapetalae; Caryophyllales; Nepenthaceae; Nepenthes`NEP1_NEPGR^NEP1_NEPGR^Q:481-630,H:388-437^82%ID^E:1.11e-46^RecName: Full=Aspartic proteinase nepenthesin-1;^…															GO:0005576
c26478/2/1556	97.187	1173	c19461/1/1161	100	1161	c38026/5/1724	98.721	1173	gene_33676	c340608/2/1161	c340608	2	1161		Aspartic proteinase nepenthesin-1	NEP1_NEPGR^NEP1_NEPGR^Q:113-385,H:139-223^36.264%ID^E:1.93e-25^RecName: Full=Aspartic proteinase nepenthesin-1;^Eukaryota; Viridiplantae; Streptophyta; Embryophyta; Tracheophyta; Spermatophyta; Magnoliophyta; eudicotyledons; Gunneridae; Pentapetalae; Caryophyllales; Nepenthaceae; Nepenthes`NEP1_NEPGR^NEP1_NEPGR^Q:3-116,H:103-139^55.263%ID^E:1.93e-25^RecName: Full=Aspartic proteinase nepenthesin-1…		NEP1_NEPGR^NEP1_NEPGR^Q:113-385,H:139-223^36.264%ID^E:1.93e-25^RecName: Full=Aspartic proteinase nepenthesin-1;^Eukaryota; Viridiplantae; Streptophyta; Embryophyta; Tracheophyta; Spermatophyta; Magnoliophyta; eudicotyledons; Gunneridae; Pentapetalae; Caryophyllales; Nepenthaceae; Nepenthes`NEP1_NEPGR^NEP1_NEPGR^Q:3-116,H:103-139^55.263%ID^E:1.93e-25^RecName: Full=Aspartic proteinase nepenthesin-1…															GO:0005576
c16494/3/1439	66.413	789	c2895/1/1578	100	1578	c16886/1/1583	98.289	1578	gene_24056	c62517/2/1578	c62517	2	1578	AT2G03200.1	Aspartic proteinase nepenthesin-1	NEP1_NEPGR^NEP1_NEPGR^Q:109-1380,H:14-437^97.17%ID^E:0^RecName: Full=Aspartic proteinase nepenthesin-1;^Eukaryota; Viridiplantae; Streptophyta; Embryophyta; Tracheophyta; Spermatophyta; Magnoliophyta; eudicotyledons; Gunneridae; Pentapetalae; Caryophyllales; Nepenthaceae; Nepenthes	K01381	NEP1_NEPGR^NEP1_NEPGR^Q:109-1380,H:14-437^97.17%ID^E:0^RecName: Full=Aspartic proteinase nepenthesin-1;^Eukaryota; Viridiplantae; Streptophyta; Embryophyta; Tracheophyta; Spermatophyta; Magnoliophyta; eudicotyledons; Gunneridae; Pentapetalae; Caryophyllales; Nepenthaceae; Nepenthes		c62517/2/1578|m.32343	70-1383[+]	438	NEP1_NEPGR^NEP1_NEPGR^Q:1-437,H:1-437^97.025%ID^E:0^RecName: Full=Aspartic proteinase nepenthesin-1;^Eukaryota; Viridiplantae; Streptophyta; Embryophyta; Tracheophyta; Spermatophyta; Magnoliophyta; eudicotyledons; Gunneridae; Pentapetalae; Caryophyllales; Nepenthaceae; Nepenthes	PF00026.18^Asp^Eukaryotic aspartyl protease^94-430^E:7.2e-25`PF14543.1^TAXi_N^Xylanase inhibitor N-terminal^95-255^E:1.5e-40`PF14541.1^TAXi_C^Xylanase inhibitor C-terminal^279-430^E:4.6e-38	sigP:1^24^0.736^YES		O	Belongs to the peptidase A1 family	K01381		Viridiplantae	Streptophyta	GO:0005576
c66717/1/1659	93.37	1282	c31847/1/1787	97.508	1284	c8683/1/1354	100	1354	gene_66605	c210309/1/1354	c210309	1	1354	AT2G03200.1	Aspartic proteinase nepenthesin-1	NEP1_NEPGR^NEP1_NEPGR^Q:107-931,H:53-328^28.826%ID^E:2.1e-14^RecName: Full=Aspartic proteinase nepenthesin-1;^Eukaryota; Viridiplantae; Streptophyta; Embryophyta; Tracheophyta; Spermatophyta; Magnoliophyta; eudicotyledons; Gunneridae; Pentapetalae; Caryophyllales; Nepenthaceae; Nepenthes`NEP1_NEPGR^NEP1_NEPGR^Q:364-1236,H:139-429^30.189%ID^E:6.88e-14^RecName: Full=Aspartic proteinase nepenthesin-…		NEP1_NEPGR^NEP1_NEPGR^Q:107-931,H:53-328^28.826%ID^E:2.1e-14^RecName: Full=Aspartic proteinase nepenthesin-1;^Eukaryota; Viridiplantae; Streptophyta; Embryophyta; Tracheophyta; Spermatophyta; Magnoliophyta; eudicotyledons; Gunneridae; Pentapetalae; Caryophyllales; Nepenthaceae; Nepenthes`NEP1_NEPGR^NEP1_NEPGR^Q:364-1236,H:139-429^30.189%ID^E:6.88e-14^RecName: Full=Aspartic proteinase nepenthesin-…															GO:0005576
						c21887/1/1342	100	1342	gene_75506	c252819/1/1342	c252819	1	1342	AT3G57670.1	Zinc finger protein WIP2	ZWIP2_ARATH^ZWIP2_ARATH^Q:436-978,H:195-379^90.27%ID^E:1.86e-119^RecName: Full=Zinc finger protein WIP2;^Eukaryota; Viridiplantae; Streptophyta; Embryophyta; Tracheophyta; Spermatophyta; Magnoliophyta; eudicotyledons; Gunneridae; Pentapetalae; rosids; malvids; Brassicales; Brassicaceae; Camelineae; Arabidopsis		ZWIP2_ARATH^ZWIP2_ARATH^Q:436-978,H:195-379^90.27%ID^E:1.86e-119^RecName: Full=Zinc finger protein WIP2;^Eukaryota; Viridiplantae; Streptophyta; Embryophyta; Tracheophyta; Spermatophyta; Magnoliophyta; eudicotyledons; Gunneridae; Pentapetalae; rosids; malvids; Brassicales; Brassicaceae; Camelineae; Arabidopsis		c252819/1/1342|m.96484	737-1048[+]	104				ExpAA=19.71^PredHel=1^Topology=o28-50i
						c21887/1/1342	100	1342	gene_75506	c252819/1/1342	c252819	1	1342	AT3G57670.1	Zinc finger protein WIP2	ZWIP2_ARATH^ZWIP2_ARATH^Q:436-978,H:195-379^90.27%ID^E:1.86e-119^RecName: Full=Zinc finger protein WIP2;^Eukaryota; Viridiplantae; Streptophyta; Embryophyta; Tracheophyta; Spermatophyta; Magnoliophyta; eudicotyledons; Gunneridae; Pentapetalae; rosids; malvids; Brassicales; Brassicaceae; Camelineae; Arabidopsis		ZWIP2_ARATH^ZWIP2_ARATH^Q:436-978,H:195-379^90.27%ID^E:1.86e-119^RecName: Full=Zinc finger protein WIP2;^Eukaryota; Viridiplantae; Streptophyta; Embryophyta; Tracheophyta; Spermatophyta; Magnoliophyta; eudicotyledons; Gunneridae; Pentapetalae; rosids; malvids; Brassicales; Brassicaceae; Camelineae; Arabidopsis		c252819/1/1342|m.96483	1-1044[+]	348	ZWIP2_ARATH^ZWIP2_ARATH^Q:1-326,H:3-379^55.673%ID^E:9.35e-125^RecName: Full=Zinc finger protein WIP2;^Eukaryota; Viridiplantae; Streptophyta; Embryophyta; Tracheophyta; Spermatophyta; Magnoliophyta; eudicotyledons; Gunneridae; Pentapetalae; rosids; malvids; Brassicales; Brassicaceae; Camelineae; Arabidopsis	PF00096.21^zf-C2H2^Zinc finger, C2H2 type^251-273^E:0.031`PF13894.1^zf-C2H2_4^C2H2-type zinc finger^252-273^E:0.075`PF13894.1^zf-C2H2_4^C2H2-type zinc finger^279-296^E:1.2			S	Protein TRANSPARENT TESTA 1-like			Viridiplantae	fabids	GO:0005634
c9465/1/1623	80.645	93	c15945/2/1223	73.427	143	c23025/1/1660	100	1660	gene_75751	c253244/1/1660	c253244	1	1660	AT2G32900.1	Centromere/kinetochore protein zw10 homolog	ZW10_ARATH^ZW10_ARATH^Q:583-1035,H:474-624^62.252%ID^E:1.58e-57^RecName: Full=Centromere/kinetochore protein zw10 homolog;^Eukaryota; Viridiplantae; Streptophyta; Embryophyta; Tracheophyta; Spermatophyta; Magnoliophyta; eudicotyledons; Gunneridae; Pentapetalae; rosids; malvids; Brassicales; Brassicaceae; Camelineae; Arabidopsis`ZW10_ARATH^ZW10_ARATH^Q:37-378,H:301-413^59.649%ID^E:4.01e-33^RecName…	K11578	ZW10_ARATH^ZW10_ARATH^Q:583-1035,H:474-624^62.252%ID^E:1.58e-57^RecName: Full=Centromere/kinetochore protein zw10 homolog;^Eukaryota; Viridiplantae; Streptophyta; Embryophyta; Tracheophyta; Spermatophyta; Magnoliophyta; eudicotyledons; Gunneridae; Pentapetalae; rosids; malvids; Brassicales; Brassicaceae; Camelineae; Arabidopsis`ZW10_ARATH^ZW10_ARATH^Q:37-378,H:301-413^59.649%ID^E:4.01e-33^RecName…		c253244/1/1660|m.96816	43-387[+]	115	ZW10_ARATH^ZW10_ARATH^Q:3-112,H:305-413^60.909%ID^E:1.7e-36^RecName: Full=Centromere/kinetochore protein zw10 homolog;^Eukaryota; Viridiplantae; Streptophyta; Embryophyta; Tracheophyta; Spermatophyta; Magnoliophyta; eudicotyledons; Gunneridae; Pentapetalae; rosids; malvids; Brassicales; Brassicaceae; Camelineae; Arabidopsis	PF06248.8^Zw10^Centromere/kinetochore Zw10^1-111^E:3.1e-27			D	Centromere kinetochore protein zw10 homolog	K11578	GO:0000075;GO:0000278;GO:0000775;GO:0000776;GO:0005575;GO:0005622;GO:0005623;GO:0005694;GO:0006810;GO:0006888;GO:0007049;GO:0007059;GO:0007088;GO:0007093;GO:0007094;GO:0007346;GO:0008150;GO:0009987;GO:0010564;GO:0010639;GO:0010948;GO:0010965;GO:0016192;GO:0022402;GO:0030071;GO:0031577;GO:0032991;GO:0033043;GO:0033044;GO:0033045;GO:0033046;GO:0033047;GO:0033048;GO:0043226;GO:0043228;GO:0043229;GO:…	Viridiplantae	Streptophyta	GO:0000777
c9465/1/1623	80.645	93	c15945/2/1223	73.427	143	c23025/1/1660	100	1660	gene_75751	c253244/1/1660	c253244	1	1660	AT2G32900.1	Centromere/kinetochore protein zw10 homolog	ZW10_ARATH^ZW10_ARATH^Q:583-1035,H:474-624^62.252%ID^E:1.58e-57^RecName: Full=Centromere/kinetochore protein zw10 homolog;^Eukaryota; Viridiplantae; Streptophyta; Embryophyta; Tracheophyta; Spermatophyta; Magnoliophyta; eudicotyledons; Gunneridae; Pentapetalae; rosids; malvids; Brassicales; Brassicaceae; Camelineae; Arabidopsis`ZW10_ARATH^ZW10_ARATH^Q:37-378,H:301-413^59.649%ID^E:4.01e-33^RecName…	K11578	ZW10_ARATH^ZW10_ARATH^Q:583-1035,H:474-624^62.252%ID^E:1.58e-57^RecName: Full=Centromere/kinetochore protein zw10 homolog;^Eukaryota; Viridiplantae; Streptophyta; Embryophyta; Tracheophyta; Spermatophyta; Magnoliophyta; eudicotyledons; Gunneridae; Pentapetalae; rosids; malvids; Brassicales; Brassicaceae; Camelineae; Arabidopsis`ZW10_ARATH^ZW10_ARATH^Q:37-378,H:301-413^59.649%ID^E:4.01e-33^RecName…		c253244/1/1660|m.96817	1356-1658[-]	101
c2557/1/1710	99.169	602	c31042/1/1827	75.694	288	c13041/1/2640	100	2640	gene_60972	c200843/1/2640	c200843	1	2640	AT2G32900.1	Centromere/kinetochore protein zw10 homolog	ZW10_ARATH^ZW10_ARATH^Q:51-1937,H:3-624^35.917%ID^E:1.4e-96^RecName: Full=Centromere/kinetochore protein zw10 homolog;^Eukaryota; Viridiplantae; Streptophyta; Embryophyta; Tracheophyta; Spermatophyta; Magnoliophyta; eudicotyledons; Gunneridae; Pentapetalae; rosids; malvids; Brassicales; Brassicaceae; Camelineae; Arabidopsis`ZW10_ARATH^ZW10_ARATH^Q:1898-2278,H:612-731^64.567%ID^E:3.11e-30^RecName:…	K11578	ZW10_ARATH^ZW10_ARATH^Q:51-1937,H:3-624^35.917%ID^E:1.4e-96^RecName: Full=Centromere/kinetochore protein zw10 homolog;^Eukaryota; Viridiplantae; Streptophyta; Embryophyta; Tracheophyta; Spermatophyta; Magnoliophyta; eudicotyledons; Gunneridae; Pentapetalae; rosids; malvids; Brassicales; Brassicaceae; Camelineae; Arabidopsis`ZW10_ARATH^ZW10_ARATH^Q:1898-2278,H:612-731^64.567%ID^E:3.11e-30^RecName:…		c200843/1/2640|m.76964	897-1334[+]	146	ZW10_ARATH^ZW10_ARATH^Q:5-143,H:290-427^47.482%ID^E:7.4e-37^RecName: Full=Centromere/kinetochore protein zw10 homolog;^Eukaryota; Viridiplantae; Streptophyta; Embryophyta; Tracheophyta; Spermatophyta; Magnoliophyta; eudicotyledons; Gunneridae; Pentapetalae; rosids; malvids; Brassicales; Brassicaceae; Camelineae; Arabidopsis	PF06248.8^Zw10^Centromere/kinetochore Zw10^5-116^E:7.3e-25			D	Centromere kinetochore protein zw10 homolog	K11578	GO:0000075;GO:0000278;GO:0000775;GO:0000776;GO:0005575;GO:0005622;GO:0005623;GO:0005694;GO:0006810;GO:0006888;GO:0007049;GO:0007059;GO:0007088;GO:0007093;GO:0007094;GO:0007346;GO:0008150;GO:0009987;GO:0010564;GO:0010639;GO:0010948;GO:0010965;GO:0016192;GO:0022402;GO:0030071;GO:0031577;GO:0032991;GO:0033043;GO:0033044;GO:0033045;GO:0033046;GO:0033047;GO:0033048;GO:0043226;GO:0043228;GO:0043229;GO:…	Viridiplantae	Streptophyta	GO:0000777
c2557/1/1710	99.169	602	c31042/1/1827	75.694	288	c13041/1/2640	100	2640	gene_60972	c200843/1/2640	c200843	1	2640	AT2G32900.1	Centromere/kinetochore protein zw10 homolog	ZW10_ARATH^ZW10_ARATH^Q:51-1937,H:3-624^35.917%ID^E:1.4e-96^RecName: Full=Centromere/kinetochore protein zw10 homolog;^Eukaryota; Viridiplantae; Streptophyta; Embryophyta; Tracheophyta; Spermatophyta; Magnoliophyta; eudicotyledons; Gunneridae; Pentapetalae; rosids; malvids; Brassicales; Brassicaceae; Camelineae; Arabidopsis`ZW10_ARATH^ZW10_ARATH^Q:1898-2278,H:612-731^64.567%ID^E:3.11e-30^RecName:…	K11578	ZW10_ARATH^ZW10_ARATH^Q:51-1937,H:3-624^35.917%ID^E:1.4e-96^RecName: Full=Centromere/kinetochore protein zw10 homolog;^Eukaryota; Viridiplantae; Streptophyta; Embryophyta; Tracheophyta; Spermatophyta; Magnoliophyta; eudicotyledons; Gunneridae; Pentapetalae; rosids; malvids; Brassicales; Brassicaceae; Camelineae; Arabidopsis`ZW10_ARATH^ZW10_ARATH^Q:1898-2278,H:612-731^64.567%ID^E:3.11e-30^RecName:…		c200843/1/2640|m.76963	1871-2440[+]	190	ZW10_ARATH^ZW10_ARATH^Q:10-136,H:612-731^65.354%ID^E:4.9e-46^RecName: Full=Centromere/kinetochore protein zw10 homolog;^Eukaryota; Viridiplantae; Streptophyta; Embryophyta; Tracheophyta; Spermatophyta; Magnoliophyta; eudicotyledons; Gunneridae; Pentapetalae; rosids; malvids; Brassicales; Brassicaceae; Camelineae; Arabidopsis				D	Centromere kinetochore protein zw10 homolog	K11578	GO:0000075;GO:0000278;GO:0000775;GO:0000776;GO:0005575;GO:0005622;GO:0005623;GO:0005694;GO:0006810;GO:0006888;GO:0007049;GO:0007059;GO:0007088;GO:0007093;GO:0007094;GO:0007346;GO:0008150;GO:0009987;GO:0010564;GO:0010639;GO:0010948;GO:0010965;GO:0016192;GO:0022402;GO:0030071;GO:0031577;GO:0032991;GO:0033043;GO:0033044;GO:0033045;GO:0033046;GO:0033047;GO:0033048;GO:0043226;GO:0043228;GO:0043229;GO:…	Viridiplantae	Streptophyta	GO:0000777
c2557/1/1710	99.169	602	c31042/1/1827	75.694	288	c13041/1/2640	100	2640	gene_60972	c200843/1/2640	c200843	1	2640	AT2G32900.1	Centromere/kinetochore protein zw10 homolog	ZW10_ARATH^ZW10_ARATH^Q:51-1937,H:3-624^35.917%ID^E:1.4e-96^RecName: Full=Centromere/kinetochore protein zw10 homolog;^Eukaryota; Viridiplantae; Streptophyta; Embryophyta; Tracheophyta; Spermatophyta; Magnoliophyta; eudicotyledons; Gunneridae; Pentapetalae; rosids; malvids; Brassicales; Brassicaceae; Camelineae; Arabidopsis`ZW10_ARATH^ZW10_ARATH^Q:1898-2278,H:612-731^64.567%ID^E:3.11e-30^RecName:…	K11578	ZW10_ARATH^ZW10_ARATH^Q:51-1937,H:3-624^35.917%ID^E:1.4e-96^RecName: Full=Centromere/kinetochore protein zw10 homolog;^Eukaryota; Viridiplantae; Streptophyta; Embryophyta; Tracheophyta; Spermatophyta; Magnoliophyta; eudicotyledons; Gunneridae; Pentapetalae; rosids; malvids; Brassicales; Brassicaceae; Camelineae; Arabidopsis`ZW10_ARATH^ZW10_ARATH^Q:1898-2278,H:612-731^64.567%ID^E:3.11e-30^RecName:…		c200843/1/2640|m.76965	1-414[+]	138	ZW10_ARATH^ZW10_ARATH^Q:46-106,H:32-92^42.623%ID^E:1.55e-06^RecName: Full=Centromere/kinetochore protein zw10 homolog;^Eukaryota; Viridiplantae; Streptophyta; Embryophyta; Tracheophyta; Spermatophyta; Magnoliophyta; eudicotyledons; Gunneridae; Pentapetalae; rosids; malvids; Brassicales; Brassicaceae; Camelineae; Arabidopsis	PF06248.8^Zw10^Centromere/kinetochore Zw10^50-101^E:1.7e-05			D	Centromere kinetochore protein zw10 homolog	K11578	GO:0000075;GO:0000278;GO:0000775;GO:0000776;GO:0005575;GO:0005622;GO:0005623;GO:0005694;GO:0006810;GO:0006888;GO:0007049;GO:0007059;GO:0007088;GO:0007093;GO:0007094;GO:0007346;GO:0008150;GO:0009987;GO:0010564;GO:0010639;GO:0010948;GO:0010965;GO:0016192;GO:0022402;GO:0030071;GO:0031577;GO:0032991;GO:0033043;GO:0033044;GO:0033045;GO:0033046;GO:0033047;GO:0033048;GO:0043226;GO:0043228;GO:0043229;GO:…	Viridiplantae	Streptophyta	GO:0000777
c2557/1/1710	100	1710	c31042/1/1827	76.042	288	c13041/1/2640	99.169	602	gene_1882	c2557/1/1710	c2557	1	1710	AT2G32900.1	Centromere/kinetochore protein zw10 homolog	ZW10_ARATH^ZW10_ARATH^Q:151-963,H:3-233^43.382%ID^E:3.02e-33^RecName: Full=Centromere/kinetochore protein zw10 homolog;^Eukaryota; Viridiplantae; Streptophyta; Embryophyta; Tracheophyta; Spermatophyta; Magnoliophyta; eudicotyledons; Gunneridae; Pentapetalae; rosids; malvids; Brassicales; Brassicaceae; Camelineae; Arabidopsis	K11578	ZW10_ARATH^ZW10_ARATH^Q:151-963,H:3-233^43.382%ID^E:3.02e-33^RecName: Full=Centromere/kinetochore protein zw10 homolog;^Eukaryota; Viridiplantae; Streptophyta; Embryophyta; Tracheophyta; Spermatophyta; Magnoliophyta; eudicotyledons; Gunneridae; Pentapetalae; rosids; malvids; Brassicales; Brassicaceae; Camelineae; Arabidopsis		c2557/1/1710|m.2745	154-708[+]	185	ZW10_ARATH^ZW10_ARATH^Q:1-183,H:4-185^48.913%ID^E:5.75e-46^RecName: Full=Centromere/kinetochore protein zw10 homolog;^Eukaryota; Viridiplantae; Streptophyta; Embryophyta; Tracheophyta; Spermatophyta; Magnoliophyta; eudicotyledons; Gunneridae; Pentapetalae; rosids; malvids; Brassicales; Brassicaceae; Camelineae; Arabidopsis	PF06248.8^Zw10^Centromere/kinetochore Zw10^20-182^E:5.1e-21			D	Centromere kinetochore protein zw10 homolog	K11578	GO:0000075;GO:0000278;GO:0000775;GO:0000776;GO:0005575;GO:0005622;GO:0005623;GO:0005694;GO:0006810;GO:0006888;GO:0007049;GO:0007059;GO:0007088;GO:0007093;GO:0007094;GO:0007346;GO:0008150;GO:0009987;GO:0010564;GO:0010639;GO:0010948;GO:0010965;GO:0016192;GO:0022402;GO:0030071;GO:0031577;GO:0032991;GO:0033043;GO:0033044;GO:0033045;GO:0033046;GO:0033047;GO:0033048;GO:0043226;GO:0043228;GO:0043229;GO:…	Viridiplantae	Streptophyta	GO:0000777
c33638/1/1931	100	1931	c9132/1/2132	83.835	1992	c19188/1/1527	73.077	156	gene_16583	c33622/1/1931	c33622	1	1931	AT5G24680.1	Zinc finger with UFM1-specific peptidase domain protein	ZUFSP_RAT^ZUFSP_RAT^Q:661-999,H:332-444^41.667%ID^E:2.68e-16^RecName: Full=Zinc finger with UFM1-specific peptidase domain protein;^Eukaryota; Metazoa; Chordata; Craniata; Vertebrata; Euteleostomi; Mammalia; Eutheria; Euarchontoglires; Glires; Rodentia; Sciurognathi; Muroidea; Muridae; Murinae; Rattus`ZUFSP_RAT^ZUFSP_RAT^Q:1128-1391,H:452-532^32.955%ID^E:2.22e-06^RecName: Full=Zinc finger with UF…		ZUFSP_RAT^ZUFSP_RAT^Q:661-999,H:332-444^41.667%ID^E:2.68e-16^RecName: Full=Zinc finger with UFM1-specific peptidase domain protein;^Eukaryota; Metazoa; Chordata; Craniata; Vertebrata; Euteleostomi; Mammalia; Eutheria; Euarchontoglires; Glires; Rodentia; Sciurognathi; Muroidea; Muridae; Murinae; Rattus`ZUFSP_RAT^ZUFSP_RAT^Q:1128-1391,H:452-532^32.955%ID^E:2.22e-06^RecName: Full=Zinc finger with UF…		c33622/1/1931|m.22190	469-1062[+]	198	ZUFSP_RAT^ZUFSP_RAT^Q:65-177,H:332-444^41.667%ID^E:3.7e-18^RecName: Full=Zinc finger with UFM1-specific peptidase domain protein;^Eukaryota; Metazoa; Chordata; Craniata; Vertebrata; Euteleostomi; Mammalia; Eutheria; Euarchontoglires; Glires; Rodentia; Sciurognathi; Muroidea; Muridae; Murinae; Rattus	PF07910.8^Peptidase_C78^Peptidase family C78^65-181^E:7.1e-40			S	Zinc finger with UFM1-specific peptidase domain			Viridiplantae	Streptophyta	GO:0046872
c6634/1/1790	97.582	455	c23733/1/1696	100	1696				gene_47698	c127644/1/1696	c127644	1	1696	AT3G08650.2	Putative zinc transporter At3g08650	ZTP50_ARATH^ZTP50_ARATH^Q:817-1377,H:426-619^53.234%ID^E:2.93e-47^RecName: Full=Putative zinc transporter At3g08650;^Eukaryota; Viridiplantae; Streptophyta; Embryophyta; Tracheophyta; Spermatophyta; Magnoliophyta; eudicotyledons; Gunneridae; Pentapetalae; rosids; malvids; Brassicales; Brassicaceae; Camelineae; Arabidopsis		ZTP50_ARATH^ZTP50_ARATH^Q:817-1377,H:426-619^53.234%ID^E:2.93e-47^RecName: Full=Putative zinc transporter At3g08650;^Eukaryota; Viridiplantae; Streptophyta; Embryophyta; Tracheophyta; Spermatophyta; Magnoliophyta; eudicotyledons; Gunneridae; Pentapetalae; rosids; malvids; Brassicales; Brassicaceae; Camelineae; Arabidopsis		c127644/1/1696|m.59526	394-765[+]	124			sigP:1^32^0.834^YES	ExpAA=25.64^PredHel=1^Topology=i13-30o	P	Transporter		GO:0000041;GO:0003674;GO:0005215;GO:0005385;GO:0005575;GO:0006810;GO:0006811;GO:0006812;GO:0006829;GO:0008150;GO:0008324;GO:0015075;GO:0015318;GO:0016020;GO:0022857;GO:0022890;GO:0030001;GO:0034220;GO:0046873;GO:0046915;GO:0051179;GO:0051234;GO:0055085;GO:0070838;GO:0071577;GO:0072509;GO:0072511;GO:0098655;GO:0098660;GO:0098662	Viridiplantae	Streptophyta
c6634/1/1790	100	1790	c23733/1/1696	97.582	455	c10992/1/1508	71.204	191	gene_4668	c6634/1/1790	c6634	1	1790	AT3G08650.2	Putative zinc transporter At3g08650	ZTP50_ARATH^ZTP50_ARATH^Q:364-543,H:119-178^80%ID^E:7.4e-26^RecName: Full=Putative zinc transporter At3g08650;^Eukaryota; Viridiplantae; Streptophyta; Embryophyta; Tracheophyta; Spermatophyta; Magnoliophyta; eudicotyledons; Gunneridae; Pentapetalae; rosids; malvids; Brassicales; Brassicaceae; Camelineae; Arabidopsis		ZTP50_ARATH^ZTP50_ARATH^Q:364-543,H:119-178^80%ID^E:7.4e-26^RecName: Full=Putative zinc transporter At3g08650;^Eukaryota; Viridiplantae; Streptophyta; Embryophyta; Tracheophyta; Spermatophyta; Magnoliophyta; eudicotyledons; Gunneridae; Pentapetalae; rosids; malvids; Brassicales; Brassicaceae; Camelineae; Arabidopsis		c6634/1/1790|m.6426	76-672[+]	199	ZTP50_ARATH^ZTP50_ARATH^Q:28-156,H:46-178^59.398%ID^E:6.63e-46^RecName: Full=Putative zinc transporter At3g08650;^Eukaryota; Viridiplantae; Streptophyta; Embryophyta; Tracheophyta; Spermatophyta; Magnoliophyta; eudicotyledons; Gunneridae; Pentapetalae; rosids; malvids; Brassicales; Brassicaceae; Camelineae; Arabidopsis		sigP:1^32^0.833^YES	ExpAA=73.62^PredHel=4^Topology=i13-30o78-100i107-124o134-153i	P	Transporter		GO:0000041;GO:0003674;GO:0005215;GO:0005385;GO:0005575;GO:0006810;GO:0006811;GO:0006812;GO:0006829;GO:0008150;GO:0008324;GO:0015075;GO:0015318;GO:0016020;GO:0022857;GO:0022890;GO:0030001;GO:0034220;GO:0046873;GO:0046915;GO:0051179;GO:0051234;GO:0055085;GO:0070838;GO:0071577;GO:0072509;GO:0072511;GO:0098655;GO:0098660;GO:0098662	Viridiplantae	Streptophyta	GO:0016021
c24264/2/1471	99.39	1476				c15173/1/1479	99.256	1479	gene_10900	c24214/3/1474	c24214	3	1474	AT3G20870.1	Zinc transporter ZTP29	ZTP29_ARATH^ZTP29_ARATH^Q:237-1061,H:1-275^82.182%ID^E:1.99e-138^RecName: Full=Zinc transporter ZTP29;^Eukaryota; Viridiplantae; Streptophyta; Embryophyta; Tracheophyta; Spermatophyta; Magnoliophyta; eudicotyledons; Gunneridae; Pentapetalae; rosids; malvids; Brassicales; Brassicaceae; Camelineae; Arabidopsis	K07238	ZTP29_ARATH^ZTP29_ARATH^Q:237-1061,H:1-275^82.182%ID^E:1.99e-138^RecName: Full=Zinc transporter ZTP29;^Eukaryota; Viridiplantae; Streptophyta; Embryophyta; Tracheophyta; Spermatophyta; Magnoliophyta; eudicotyledons; Gunneridae; Pentapetalae; rosids; malvids; Brassicales; Brassicaceae; Camelineae; Arabidopsis		c24214/3/1474|m.14703	237-1067[+]	277	ZTP29_ARATH^ZTP29_ARATH^Q:1-276,H:1-276^82.246%ID^E:5.45e-166^RecName: Full=Zinc transporter ZTP29;^Eukaryota; Viridiplantae; Streptophyta; Embryophyta; Tracheophyta; Spermatophyta; Magnoliophyta; eudicotyledons; Gunneridae; Pentapetalae; rosids; malvids; Brassicales; Brassicaceae; Camelineae; Arabidopsis	PF02535.17^Zip^ZIP Zinc transporter^114-261^E:8.4e-21		ExpAA=170.44^PredHel=8^Topology=o5-27i34-56o71-93i120-142o157-179i186-208o218-240i252-271o	P	Zinc transporter	K07238	GO:0000041;GO:0003674;GO:0005215;GO:0005385;GO:0005575;GO:0006810;GO:0006811;GO:0006812;GO:0006829;GO:0008150;GO:0008324;GO:0015075;GO:0015318;GO:0016020;GO:0022857;GO:0022890;GO:0030001;GO:0034220;GO:0046873;GO:0046915;GO:0051179;GO:0051234;GO:0055085;GO:0070838;GO:0071577;GO:0072509;GO:0072511;GO:0098655;GO:0098660;GO:0098662	Viridiplantae	fabids	GO:0005789
c5058/1/1764	100	1764	c21556/1/2530	71.698	106	c33410/1/1330	94.709	1134	gene_3586	c5058/1/1764	c5058	1	1764	AT5G07810.1	DNA annealing helicase and endonuclease ZRANB3	ZRAB3_BOVIN^ZRAB3_BOVIN^Q:834-1151,H:54-163^30.909%ID^E:1.23e-15^RecName: Full=DNA annealing helicase and endonuclease ZRANB3;^Eukaryota; Metazoa; Chordata; Craniata; Vertebrata; Euteleostomi; Mammalia; Eutheria; Laurasiatheria; Cetartiodactyla; Ruminantia; Pecora; Bovidae; Bovinae; Bos`ZRAB3_BOVIN^ZRAB3_BOVIN^Q:1199-1306,H:176-211^50%ID^E:1.23e-15^RecName: Full=DNA annealing helicase and endonuc…		ZRAB3_BOVIN^ZRAB3_BOVIN^Q:834-1151,H:54-163^30.909%ID^E:1.23e-15^RecName: Full=DNA annealing helicase and endonuclease ZRANB3;^Eukaryota; Metazoa; Chordata; Craniata; Vertebrata; Euteleostomi; Mammalia; Eutheria; Laurasiatheria; Cetartiodactyla; Ruminantia; Pecora; Bovidae; Bovinae; Bos`ZRAB3_BOVIN^ZRAB3_BOVIN^Q:1199-1306,H:176-211^50%ID^E:1.23e-15^RecName: Full=DNA annealing helicase and endonuc…															GO:0043596
c5058/1/1764	94.709	1134				c33410/1/1330	100	1330	gene_75440	c252710/1/1330	c252710	1	1330	AT5G07810.1	DNA annealing helicase and endonuclease ZRANB3	ZRAB3_BOVIN^ZRAB3_BOVIN^Q:747-965,H:47-119^35.616%ID^E:6.14e-09^RecName: Full=DNA annealing helicase and endonuclease ZRANB3;^Eukaryota; Metazoa; Chordata; Craniata; Vertebrata; Euteleostomi; Mammalia; Eutheria; Laurasiatheria; Cetartiodactyla; Ruminantia; Pecora; Bovidae; Bovinae; Bos`ZRAB3_BOVIN^ZRAB3_BOVIN^Q:704-763,H:32-51^50%ID^E:6.14e-09^RecName: Full=DNA annealing helicase and endonuclease…		ZRAB3_BOVIN^ZRAB3_BOVIN^Q:747-965,H:47-119^35.616%ID^E:6.14e-09^RecName: Full=DNA annealing helicase and endonuclease ZRANB3;^Eukaryota; Metazoa; Chordata; Craniata; Vertebrata; Euteleostomi; Mammalia; Eutheria; Laurasiatheria; Cetartiodactyla; Ruminantia; Pecora; Bovidae; Bovinae; Bos`ZRAB3_BOVIN^ZRAB3_BOVIN^Q:704-763,H:32-51^50%ID^E:6.14e-09^RecName: Full=DNA annealing helicase and endonuclease…															GO:0043596
c5370/1/1524	100	1524							gene_3811	c5370/1/1524	c5370	1	1524	AT5G07810.1	DNA annealing helicase and endonuclease ZRANB3	ZRAB3_BOVIN^ZRAB3_BOVIN^Q:634-1128,H:893-1057^34.94%ID^E:3.13e-27^RecName: Full=DNA annealing helicase and endonuclease ZRANB3;^Eukaryota; Metazoa; Chordata; Craniata; Vertebrata; Euteleostomi; Mammalia; Eutheria; Laurasiatheria; Cetartiodactyla; Ruminantia; Pecora; Bovidae; Bovinae; Bos		ZRAB3_BOVIN^ZRAB3_BOVIN^Q:634-1128,H:893-1057^34.94%ID^E:3.13e-27^RecName: Full=DNA annealing helicase and endonuclease ZRANB3;^Eukaryota; Metazoa; Chordata; Craniata; Vertebrata; Euteleostomi; Mammalia; Eutheria; Laurasiatheria; Cetartiodactyla; Ruminantia; Pecora; Bovidae; Bovinae; Bos		c5370/1/1524|m.5278	3-389[+]	129					B	DNA annealing helicase and endonuclease	K14440	GO:0000018;GO:0000228;GO:0000733;GO:0003674;GO:0003676;GO:0003824;GO:0004518;GO:0004519;GO:0004520;GO:0004536;GO:0005488;GO:0005515;GO:0005575;GO:0005622;GO:0005623;GO:0005634;GO:0005657;GO:0005694;GO:0006139;GO:0006259;GO:0006260;GO:0006261;GO:0006275;GO:0006281;GO:0006725;GO:0006807;GO:0006950;GO:0006974;GO:0006996;GO:0008150;GO:0008152;GO:0008156;GO:0009058;GO:0009059;GO:0009314;GO:0009411;GO:…	Viridiplantae	asterids
c5370/1/1524	100	1524							gene_3811	c5370/1/1524	c5370	1	1524	AT5G07810.1	DNA annealing helicase and endonuclease ZRANB3	ZRAB3_BOVIN^ZRAB3_BOVIN^Q:634-1128,H:893-1057^34.94%ID^E:3.13e-27^RecName: Full=DNA annealing helicase and endonuclease ZRANB3;^Eukaryota; Metazoa; Chordata; Craniata; Vertebrata; Euteleostomi; Mammalia; Eutheria; Laurasiatheria; Cetartiodactyla; Ruminantia; Pecora; Bovidae; Bovinae; Bos		ZRAB3_BOVIN^ZRAB3_BOVIN^Q:634-1128,H:893-1057^34.94%ID^E:3.13e-27^RecName: Full=DNA annealing helicase and endonuclease ZRANB3;^Eukaryota; Metazoa; Chordata; Craniata; Vertebrata; Euteleostomi; Mammalia; Eutheria; Laurasiatheria; Cetartiodactyla; Ruminantia; Pecora; Bovidae; Bovinae; Bos		c5370/1/1524|m.5277	661-1320[+]	220	ZRAB3_MOUSE^ZRAB3_MOUSE^Q:4-160,H:900-1062^36.31%ID^E:4.67e-28^RecName: Full=DNA annealing helicase and endonuclease ZRANB3;^Eukaryota; Metazoa; Chordata; Craniata; Vertebrata; Euteleostomi; Mammalia; Eutheria; Euarchontoglires; Glires; Rodentia; Sciurognathi; Muroidea; Muridae; Murinae; Mus; Mus	PF01844.18^HNH^HNH endonuclease^109-142^E:2.3e-06			L	DNA annealing helicase and endonuclease	K14440	GO:0000018;GO:0000228;GO:0000733;GO:0003674;GO:0003676;GO:0003824;GO:0004518;GO:0004519;GO:0004520;GO:0004536;GO:0005488;GO:0005515;GO:0005575;GO:0005622;GO:0005623;GO:0005634;GO:0005657;GO:0005694;GO:0006139;GO:0006259;GO:0006260;GO:0006261;GO:0006275;GO:0006281;GO:0006725;GO:0006807;GO:0006950;GO:0006974;GO:0006996;GO:0008150;GO:0008152;GO:0008156;GO:0009058;GO:0009059;GO:0009314;GO:0009411;GO:…	Viridiplantae	fabids	GO:0043596
c8191/1/1917	78.571	406	c29100/1/1463	100	1463	c15178/2/1359	99.267	1364	gene_52085	c160152/1/1463	c160152	1	1463		Zinc finger Ran-binding domain-containing protein 2	ZRAB2_PONAB^ZRAB2_PONAB^Q:458-568,H:2-38^54.054%ID^E:2.34e-06^RecName: Full=Zinc finger Ran-binding domain-containing protein 2;^Eukaryota; Metazoa; Chordata; Craniata; Vertebrata; Euteleostomi; Mammalia; Eutheria; Euarchontoglires; Primates; Haplorrhini; Catarrhini; Hominidae; Pongo	K14651	ZRAB2_PONAB^ZRAB2_PONAB^Q:458-568,H:2-38^54.054%ID^E:2.34e-06^RecName: Full=Zinc finger Ran-binding domain-containing protein 2;^Eukaryota; Metazoa; Chordata; Craniata; Vertebrata; Euteleostomi; Mammalia; Eutheria; Euarchontoglires; Primates; Haplorrhini; Catarrhini; Hominidae; Pongo		c160152/1/1463|m.65356	242-715[+]	158	RBP56_HUMAN^RBP56_HUMAN^Q:78-109,H:352-383^59.375%ID^E:4.17e-08^RecName: Full=TATA-binding protein-associated factor 2N;^Eukaryota; Metazoa; Chordata; Craniata; Vertebrata; Euteleostomi; Mammalia; Eutheria; Euarchontoglires; Primates; Haplorrhini; Catarrhini; Hominidae; Homo	PF00641.13^zf-RanBP^Zn-finger in Ran binding protein and others^80-106^E:0.00021			S	Zinc finger domain	K13209;K14651	GO:0005575;GO:0005622;GO:0005623;GO:0005634;GO:0005654;GO:0005737;GO:0006139;GO:0006351;GO:0006352;GO:0006355;GO:0006366;GO:0006367;GO:0006725;GO:0006807;GO:0008150;GO:0008152;GO:0009058;GO:0009059;GO:0009889;GO:0009891;GO:0009893;GO:0009966;GO:0009987;GO:0010467;GO:0010468;GO:0010556;GO:0010557;GO:0010604;GO:0010628;GO:0010646;GO:0016070;GO:0018130;GO:0019219;GO:0019222;GO:0019438;GO:0023051;GO:…	Viridiplantae	fabids	GO:0005737
c8191/1/1917	78.571	406	c29100/1/1463	100	1463	c15178/2/1359	99.267	1364	gene_52085	c160152/1/1463	c160152	1	1463		Zinc finger Ran-binding domain-containing protein 2	ZRAB2_PONAB^ZRAB2_PONAB^Q:458-568,H:2-38^54.054%ID^E:2.34e-06^RecName: Full=Zinc finger Ran-binding domain-containing protein 2;^Eukaryota; Metazoa; Chordata; Craniata; Vertebrata; Euteleostomi; Mammalia; Eutheria; Euarchontoglires; Primates; Haplorrhini; Catarrhini; Hominidae; Pongo		ZRAB2_PONAB^ZRAB2_PONAB^Q:458-568,H:2-38^54.054%ID^E:2.34e-06^RecName: Full=Zinc finger Ran-binding domain-containing protein 2;^Eukaryota; Metazoa; Chordata; Craniata; Vertebrata; Euteleostomi; Mammalia; Eutheria; Euarchontoglires; Primates; Haplorrhini; Catarrhini; Hominidae; Pongo		c160152/1/1463|m.65358	1-324[+]	108					S	rna-binding	K13209;K14651	GO:0005575;GO:0005622;GO:0005623;GO:0005634;GO:0005654;GO:0005737;GO:0006139;GO:0006351;GO:0006352;GO:0006355;GO:0006366;GO:0006367;GO:0006725;GO:0006807;GO:0008150;GO:0008152;GO:0009058;GO:0009059;GO:0009889;GO:0009891;GO:0009893;GO:0009966;GO:0009987;GO:0010467;GO:0010468;GO:0010556;GO:0010557;GO:0010604;GO:0010628;GO:0010646;GO:0016070;GO:0018130;GO:0019219;GO:0019222;GO:0019438;GO:0023051;GO:…	Viridiplantae	Streptophyta
c8191/1/1917	78.571	406	c29100/1/1463	100	1463	c15178/2/1359	99.267	1364	gene_52085	c160152/1/1463	c160152	1	1463		Zinc finger Ran-binding domain-containing protein 2	ZRAB2_PONAB^ZRAB2_PONAB^Q:458-568,H:2-38^54.054%ID^E:2.34e-06^RecName: Full=Zinc finger Ran-binding domain-containing protein 2;^Eukaryota; Metazoa; Chordata; Craniata; Vertebrata; Euteleostomi; Mammalia; Eutheria; Euarchontoglires; Primates; Haplorrhini; Catarrhini; Hominidae; Pongo		ZRAB2_PONAB^ZRAB2_PONAB^Q:458-568,H:2-38^54.054%ID^E:2.34e-06^RecName: Full=Zinc finger Ran-binding domain-containing protein 2;^Eukaryota; Metazoa; Chordata; Craniata; Vertebrata; Euteleostomi; Mammalia; Eutheria; Euarchontoglires; Primates; Haplorrhini; Catarrhini; Hominidae; Pongo		c160152/1/1463|m.65357	789-1133[+]	115					S	rna-binding	K13209;K14651	GO:0005575;GO:0005622;GO:0005623;GO:0005634;GO:0005654;GO:0005737;GO:0006139;GO:0006351;GO:0006352;GO:0006355;GO:0006366;GO:0006367;GO:0006725;GO:0006807;GO:0008150;GO:0008152;GO:0009058;GO:0009059;GO:0009889;GO:0009891;GO:0009893;GO:0009966;GO:0009987;GO:0010467;GO:0010468;GO:0010556;GO:0010557;GO:0010604;GO:0010628;GO:0010646;GO:0016070;GO:0018130;GO:0019219;GO:0019222;GO:0019438;GO:0023051;GO:…	Viridiplantae	Streptophyta
c15106/2/1851	96.727	1864	c11825/2/1974	100	1974	c11380/1/2096	98.135	1984	gene_38863	c112097/1/1974	c112097	1	1974	AT5G37340.3	Zinc finger protein ZPR1	ZPR1_YEAST^ZPR1_YEAST^Q:270-410,H:46-92^63.83%ID^E:2.34e-27^RecName: Full=Zinc finger protein ZPR1;^Eukaryota; Fungi; Dikarya; Ascomycota; Saccharomycotina; Saccharomycetes; Saccharomycetales; Saccharomycetaceae; Saccharomyces`ZPR1_YEAST^ZPR1_YEAST^Q:702-1628,H:189-483^30.303%ID^E:2.34e-27^RecName: Full=Zinc finger protein ZPR1;^Eukaryota; Fungi; Dikarya; Ascomycota; Saccharomycotina; Saccharomyc…	K06874	ZPR1_YEAST^ZPR1_YEAST^Q:270-410,H:46-92^63.83%ID^E:2.34e-27^RecName: Full=Zinc finger protein ZPR1;^Eukaryota; Fungi; Dikarya; Ascomycota; Saccharomycotina; Saccharomycetes; Saccharomycetales; Saccharomycetaceae; Saccharomyces`ZPR1_YEAST^ZPR1_YEAST^Q:702-1628,H:189-483^30.303%ID^E:2.34e-27^RecName: Full=Zinc finger protein ZPR1;^Eukaryota; Fungi; Dikarya; Ascomycota; Saccharomycotina; Saccharomyc…		c112097/1/1974|m.48000	1152-1463[+]	104	ZPR1_DICDI^ZPR1_DICDI^Q:10-79,H:300-369^57.143%ID^E:4.77e-19^RecName: Full=Zinc finger protein ZPR1 homolog;^Eukaryota; Amoebozoa; Mycetozoa; Dictyosteliida; Dictyostelium	PF03367.8^zf-ZPR1^ZPR1 zinc-finger domain^11-82^E:1.7e-18			K;L;T	Zinc finger protein	K06874	GO:0000086;GO:0000278;GO:0003674;GO:0005488;GO:0005515;GO:0005575;GO:0005622;GO:0005623;GO:0005634;GO:0005737;GO:0006950;GO:0007049;GO:0007154;GO:0008150;GO:0009267;GO:0009605;GO:0009743;GO:0009746;GO:0009749;GO:0009987;GO:0009991;GO:0010033;GO:0022402;GO:0031667;GO:0031668;GO:0031669;GO:0033554;GO:0034284;GO:0042221;GO:0042594;GO:0043226;GO:0043227;GO:0043229;GO:0043231;GO:0044424;GO:0044464;GO:…	Viridiplantae	fabids	GO:0005634
c15106/2/1851	99.247	1859	c11825/2/1974	97.319	1865	c11380/1/2096	98.443	1862	gene_10439	c15106/3/1858	c15106	3	1858	AT5G37340.3	Zinc finger protein zpr1	ZPR1_SCHPO^ZPR1_SCHPO^Q:439-1515,H:123-449^37.875%ID^E:2.18e-76^RecName: Full=Zinc finger protein zpr1;^Eukaryota; Fungi; Dikarya; Ascomycota; Taphrinomycotina; Schizosaccharomycetes; Schizosaccharomycetales; Schizosaccharomycetaceae; Schizosaccharomyces`ZPR1_SCHPO^ZPR1_SCHPO^Q:96-266,H:10-68^45.763%ID^E:2.18e-76^RecName: Full=Zinc finger protein zpr1;^Eukaryota; Fungi; Dikarya; Ascomycota; Taphr…	K06874	ZPR1_SCHPO^ZPR1_SCHPO^Q:439-1515,H:123-449^37.875%ID^E:2.18e-76^RecName: Full=Zinc finger protein zpr1;^Eukaryota; Fungi; Dikarya; Ascomycota; Taphrinomycotina; Schizosaccharomycetes; Schizosaccharomycetales; Schizosaccharomycetaceae; Schizosaccharomyces`ZPR1_SCHPO^ZPR1_SCHPO^Q:96-266,H:10-68^45.763%ID^E:2.18e-76^RecName: Full=Zinc finger protein zpr1;^Eukaryota; Fungi; Dikarya; Ascomycota; Taphr…		c15106/3/1858|m.14001	922-1542[+]	207	ZPR1_DICDI^ZPR1_DICDI^Q:2-200,H:256-452^48.241%ID^E:1.62e-62^RecName: Full=Zinc finger protein ZPR1 homolog;^Eukaryota; Amoebozoa; Mycetozoa; Dictyosteliida; Dictyostelium`ZPR1_DICDI^ZPR1_DICDI^Q:16-193,H:48-217^34.27%ID^E:2.71e-29^RecName: Full=Zinc finger protein ZPR1 homolog;^Eukaryota; Amoebozoa; Mycetozoa; Dictyosteliida; Dictyostelium	PF03367.8^zf-ZPR1^ZPR1 zinc-finger domain^5-163^E:8.3e-52			S	zinc finger	K06874	GO:0000086;GO:0000278;GO:0003674;GO:0005488;GO:0005515;GO:0005575;GO:0005622;GO:0005623;GO:0005634;GO:0005737;GO:0006950;GO:0007049;GO:0007154;GO:0008150;GO:0009267;GO:0009605;GO:0009743;GO:0009746;GO:0009749;GO:0009987;GO:0009991;GO:0010033;GO:0022402;GO:0031667;GO:0031668;GO:0031669;GO:0033554;GO:0034284;GO:0042221;GO:0042594;GO:0043226;GO:0043227;GO:0043229;GO:0043231;GO:0044424;GO:0044464;GO:…	Viridiplantae	Brassicales	GO:0005634
c15106/2/1851	98.967	1258	c11825/2/1974	97.469	1383	c19061/1/1549	100	1549	gene_73091	c248566/1/1549	c248566	1	1549	AT5G37340.3	Zinc finger protein zpr1	ZPR1_SCHPO^ZPR1_SCHPO^Q:254-1300,H:25-338^40.571%ID^E:8.87e-80^RecName: Full=Zinc finger protein zpr1;^Eukaryota; Fungi; Dikarya; Ascomycota; Taphrinomycotina; Schizosaccharomycetes; Schizosaccharomycetales; Schizosaccharomycetaceae; Schizosaccharomyces`ZPR1_SCHPO^ZPR1_SCHPO^Q:155-847,H:208-443^32.083%ID^E:1.15e-31^RecName: Full=Zinc finger protein zpr1;^Eukaryota; Fungi; Dikarya; Ascomycota; Tap…	K06874	ZPR1_SCHPO^ZPR1_SCHPO^Q:254-1300,H:25-338^40.571%ID^E:8.87e-80^RecName: Full=Zinc finger protein zpr1;^Eukaryota; Fungi; Dikarya; Ascomycota; Taphrinomycotina; Schizosaccharomycetes; Schizosaccharomycetales; Schizosaccharomycetaceae; Schizosaccharomyces`ZPR1_SCHPO^ZPR1_SCHPO^Q:155-847,H:208-443^32.083%ID^E:1.15e-31^RecName: Full=Zinc finger protein zpr1;^Eukaryota; Fungi; Dikarya; Ascomycota; Tap…		c248566/1/1549|m.93306	194-1501[+]	436	ZPR1_SCHPO^ZPR1_SCHPO^Q:21-401,H:25-370^40.576%ID^E:3.39e-90^RecName: Full=Zinc finger protein zpr1;^Eukaryota; Fungi; Dikarya; Ascomycota; Taphrinomycotina; Schizosaccharomycetes; Schizosaccharomycetales; Schizosaccharomycetaceae; Schizosaccharomyces`ZPR1_SCHPO^ZPR1_SCHPO^Q:11-218,H:238-443^33.81%ID^E:2.09e-31^RecName: Full=Zinc finger protein zpr1;^Eukaryota; Fungi; Dikarya; Ascomycota; Taphrin…	PF03367.8^zf-ZPR1^ZPR1 zinc-finger domain^32-192^E:5.5e-52`PF03367.8^zf-ZPR1^ZPR1 zinc-finger domain^288-394^E:6.6e-38			S	zinc finger	K06874	GO:0000086;GO:0000278;GO:0003674;GO:0005488;GO:0005515;GO:0005575;GO:0005622;GO:0005623;GO:0005634;GO:0005737;GO:0006950;GO:0007049;GO:0007154;GO:0008150;GO:0009267;GO:0009605;GO:0009743;GO:0009746;GO:0009749;GO:0009987;GO:0009991;GO:0010033;GO:0022402;GO:0031667;GO:0031668;GO:0031669;GO:0033554;GO:0034284;GO:0042221;GO:0042594;GO:0043226;GO:0043227;GO:0043229;GO:0043231;GO:0044424;GO:0044464;GO:…	Viridiplantae	Brassicales	GO:0005737
c15106/2/1851	97.799	1863	c11825/2/1974	98.135	1984	c11380/1/2096	100	2096	gene_67189	c211321/1/2096	c211321	1	2096	AT5G37340.3	Zinc finger protein ZPR1	ZPR1_PAPAN^ZPR1_PAPAN^Q:361-1752,H:35-448^40.733%ID^E:2.1e-98^RecName: Full=Zinc finger protein ZPR1;^Eukaryota; Metazoa; Chordata; Craniata; Vertebrata; Euteleostomi; Mammalia; Eutheria; Euarchontoglires; Primates; Haplorrhini; Catarrhini; Cercopithecidae; Cercopithecinae; Papio	K06874	ZPR1_PAPAN^ZPR1_PAPAN^Q:361-1752,H:35-448^40.733%ID^E:2.1e-98^RecName: Full=Zinc finger protein ZPR1;^Eukaryota; Metazoa; Chordata; Craniata; Vertebrata; Euteleostomi; Mammalia; Eutheria; Euarchontoglires; Primates; Haplorrhini; Catarrhini; Cercopithecidae; Cercopithecinae; Papio		c211321/1/2096|m.85277	310-1779[+]	490	ZPR1_YEAST^ZPR1_YEAST^Q:26-479,H:46-483^41.703%ID^E:2.78e-112^RecName: Full=Zinc finger protein ZPR1;^Eukaryota; Fungi; Dikarya; Ascomycota; Saccharomycotina; Saccharomycetes; Saccharomycetales; Saccharomycetaceae; Saccharomyces`ZPR1_YEAST^ZPR1_YEAST^Q:14-218,H:275-479^30.047%ID^E:1.13e-26^RecName: Full=Zinc finger protein ZPR1;^Eukaryota; Fungi; Dikarya; Ascomycota; Saccharomycotina; Saccharomyc…	PF03367.8^zf-ZPR1^ZPR1 zinc-finger domain^32-192^E:2.9e-52`PF03367.8^zf-ZPR1^ZPR1 zinc-finger domain^288-446^E:7.8e-51			S	zinc finger	K06874	GO:0000086;GO:0000278;GO:0003674;GO:0005488;GO:0005515;GO:0005575;GO:0005622;GO:0005623;GO:0005634;GO:0005737;GO:0006950;GO:0007049;GO:0007154;GO:0008150;GO:0009267;GO:0009605;GO:0009743;GO:0009746;GO:0009749;GO:0009987;GO:0009991;GO:0010033;GO:0022402;GO:0031667;GO:0031668;GO:0031669;GO:0033554;GO:0034284;GO:0042221;GO:0042594;GO:0043226;GO:0043227;GO:0043229;GO:0043231;GO:0044424;GO:0044464;GO:…	Viridiplantae	Brassicales	GO:0005737
c5244/1/1426	100	1426	c11825/2/1974	96.059	609	c11380/1/2096	97.545	611	gene_3721	c5244/1/1426	c5244	1	1426	AT5G37340.3	Zinc finger protein ZPR1 homolog	ZPR1_DICDI^ZPR1_DICDI^Q:840-1079,H:372-450^45.238%ID^E:2.2e-13^RecName: Full=Zinc finger protein ZPR1 homolog;^Eukaryota; Amoebozoa; Mycetozoa; Dictyosteliida; Dictyostelium`ZPR1_DICDI^ZPR1_DICDI^Q:825-1064,H:139-217^36.25%ID^E:1.61e-06^RecName: Full=Zinc finger protein ZPR1 homolog;^Eukaryota; Amoebozoa; Mycetozoa; Dictyosteliida; Dictyostelium	K06874	ZPR1_DICDI^ZPR1_DICDI^Q:840-1079,H:372-450^45.238%ID^E:2.2e-13^RecName: Full=Zinc finger protein ZPR1 homolog;^Eukaryota; Amoebozoa; Mycetozoa; Dictyosteliida; Dictyostelium`ZPR1_DICDI^ZPR1_DICDI^Q:825-1064,H:139-217^36.25%ID^E:1.61e-06^RecName: Full=Zinc finger protein ZPR1 homolog;^Eukaryota; Amoebozoa; Mycetozoa; Dictyosteliida; Dictyostelium															GO:0005634
c15106/2/1851	92.929	1386	c27112/1/1654	100	1654	c11380/1/2096	94.308	1388	gene_40771	c115588/1/1654	c115588	1	1654	AT5G37340.3	Zinc finger protein ZPR1 homolog	ZPR1_DICDI^ZPR1_DICDI^Q:456-1103,H:161-351^27.149%ID^E:6.42e-09^RecName: Full=Zinc finger protein ZPR1 homolog;^Eukaryota; Amoebozoa; Mycetozoa; Dictyosteliida; Dictyostelium`ZPR1_DICDI^ZPR1_DICDI^Q:307-345,H:116-128^61.538%ID^E:6.42e-09^RecName: Full=Zinc finger protein ZPR1 homolog;^Eukaryota; Amoebozoa; Mycetozoa; Dictyosteliida; Dictyostelium	K06874	ZPR1_DICDI^ZPR1_DICDI^Q:456-1103,H:161-351^27.149%ID^E:6.42e-09^RecName: Full=Zinc finger protein ZPR1 homolog;^Eukaryota; Amoebozoa; Mycetozoa; Dictyosteliida; Dictyostelium`ZPR1_DICDI^ZPR1_DICDI^Q:307-345,H:116-128^61.538%ID^E:6.42e-09^RecName: Full=Zinc finger protein ZPR1 homolog;^Eukaryota; Amoebozoa; Mycetozoa; Dictyosteliida; Dictyostelium															GO:0005634
c7755/1/1604	100	1604	c11825/2/1974	96.053	608	c11380/1/2096	97.541	610	gene_5468	c7755/1/1604	c7755	1	1604	AT5G37340.3	Zinc finger protein ZPR1 homolog	ZPR1_DICDI^ZPR1_DICDI^Q:1021-1260,H:372-450^44.048%ID^E:9.4e-13^RecName: Full=Zinc finger protein ZPR1 homolog;^Eukaryota; Amoebozoa; Mycetozoa; Dictyosteliida; Dictyostelium`ZPR1_DICDI^ZPR1_DICDI^Q:1006-1245,H:139-217^36.25%ID^E:2.03e-06^RecName: Full=Zinc finger protein ZPR1 homolog;^Eukaryota; Amoebozoa; Mycetozoa; Dictyosteliida; Dictyostelium	K06874	ZPR1_DICDI^ZPR1_DICDI^Q:1021-1260,H:372-450^44.048%ID^E:9.4e-13^RecName: Full=Zinc finger protein ZPR1 homolog;^Eukaryota; Amoebozoa; Mycetozoa; Dictyosteliida; Dictyostelium`ZPR1_DICDI^ZPR1_DICDI^Q:1006-1245,H:139-217^36.25%ID^E:2.03e-06^RecName: Full=Zinc finger protein ZPR1 homolog;^Eukaryota; Amoebozoa; Mycetozoa; Dictyosteliida; Dictyostelium															GO:0005634
c18178/8/1548	80	60	c28349/2/1680	72.072	111	c35184/1/1556	100	1556	gene_21665	c305023/1/1556	c305023	1	1556		Zeatin O-glucosyltransferase	ZOG_PHALU^ZOG_PHALU^Q:60-1418,H:10-446^44.835%ID^E:3.55e-106^RecName: Full=Zeatin O-glucosyltransferase;^Eukaryota; Viridiplantae; Streptophyta; Embryophyta; Tracheophyta; Spermatophyta; Magnoliophyta; eudicotyledons; Gunneridae; Pentapetalae; rosids; fabids; Fabales; Fabaceae; Papilionoideae; Phaseoleae; Phaseolus`ZOG_PHALU^ZOG_PHALU^Q:1036-1197,H:319-372^70.37%ID^E:5.72e-19^RecName: Full=Zeatin…	K13495	ZOG_PHALU^ZOG_PHALU^Q:60-1418,H:10-446^44.835%ID^E:3.55e-106^RecName: Full=Zeatin O-glucosyltransferase;^Eukaryota; Viridiplantae; Streptophyta; Embryophyta; Tracheophyta; Spermatophyta; Magnoliophyta; eudicotyledons; Gunneridae; Pentapetalae; rosids; fabids; Fabales; Fabaceae; Papilionoideae; Phaseoleae; Phaseolus`ZOG_PHALU^ZOG_PHALU^Q:1036-1197,H:319-372^70.37%ID^E:5.72e-19^RecName: Full=Zeatin…		c305023/1/1556|m.28965	3-1076[+]	358	ZOG_PHALU^ZOG_PHALU^Q:20-328,H:10-310^49.355%ID^E:2.54e-86^RecName: Full=Zeatin O-glucosyltransferase;^Eukaryota; Viridiplantae; Streptophyta; Embryophyta; Tracheophyta; Spermatophyta; Magnoliophyta; eudicotyledons; Gunneridae; Pentapetalae; rosids; fabids; Fabales; Fabaceae; Papilionoideae; Phaseoleae; Phaseolus	PF00201.13^UDPGT^UDP-glucoronosyl and UDP-glucosyl transferase^274-319^E:2.8e-06			C;G	Belongs to the UDP-glycosyltransferase family	K13494;K13495	GO:0000003;GO:0003006;GO:0003674;GO:0003824;GO:0006464;GO:0006486;GO:0006725;GO:0006807;GO:0007275;GO:0008150;GO:0008152;GO:0008194;GO:0009058;GO:0009059;GO:0009100;GO:0009101;GO:0009308;GO:0009653;GO:0009690;GO:0009791;GO:0009888;GO:0009889;GO:0009908;GO:0009965;GO:0009987;GO:0010015;GO:0010016;GO:0010073;GO:0010075;GO:0010083;GO:0010154;GO:0010380;GO:0010817;GO:0016740;GO:0016757;GO:0016758;GO:…	Viridiplantae	Streptophyta	GO:0050403
c18178/8/1548	80	60	c28349/2/1680	72.072	111	c35184/1/1556	100	1556	gene_21665	c305023/1/1556	c305023	1	1556		Zeatin O-glucosyltransferase	ZOG_PHALU^ZOG_PHALU^Q:60-1418,H:10-446^44.835%ID^E:3.55e-106^RecName: Full=Zeatin O-glucosyltransferase;^Eukaryota; Viridiplantae; Streptophyta; Embryophyta; Tracheophyta; Spermatophyta; Magnoliophyta; eudicotyledons; Gunneridae; Pentapetalae; rosids; fabids; Fabales; Fabaceae; Papilionoideae; Phaseoleae; Phaseolus`ZOG_PHALU^ZOG_PHALU^Q:1036-1197,H:319-372^70.37%ID^E:5.72e-19^RecName: Full=Zeatin…	K13495	ZOG_PHALU^ZOG_PHALU^Q:60-1418,H:10-446^44.835%ID^E:3.55e-106^RecName: Full=Zeatin O-glucosyltransferase;^Eukaryota; Viridiplantae; Streptophyta; Embryophyta; Tracheophyta; Spermatophyta; Magnoliophyta; eudicotyledons; Gunneridae; Pentapetalae; rosids; fabids; Fabales; Fabaceae; Papilionoideae; Phaseoleae; Phaseolus`ZOG_PHALU^ZOG_PHALU^Q:1036-1197,H:319-372^70.37%ID^E:5.72e-19^RecName: Full=Zeatin…		c305023/1/1556|m.28967	3-323[-]	108
c11360/1/1224	78.864	317	c9008/1/1176	98.077	416	c19747/1/1518	100	1518	gene_77505	c256285/1/1518	c256285	1	1518		E3 ubiquitin-protein ligase ZNRF3	ZNRF3_XENTR^ZNRF3_XENTR^Q:236-93,H:266-313^52.083%ID^E:1.03e-09^RecName: Full=E3 ubiquitin-protein ligase ZNRF3;^Eukaryota; Metazoa; Chordata; Craniata; Vertebrata; Euteleostomi; Amphibia; Batrachia; Anura; Pipoidea; Pipidae; Xenopodinae; Xenopus; Silurana	K16273	ZNRF3_XENTR^ZNRF3_XENTR^Q:236-93,H:266-313^52.083%ID^E:1.03e-09^RecName: Full=E3 ubiquitin-protein ligase ZNRF3;^Eukaryota; Metazoa; Chordata; Craniata; Vertebrata; Euteleostomi; Amphibia; Batrachia; Anura; Pipoidea; Pipidae; Xenopodinae; Xenopus; Silurana															GO:0005887
c14177/1/1539	100	1539							gene_9828	c14177/1/1539	c14177	1	1539	AT5G63830.1	Zinc finger HIT domain-containing protein 2	ZNHI2_MOUSE^ZNHI2_MOUSE^Q:530-1030,H:51-226^26.702%ID^E:2.6e-10^RecName: Full=Zinc finger HIT domain-containing protein 2;^Eukaryota; Metazoa; Chordata; Craniata; Vertebrata; Euteleostomi; Mammalia; Eutheria; Euarchontoglires; Glires; Rodentia; Sciurognathi; Muroidea; Muridae; Murinae; Mus; Mus		ZNHI2_MOUSE^ZNHI2_MOUSE^Q:530-1030,H:51-226^26.702%ID^E:2.6e-10^RecName: Full=Zinc finger HIT domain-containing protein 2;^Eukaryota; Metazoa; Chordata; Craniata; Vertebrata; Euteleostomi; Mammalia; Eutheria; Euarchontoglires; Glires; Rodentia; Sciurognathi; Muroidea; Muridae; Murinae; Mus; Mus		c14177/1/1539|m.13219	2-1234[+]	411	ZNHI2_MOUSE^ZNHI2_MOUSE^Q:177-381,H:51-268^27.35%ID^E:3.99e-12^RecName: Full=Zinc finger HIT domain-containing protein 2;^Eukaryota; Metazoa; Chordata; Craniata; Vertebrata; Euteleostomi; Mammalia; Eutheria; Euarchontoglires; Glires; Rodentia; Sciurognathi; Muroidea; Muridae; Murinae; Mus; Mus				S	Zinc finger HIT domain-containing protein			Viridiplantae	fabids	GO:0046872
c29449/1/1363	100	1363				c23179/1/1347	99.631	813	gene_14070	c29434/1/1363	c29434	1	1363		Zinc finger protein 830	ZN830_XENTR^ZN830_XENTR^Q:192-377,H:18-79^41.935%ID^E:8.33e-09^RecName: Full=Zinc finger protein 830;^Eukaryota; Metazoa; Chordata; Craniata; Vertebrata; Euteleostomi; Amphibia; Batrachia; Anura; Pipoidea; Pipidae; Xenopodinae; Xenopus; Silurana	K13104	ZN830_XENTR^ZN830_XENTR^Q:192-377,H:18-79^41.935%ID^E:8.33e-09^RecName: Full=Zinc finger protein 830;^Eukaryota; Metazoa; Chordata; Craniata; Vertebrata; Euteleostomi; Amphibia; Batrachia; Anura; Pipoidea; Pipidae; Xenopodinae; Xenopus; Silurana		c29434/1/1363|m.18871	701-1171[+]	157					A	ZINC FINGER protein	K13104		Viridiplantae	Streptophyta
c29449/1/1363	100	1363				c23179/1/1347	99.631	813	gene_14070	c29434/1/1363	c29434	1	1363		Zinc finger protein 830	ZN830_XENTR^ZN830_XENTR^Q:192-377,H:18-79^41.935%ID^E:8.33e-09^RecName: Full=Zinc finger protein 830;^Eukaryota; Metazoa; Chordata; Craniata; Vertebrata; Euteleostomi; Amphibia; Batrachia; Anura; Pipoidea; Pipidae; Xenopodinae; Xenopus; Silurana	K13104	ZN830_XENTR^ZN830_XENTR^Q:192-377,H:18-79^41.935%ID^E:8.33e-09^RecName: Full=Zinc finger protein 830;^Eukaryota; Metazoa; Chordata; Craniata; Vertebrata; Euteleostomi; Amphibia; Batrachia; Anura; Pipoidea; Pipidae; Xenopodinae; Xenopus; Silurana		c29434/1/1363|m.18870	165-704[+]	180	ZN830_XENTR^ZN830_XENTR^Q:10-71,H:18-79^41.935%ID^E:5.41e-10^RecName: Full=Zinc finger protein 830;^Eukaryota; Metazoa; Chordata; Craniata; Vertebrata; Euteleostomi; Amphibia; Batrachia; Anura; Pipoidea; Pipidae; Xenopodinae; Xenopus; Silurana	PF12874.2^zf-met^Zinc-finger of C2H2 type^39-61^E:0.00014			A	ZINC FINGER protein	K13104		Viridiplantae	Streptophyta	GO:0005634
c29449/1/1363	99.631	813	c7156/1/850	97.305	334	c23179/1/1347	100	1347	gene_78683	c258404/1/1347	c258404	1	1347		Zinc finger protein 830	ZN830_XENLA^ZN830_XENLA^Q:339-485,H:31-79^46.939%ID^E:2.37e-07^RecName: Full=Zinc finger protein 830;^Eukaryota; Metazoa; Chordata; Craniata; Vertebrata; Euteleostomi; Amphibia; Batrachia; Anura; Pipoidea; Pipidae; Xenopodinae; Xenopus; Xenopus	K13104	ZN830_XENLA^ZN830_XENLA^Q:339-485,H:31-79^46.939%ID^E:2.37e-07^RecName: Full=Zinc finger protein 830;^Eukaryota; Metazoa; Chordata; Craniata; Vertebrata; Euteleostomi; Amphibia; Batrachia; Anura; Pipoidea; Pipidae; Xenopodinae; Xenopus; Xenopus		c258404/1/1347|m.100655	90-1154[+]	355	ZN830_XENLA^ZN830_XENLA^Q:79-131,H:26-78^45.283%ID^E:9.51e-09^RecName: Full=Zinc finger protein 830;^Eukaryota; Metazoa; Chordata; Craniata; Vertebrata; Euteleostomi; Amphibia; Batrachia; Anura; Pipoidea; Pipidae; Xenopodinae; Xenopus; Xenopus	PF12874.2^zf-met^Zinc-finger of C2H2 type^100-122^E:0.00036			A	ZINC FINGER protein	K13104		Viridiplantae	asterids	GO:0005634
c5514/3/1569	99.936	1568	c25438/1/1484	97.929	1497	c29461/1/1423	98.864	1408	gene_3914	c5514/5/1568	c5514	5	1568	AT4G31420.2	Zinc finger protein 622	ZN622_MOUSE^ZN622_MOUSE^Q:730-1386,H:251-464^36.123%ID^E:1.63e-25^RecName: Full=Zinc finger protein 622;^Eukaryota; Metazoa; Chordata; Craniata; Vertebrata; Euteleostomi; Mammalia; Eutheria; Euarchontoglires; Glires; Rodentia; Sciurognathi; Muroidea; Muridae; Murinae; Mus; Mus`ZN622_MOUSE^ZN622_MOUSE^Q:187-462,H:1-94^42.105%ID^E:3.47e-13^RecName: Full=Zinc finger protein 622;^Eukaryota; Metazoa; …	K14816	ZN622_MOUSE^ZN622_MOUSE^Q:730-1386,H:251-464^36.123%ID^E:1.63e-25^RecName: Full=Zinc finger protein 622;^Eukaryota; Metazoa; Chordata; Craniata; Vertebrata; Euteleostomi; Mammalia; Eutheria; Euarchontoglires; Glires; Rodentia; Sciurognathi; Muroidea; Muridae; Murinae; Mus; Mus`ZN622_MOUSE^ZN622_MOUSE^Q:187-462,H:1-94^42.105%ID^E:3.47e-13^RecName: Full=Zinc finger protein 622;^Eukaryota; Metazoa; …		c5514/5/1568|m.5428	187-1419[+]	411	REI1_SCHPO^REI1_SCHPO^Q:4-303,H:5-324^30.091%ID^E:1.67e-36^RecName: Full=Cytoplasmic 60S subunit biogenesis factor SPCC550.15c;^Eukaryota; Fungi; Dikarya; Ascomycota; Taphrinomycotina; Schizosaccharomycetes; Schizosaccharomycetales; Schizosaccharomycetaceae; Schizosaccharomyces	PF12756.2^zf-C2H2_2^C2H2 type zinc-finger (2 copies)^67-102^E:0.033`PF12874.2^zf-met^Zinc-finger of C2H2 type^67-91^E:0.0087`PF12756.2^zf-C2H2_2^C2H2 type zinc-finger (2 copies)^184-285^E:1.7e-25			S	ZINC FINGER protein	K14816	GO:0003674;GO:0003700;GO:0005575;GO:0005622;GO:0005623;GO:0005737;GO:0005829;GO:0005840;GO:0006355;GO:0008150;GO:0009889;GO:0010468;GO:0010556;GO:0015934;GO:0019219;GO:0019222;GO:0022613;GO:0022625;GO:0022626;GO:0030684;GO:0030687;GO:0031323;GO:0031326;GO:0032991;GO:0042254;GO:0042273;GO:0043226;GO:0043228;GO:0043229;GO:0043232;GO:0044085;GO:0044391;GO:0044422;GO:0044424;GO:0044444;GO:0044445;GO:…	Viridiplantae	Streptophyta	GO:0005829
c5514/3/1569	95.87	1380	c25438/1/1484	95.534	1366	c18297/1/1335	100	1335	gene_74475	c251004/1/1335	c251004	1	1335	AT4G31420.2	Zinc finger protein 622	ZN622_MOUSE^ZN622_MOUSE^Q:611-820,H:288-354^46.479%ID^E:7.68e-15^RecName: Full=Zinc finger protein 622;^Eukaryota; Metazoa; Chordata; Craniata; Vertebrata; Euteleostomi; Mammalia; Eutheria; Euarchontoglires; Glires; Rodentia; Sciurognathi; Muroidea; Muridae; Murinae; Mus; Mus`ZN622_MOUSE^ZN622_MOUSE^Q:549-608,H:267-286^75%ID^E:7.68e-15^RecName: Full=Zinc finger protein 622;^Eukaryota; Metazoa; Ch…	K14816	ZN622_MOUSE^ZN622_MOUSE^Q:611-820,H:288-354^46.479%ID^E:7.68e-15^RecName: Full=Zinc finger protein 622;^Eukaryota; Metazoa; Chordata; Craniata; Vertebrata; Euteleostomi; Mammalia; Eutheria; Euarchontoglires; Glires; Rodentia; Sciurognathi; Muroidea; Muridae; Murinae; Mus; Mus`ZN622_MOUSE^ZN622_MOUSE^Q:549-608,H:267-286^75%ID^E:7.68e-15^RecName: Full=Zinc finger protein 622;^Eukaryota; Metazoa; Ch…		c251004/1/1335|m.95125	2-412[+]	137	ZN622_CHICK^ZN622_CHICK^Q:4-91,H:5-92^43.956%ID^E:6.17e-15^RecName: Full=Zinc finger protein 622;^Eukaryota; Metazoa; Chordata; Craniata; Vertebrata; Euteleostomi; Testudines + Archosauria group; Archosauria; Dinosauria; Saurischia; Theropoda; Coelurosauria; Aves; Neognathae; Galloanserae; Galliformes; Phasianidae; Phasianinae; Gallus	PF13912.1^zf-C2H2_6^C2H2-type zinc finger^3-12^E:25`PF12756.2^zf-C2H2_2^C2H2 type zinc-finger (2 copies)^66-102^E:0.0049`PF12874.2^zf-met^Zinc-finger of C2H2 type^66-90^E:0.0019`PF13894.1^zf-C2H2_4^C2H2-type zinc finger^66-87^E:0.032`PF13912.1^zf-C2H2_6^C2H2-type zinc finger^66-80^E:1.4			S	ZINC FINGER protein	K14816	GO:0003674;GO:0003700;GO:0005575;GO:0005622;GO:0005623;GO:0005737;GO:0005829;GO:0005840;GO:0006355;GO:0008150;GO:0009889;GO:0010468;GO:0010556;GO:0015934;GO:0019219;GO:0019222;GO:0022613;GO:0022625;GO:0022626;GO:0030684;GO:0030687;GO:0031323;GO:0031326;GO:0032991;GO:0042254;GO:0042273;GO:0043226;GO:0043228;GO:0043229;GO:0043232;GO:0044085;GO:0044391;GO:0044422;GO:0044424;GO:0044444;GO:0044445;GO:…	Viridiplantae	Streptophyta	GO:0005737
c5514/3/1569	98.865	1410	c25438/1/1484	98.352	1396	c29461/1/1423	100	1423	gene_61329	c201445/2/1423	c201445	2	1423	AT4G31420.2	Zinc finger protein 622	ZN622_MOUSE^ZN622_MOUSE^Q:569-1225,H:251-464^36.123%ID^E:9.31e-26^RecName: Full=Zinc finger protein 622;^Eukaryota; Metazoa; Chordata; Craniata; Vertebrata; Euteleostomi; Mammalia; Eutheria; Euarchontoglires; Glires; Rodentia; Sciurognathi; Muroidea; Muridae; Murinae; Mus; Mus`ZN622_MOUSE^ZN622_MOUSE^Q:26-301,H:1-94^34.737%ID^E:2.06e-08^RecName: Full=Zinc finger protein 622;^Eukaryota; Metazoa; C…	K14816	ZN622_MOUSE^ZN622_MOUSE^Q:569-1225,H:251-464^36.123%ID^E:9.31e-26^RecName: Full=Zinc finger protein 622;^Eukaryota; Metazoa; Chordata; Craniata; Vertebrata; Euteleostomi; Mammalia; Eutheria; Euarchontoglires; Glires; Rodentia; Sciurognathi; Muroidea; Muridae; Murinae; Mus; Mus`ZN622_MOUSE^ZN622_MOUSE^Q:26-301,H:1-94^34.737%ID^E:2.06e-08^RecName: Full=Zinc finger protein 622;^Eukaryota; Metazoa; C…		c201445/2/1423|m.77427	218-1258[+]	347	ZN622_MOUSE^ZN622_MOUSE^Q:118-336,H:251-464^36.283%ID^E:1.8e-28^RecName: Full=Zinc finger protein 622;^Eukaryota; Metazoa; Chordata; Craniata; Vertebrata; Euteleostomi; Mammalia; Eutheria; Euarchontoglires; Glires; Rodentia; Sciurognathi; Muroidea; Muridae; Murinae; Mus; Mus	PF12874.2^zf-met^Zinc-finger of C2H2 type^3-27^E:0.007`PF13894.1^zf-C2H2_4^C2H2-type zinc finger^3-24^E:0.12`PF12756.2^zf-C2H2_2^C2H2 type zinc-finger (2 copies)^4-39^E:0.11`PF12756.2^zf-C2H2_2^C2H2 type zinc-finger (2 copies)^120-221^E:1.5e-25			S	ZINC FINGER protein	K14816	GO:0003674;GO:0003700;GO:0005575;GO:0005622;GO:0005623;GO:0005737;GO:0005829;GO:0005840;GO:0006355;GO:0008150;GO:0009889;GO:0010468;GO:0010556;GO:0015934;GO:0019219;GO:0019222;GO:0022613;GO:0022625;GO:0022626;GO:0030684;GO:0030687;GO:0031323;GO:0031326;GO:0032991;GO:0042254;GO:0042273;GO:0043226;GO:0043228;GO:0043229;GO:0043232;GO:0044085;GO:0044391;GO:0044422;GO:0044424;GO:0044444;GO:0044445;GO:…	Viridiplantae	Streptophyta	GO:0005794
						c34258/1/1329	100	1329	gene_20659	c302401/1/1329	c302401	1	1329		Zinc finger protein 622	ZN622_MOUSE^ZN622_MOUSE^Q:185-1000,H:251-474^28.622%ID^E:4.59e-15^RecName: Full=Zinc finger protein 622;^Eukaryota; Metazoa; Chordata; Craniata; Vertebrata; Euteleostomi; Mammalia; Eutheria; Euarchontoglires; Glires; Rodentia; Sciurognathi; Muroidea; Muridae; Murinae; Mus; Mus	K14816	ZN622_MOUSE^ZN622_MOUSE^Q:185-1000,H:251-474^28.622%ID^E:4.59e-15^RecName: Full=Zinc finger protein 622;^Eukaryota; Metazoa; Chordata; Craniata; Vertebrata; Euteleostomi; Mammalia; Eutheria; Euarchontoglires; Glires; Rodentia; Sciurognathi; Muroidea; Muridae; Murinae; Mus; Mus		c302401/1/1329|m.27659	2-1006[+]	335	ZN622_MOUSE^ZN622_MOUSE^Q:45-197,H:234-392^34.94%ID^E:3.64e-20^RecName: Full=Zinc finger protein 622;^Eukaryota; Metazoa; Chordata; Craniata; Vertebrata; Euteleostomi; Mammalia; Eutheria; Euarchontoglires; Glires; Rodentia; Sciurognathi; Muroidea; Muridae; Murinae; Mus; Mus	PF12756.2^zf-C2H2_2^C2H2 type zinc-finger (2 copies)^3-32^E:0.018`PF12874.2^zf-met^Zinc-finger of C2H2 type^5-28^E:1.5e-07`PF12171.3^zf-C2H2_jaz^Zinc-finger double-stranded RNA-binding^5-29^E:5.4e-06`PF13894.1^zf-C2H2_4^C2H2-type zinc finger^5-25^E:0.96`PF12756.2^zf-C2H2_2^C2H2 type zinc-finger (2 copies)^64-159^E:3.5e-23			S	C2H2 type zinc-finger (2 copies)	K14574;K14816	GO:0000226;GO:0000278;GO:0000922;GO:0001501;GO:0001503;GO:0002376;GO:0002520;GO:0003674;GO:0003676;GO:0003723;GO:0005488;GO:0005515;GO:0005575;GO:0005622;GO:0005623;GO:0005634;GO:0005730;GO:0005737;GO:0005819;GO:0005856;GO:0006139;GO:0006364;GO:0006396;GO:0006725;GO:0006807;GO:0006928;GO:0006935;GO:0006996;GO:0007010;GO:0007017;GO:0007049;GO:0007051;GO:0007052;GO:0007275;GO:0008017;GO:0008092;GO:…	Eukaryota	Ciliophora	GO:0005794
c27159/1/1563	100	1563	c25438/1/1484	95.845	1492	c1255/2/1457	95.765	1464	gene_12695	c27130/1/1563	c27130	1	1563	AT4G31420.2	Zinc finger protein 622	ZN622_HUMAN^ZN622_HUMAN^Q:766-894,H:269-311^62.791%ID^E:8.62e-09^RecName: Full=Zinc finger protein 622;^Eukaryota; Metazoa; Chordata; Craniata; Vertebrata; Euteleostomi; Mammalia; Eutheria; Euarchontoglires; Primates; Haplorrhini; Catarrhini; Hominidae; Homo	K14816	ZN622_HUMAN^ZN622_HUMAN^Q:766-894,H:269-311^62.791%ID^E:8.62e-09^RecName: Full=Zinc finger protein 622;^Eukaryota; Metazoa; Chordata; Craniata; Vertebrata; Euteleostomi; Mammalia; Eutheria; Euarchontoglires; Primates; Haplorrhini; Catarrhini; Hominidae; Homo															GO:0005737
c8991/1/1423	100	1423	c25438/1/1484	97.68	776	c1255/2/1457	97.29	738	gene_6361	c8991/1/1423	c8991	1	1423	AT4G31420.2	Zinc finger protein 622	ZN622_HUMAN^ZN622_HUMAN^Q:178-234,H:19-37^78.947%ID^E:9.45e-07^RecName: Full=Zinc finger protein 622;^Eukaryota; Metazoa; Chordata; Craniata; Vertebrata; Euteleostomi; Mammalia; Eutheria; Euarchontoglires; Primates; Haplorrhini; Catarrhini; Hominidae; Homo`ZN622_HUMAN^ZN622_HUMAN^Q:273-398,H:54-92^42.857%ID^E:9.45e-07^RecName: Full=Zinc finger protein 622;^Eukaryota; Metazoa; Chordata; Craniata; …	K14816	ZN622_HUMAN^ZN622_HUMAN^Q:178-234,H:19-37^78.947%ID^E:9.45e-07^RecName: Full=Zinc finger protein 622;^Eukaryota; Metazoa; Chordata; Craniata; Vertebrata; Euteleostomi; Mammalia; Eutheria; Euarchontoglires; Primates; Haplorrhini; Catarrhini; Hominidae; Homo`ZN622_HUMAN^ZN622_HUMAN^Q:273-398,H:54-92^42.857%ID^E:9.45e-07^RecName: Full=Zinc finger protein 622;^Eukaryota; Metazoa; Chordata; Craniata; …															GO:0005737
						c33402/1/1872	100	1872	gene_20170	c300983/1/1872	c300983	1	1872	AT2G36930.1	Zinc finger protein 593 homolog	ZN593_DICDI^ZN593_DICDI^Q:196-381,H:7-69^38.095%ID^E:8.49e-06^RecName: Full=Zinc finger protein 593 homolog;^Eukaryota; Amoebozoa; Mycetozoa; Dictyosteliida; Dictyostelium	K14821	ZN593_DICDI^ZN593_DICDI^Q:196-381,H:7-69^38.095%ID^E:8.49e-06^RecName: Full=Zinc finger protein 593 homolog;^Eukaryota; Amoebozoa; Mycetozoa; Dictyosteliida; Dictyostelium		c300983/1/1872|m.26976	178-495[+]	106	BUD20_YEAST^BUD20_YEAST^Q:17-87,H:9-77^41.096%ID^E:4.73e-10^RecName: Full=Bud site selection protein 20;^Eukaryota; Fungi; Dikarya; Ascomycota; Saccharomycotina; Saccharomycetes; Saccharomycetales; Saccharomycetaceae; Saccharomyces	PF12171.3^zf-C2H2_jaz^Zinc-finger double-stranded RNA-binding^58-84^E:1.1e-09`PF12756.2^zf-C2H2_2^C2H2 type zinc-finger (2 copies)^58-86^E:0.0068`PF12874.2^zf-met^Zinc-finger of C2H2 type^59-83^E:8.3e-05			A	Zinc finger protein	K14821	GO:0000054;GO:0000055;GO:0003674;GO:0005488;GO:0005575;GO:0006403;GO:0006405;GO:0006611;GO:0006810;GO:0006886;GO:0006913;GO:0008104;GO:0008150;GO:0015031;GO:0015833;GO:0015931;GO:0022613;GO:0030684;GO:0030687;GO:0031503;GO:0032991;GO:0033036;GO:0033750;GO:0034613;GO:0042254;GO:0042886;GO:0043021;GO:0043023;GO:0044085;GO:0044877;GO:0045184;GO:0046907;GO:0050657;GO:0050658;GO:0051168;GO:0051169;GO:…	Viridiplantae	Streptophyta	GO:0005737
			c8761/1/1465	100	1465				gene_28961	c71063/1/1465	c71063	1	1465	AT5G14140.1	Zinc finger protein 511	ZN511_DANRE^ZN511_DANRE^Q:439-783,H:98-211^46.957%ID^E:2.56e-27^RecName: Full=Zinc finger protein 511;^Eukaryota; Metazoa; Chordata; Craniata; Vertebrata; Euteleostomi; Actinopterygii; Neopterygii; Teleostei; Ostariophysi; Cypriniformes; Cyprinidae; Danio		ZN511_DANRE^ZN511_DANRE^Q:439-783,H:98-211^46.957%ID^E:2.56e-27^RecName: Full=Zinc finger protein 511;^Eukaryota; Metazoa; Chordata; Craniata; Vertebrata; Euteleostomi; Actinopterygii; Neopterygii; Teleostei; Ostariophysi; Cypriniformes; Cyprinidae; Danio		c71063/1/1465|m.38808	412-852[+]	147	ZN511_DANRE^ZN511_DANRE^Q:10-124,H:98-211^46.957%ID^E:4.89e-30^RecName: Full=Zinc finger protein 511;^Eukaryota; Metazoa; Chordata; Craniata; Vertebrata; Euteleostomi; Actinopterygii; Neopterygii; Teleostei; Ostariophysi; Cypriniformes; Cyprinidae; Danio	PF13894.1^zf-C2H2_4^C2H2-type zinc finger^37-58^E:0.014`PF13894.1^zf-C2H2_4^C2H2-type zinc finger^73-95^E:0.068			U	Zinc finger protein			Viridiplantae	Streptophyta	GO:0005634
c33394/1/1656	100	1656	c14679/1/1406	68.691	741	c24940/1/2069	98.682	683	gene_16422	c33379/1/1656	c33379	1	1656	AT5G25560.4	RING finger and CHY zinc finger domain-containing protein 1	ZN363_MOUSE^ZN363_MOUSE^Q:934-1230,H:143-240^47.475%ID^E:1.41e-39^RecName: Full=RING finger and CHY zinc finger domain-containing protein 1;^Eukaryota; Metazoa; Chordata; Craniata; Vertebrata; Euteleostomi; Mammalia; Eutheria; Euarchontoglires; Glires; Rodentia; Sciurognathi; Muroidea; Muridae; Murinae; Mus; Mus`ZN363_MOUSE^ZN363_MOUSE^Q:719-922,H:73-138^50%ID^E:1.41e-39^RecName: Full=RING finger…	K10144	ZN363_MOUSE^ZN363_MOUSE^Q:934-1230,H:143-240^47.475%ID^E:1.41e-39^RecName: Full=RING finger and CHY zinc finger domain-containing protein 1;^Eukaryota; Metazoa; Chordata; Craniata; Vertebrata; Euteleostomi; Mammalia; Eutheria; Euarchontoglires; Glires; Rodentia; Sciurognathi; Muroidea; Muridae; Murinae; Mus; Mus`ZN363_MOUSE^ZN363_MOUSE^Q:719-922,H:73-138^50%ID^E:1.41e-39^RecName: Full=RING finger…		c33379/1/1656|m.21962	327-938[+]	204		PF05495.7^zf-CHY^CHY zinc finger^70-133^E:4.9e-15			O	RING finger and CHY zinc finger domain-containing protein	K10144	GO:0000151;GO:0002039;GO:0003674;GO:0003824;GO:0004842;GO:0005102;GO:0005488;GO:0005515;GO:0005575;GO:0005622;GO:0005623;GO:0005634;GO:0005654;GO:0005737;GO:0005829;GO:0006464;GO:0006508;GO:0006511;GO:0006807;GO:0008150;GO:0008152;GO:0008270;GO:0009056;GO:0009057;GO:0009893;GO:0009894;GO:0009896;GO:0009987;GO:0010604;GO:0016567;GO:0016740;GO:0019222;GO:0019538;GO:0019787;GO:0019941;GO:0030162;GO:…	Viridiplantae	fabids
c67424/1/1639	100	1639	c14679/1/1406	69.44	625	c24940/1/2069	98.251	686	gene_27424	c68407/1/1639	c68407	1	1639	AT5G25560.4	RING finger and CHY zinc finger domain-containing protein 1	ZN363_MOUSE^ZN363_MOUSE^Q:733-1419,H:2-218^35.371%ID^E:3.1e-33^RecName: Full=RING finger and CHY zinc finger domain-containing protein 1;^Eukaryota; Metazoa; Chordata; Craniata; Vertebrata; Euteleostomi; Mammalia; Eutheria; Euarchontoglires; Glires; Rodentia; Sciurognathi; Muroidea; Muridae; Murinae; Mus; Mus	K10144	ZN363_MOUSE^ZN363_MOUSE^Q:733-1419,H:2-218^35.371%ID^E:3.1e-33^RecName: Full=RING finger and CHY zinc finger domain-containing protein 1;^Eukaryota; Metazoa; Chordata; Craniata; Vertebrata; Euteleostomi; Mammalia; Eutheria; Euarchontoglires; Glires; Rodentia; Sciurognathi; Muroidea; Muridae; Murinae; Mus; Mus		c68407/1/1639|m.36731	746-1240[+]	165					O	RING finger and CHY zinc finger domain-containing protein 1	K10144	GO:0000151;GO:0002039;GO:0003674;GO:0003824;GO:0004842;GO:0005102;GO:0005488;GO:0005515;GO:0005575;GO:0005622;GO:0005623;GO:0005634;GO:0005654;GO:0005737;GO:0005829;GO:0006464;GO:0006508;GO:0006511;GO:0006807;GO:0008150;GO:0008152;GO:0008270;GO:0009056;GO:0009057;GO:0009893;GO:0009894;GO:0009896;GO:0009987;GO:0010119;GO:0010604;GO:0016567;GO:0016740;GO:0019222;GO:0019538;GO:0019787;GO:0019941;GO:…	Viridiplantae	Poales
c4701/1/1294	100	1294	c27516/3/1410	76.289	97	c20583/1/1363	69.608	204	gene_3346	c4701/1/1294	c4701	1	1294		RING finger and CHY zinc finger domain-containing protein 1	ZN363_MOUSE^ZN363_MOUSE^Q:696-953,H:168-248^50.575%ID^E:1.81e-17^RecName: Full=RING finger and CHY zinc finger domain-containing protein 1;^Eukaryota; Metazoa; Chordata; Craniata; Vertebrata; Euteleostomi; Mammalia; Eutheria; Euarchontoglires; Glires; Rodentia; Sciurognathi; Muroidea; Muridae; Murinae; Mus; Mus`ZN363_MOUSE^ZN363_MOUSE^Q:595-672,H:125-150^46.154%ID^E:1.81e-17^RecName: Full=RING fi…	K10144	ZN363_MOUSE^ZN363_MOUSE^Q:696-953,H:168-248^50.575%ID^E:1.81e-17^RecName: Full=RING finger and CHY zinc finger domain-containing protein 1;^Eukaryota; Metazoa; Chordata; Craniata; Vertebrata; Euteleostomi; Mammalia; Eutheria; Euarchontoglires; Glires; Rodentia; Sciurognathi; Muroidea; Muridae; Murinae; Mus; Mus`ZN363_MOUSE^ZN363_MOUSE^Q:595-672,H:125-150^46.154%ID^E:1.81e-17^RecName: Full=RING fi…															GO:0005737
c12023/1/1345	100	1345	c14679/1/1406	68.775	743	c24940/1/2069	97.466	671	gene_8404	c12023/1/1345	c12023	1	1345	AT5G25560.4	RING finger and CHY zinc finger domain-containing protein 1	ZN363_MOUSE^ZN363_MOUSE^Q:65-757,H:19-240^29.508%ID^E:8.5e-23^RecName: Full=RING finger and CHY zinc finger domain-containing protein 1;^Eukaryota; Metazoa; Chordata; Craniata; Vertebrata; Euteleostomi; Mammalia; Eutheria; Euarchontoglires; Glires; Rodentia; Sciurognathi; Muroidea; Muridae; Murinae; Mus; Mus`ZN363_MOUSE^ZN363_MOUSE^Q:358-795,H:107-253^32.051%ID^E:5.11e-06^RecName: Full=RING finge…	K10144	ZN363_MOUSE^ZN363_MOUSE^Q:65-757,H:19-240^29.508%ID^E:8.5e-23^RecName: Full=RING finger and CHY zinc finger domain-containing protein 1;^Eukaryota; Metazoa; Chordata; Craniata; Vertebrata; Euteleostomi; Mammalia; Eutheria; Euarchontoglires; Glires; Rodentia; Sciurognathi; Muroidea; Muridae; Murinae; Mus; Mus`ZN363_MOUSE^ZN363_MOUSE^Q:358-795,H:107-253^32.051%ID^E:5.11e-06^RecName: Full=RING finge…															GO:0005737
c11453/1/1518	94.656	1572	c10947/3/1388	98.912	1379	c34132/1/1849	100	1849	gene_22162	c306451/1/1849	c306451	1	1849	AT5G18650.1	RING finger and CHY zinc finger domain-containing protein 1	ZN363_MOUSE^ZN363_MOUSE^Q:647-1438,H:5-257^40.152%ID^E:3.9e-64^RecName: Full=RING finger and CHY zinc finger domain-containing protein 1;^Eukaryota; Metazoa; Chordata; Craniata; Vertebrata; Euteleostomi; Mammalia; Eutheria; Euarchontoglires; Glires; Rodentia; Sciurognathi; Muroidea; Muridae; Murinae; Mus; Mus	K10144	ZN363_MOUSE^ZN363_MOUSE^Q:647-1438,H:5-257^40.152%ID^E:3.9e-64^RecName: Full=RING finger and CHY zinc finger domain-containing protein 1;^Eukaryota; Metazoa; Chordata; Craniata; Vertebrata; Euteleostomi; Mammalia; Eutheria; Euarchontoglires; Glires; Rodentia; Sciurognathi; Muroidea; Muridae; Murinae; Mus; Mus		c306451/1/1849|m.29616	632-1444[+]	271	ZN363_MOUSE^ZN363_MOUSE^Q:6-269,H:5-257^40.152%ID^E:4.81e-68^RecName: Full=RING finger and CHY zinc finger domain-containing protein 1;^Eukaryota; Metazoa; Chordata; Craniata; Vertebrata; Euteleostomi; Mammalia; Eutheria; Euarchontoglires; Glires; Rodentia; Sciurognathi; Muroidea; Muridae; Murinae; Mus; Mus	PF05495.7^zf-CHY^CHY zinc finger^21-103^E:8.3e-19`PF13639.1^zf-RING_2^Ring finger domain^155-198^E:6.7e-08`PF00097.20^zf-C3HC4^Zinc finger, C3HC4 type (RING finger)^156-198^E:9.3e-06`PF13923.1^zf-C3HC4_2^Zinc finger, C3HC4 type (RING finger)^156-198^E:2.3e-05`PF14599.1^zinc_ribbon_6^Zinc-ribbon^202-261^E:2.3e-25			O	RING finger and CHY zinc finger domain-containing protein	K10144	GO:0000151;GO:0000731;GO:0002039;GO:0002831;GO:0002832;GO:0003674;GO:0003824;GO:0004842;GO:0005488;GO:0005515;GO:0005575;GO:0005622;GO:0005623;GO:0005634;GO:0005654;GO:0005737;GO:0005829;GO:0006139;GO:0006259;GO:0006281;GO:0006301;GO:0006464;GO:0006508;GO:0006511;GO:0006725;GO:0006807;GO:0006950;GO:0006974;GO:0008134;GO:0008150;GO:0008152;GO:0008270;GO:0009056;GO:0009057;GO:0009058;GO:0009059;GO:…	Viridiplantae	fabids	GO:0005737
c29281/1/1521	100	1521	c14679/1/1406	71.845	206	c17046/1/1495	71.845	206	gene_13976	c29270/1/1521	c29270	1	1521		RING finger and CHY zinc finger domain-containing protein 1	ZN363_MOUSE^ZN363_MOUSE^Q:551-925,H:132-260^49.231%ID^E:2.21e-55^RecName: Full=RING finger and CHY zinc finger domain-containing protein 1;^Eukaryota; Metazoa; Chordata; Craniata; Vertebrata; Euteleostomi; Mammalia; Eutheria; Euarchontoglires; Glires; Rodentia; Sciurognathi; Muroidea; Muridae; Murinae; Mus; Mus`ZN363_MOUSE^ZN363_MOUSE^Q:156-548,H:11-130^45.038%ID^E:2.21e-55^RecName: Full=RING fin…	K10144	ZN363_MOUSE^ZN363_MOUSE^Q:551-925,H:132-260^49.231%ID^E:2.21e-55^RecName: Full=RING finger and CHY zinc finger domain-containing protein 1;^Eukaryota; Metazoa; Chordata; Craniata; Vertebrata; Euteleostomi; Mammalia; Eutheria; Euarchontoglires; Glires; Rodentia; Sciurognathi; Muroidea; Muridae; Murinae; Mus; Mus`ZN363_MOUSE^ZN363_MOUSE^Q:156-548,H:11-130^45.038%ID^E:2.21e-55^RecName: Full=RING fin…		c29270/1/1521|m.18755	470-955[+]	162	ZN363_MOUSE^ZN363_MOUSE^Q:20-152,H:124-260^47.101%ID^E:8.78e-34^RecName: Full=RING finger and CHY zinc finger domain-containing protein 1;^Eukaryota; Metazoa; Chordata; Craniata; Vertebrata; Euteleostomi; Mammalia; Eutheria; Euarchontoglires; Glires; Rodentia; Sciurognathi; Muroidea; Muridae; Murinae; Mus; Mus	PF13920.1^zf-C3HC4_3^Zinc finger, C3HC4 type (RING finger)^39-87^E:8.9e-07`PF13639.1^zf-RING_2^Ring finger domain^40-84^E:2.9e-09`PF00097.20^zf-C3HC4^Zinc finger, C3HC4 type (RING finger)^41-83^E:6.6e-09`PF13923.1^zf-C3HC4_2^Zinc finger, C3HC4 type (RING finger)^41-83^E:5.1e-08`PF13445.1^zf-RING_UBOX^RING-type zinc-finger^41-81^E:1.8e-07`PF14599.1^zinc_ribbon_6^Zinc-ribbon^88-147^E:1.8e-26			O	Zinc-ribbon	K10144	GO:0000151;GO:0002039;GO:0003674;GO:0003824;GO:0004842;GO:0005102;GO:0005488;GO:0005515;GO:0005575;GO:0005622;GO:0005623;GO:0005634;GO:0005654;GO:0005737;GO:0005829;GO:0006464;GO:0006508;GO:0006511;GO:0006807;GO:0008150;GO:0008152;GO:0008270;GO:0009056;GO:0009057;GO:0009893;GO:0009894;GO:0009896;GO:0009987;GO:0010119;GO:0010604;GO:0016567;GO:0016740;GO:0019222;GO:0019538;GO:0019787;GO:0019941;GO:…	Viridiplantae	Chlorophyta	GO:0005737
c60939/3/1674	99.284	1676	c8601/6/1656	97.889	1658	c8177/1/1766	99.761	1676	gene_48090	c128346/4/1674	c128346	4	1674	AT5G22920.1	RING finger and CHY zinc finger domain-containing protein 1	ZN363_MOUSE^ZN363_MOUSE^Q:539-976,H:109-253^45.89%ID^E:7.8e-52^RecName: Full=RING finger and CHY zinc finger domain-containing protein 1;^Eukaryota; Metazoa; Chordata; Craniata; Vertebrata; Euteleostomi; Mammalia; Eutheria; Euarchontoglires; Glires; Rodentia; Sciurognathi; Muroidea; Muridae; Murinae; Mus; Mus`ZN363_MOUSE^ZN363_MOUSE^Q:187-558,H:3-114^37.903%ID^E:7.8e-52^RecName: Full=RING finger …	K10144	ZN363_MOUSE^ZN363_MOUSE^Q:539-976,H:109-253^45.89%ID^E:7.8e-52^RecName: Full=RING finger and CHY zinc finger domain-containing protein 1;^Eukaryota; Metazoa; Chordata; Craniata; Vertebrata; Euteleostomi; Mammalia; Eutheria; Euarchontoglires; Glires; Rodentia; Sciurognathi; Muroidea; Muridae; Murinae; Mus; Mus`ZN363_MOUSE^ZN363_MOUSE^Q:187-558,H:3-114^37.903%ID^E:7.8e-52^RecName: Full=RING finger …		c128346/4/1674|m.60016	130-573[+]	148	YERG_SCHPO^YERG_SCHPO^Q:36-137,H:141-233^42.157%ID^E:2.04e-21^RecName: Full=Uncharacterized RING finger protein C2F3.16;^Eukaryota; Fungi; Dikarya; Ascomycota; Taphrinomycotina; Schizosaccharomycetes; Schizosaccharomycetales; Schizosaccharomycetaceae; Schizosaccharomyces	PF05495.7^zf-CHY^CHY zinc finger^37-119^E:2.4e-17			O	RING finger and CHY zinc finger domain-containing protein	K10144	GO:0008150;GO:0010119;GO:0050789;GO:0050794;GO:0065007;GO:1902456	Viridiplantae	Streptophyta	GO:0005737
c60939/3/1674	99.284	1676	c8601/6/1656	97.889	1658	c8177/1/1766	99.761	1676	gene_48090	c128346/4/1674	c128346	4	1674	AT5G22920.1	RING finger and CHY zinc finger domain-containing protein 1	ZN363_MOUSE^ZN363_MOUSE^Q:539-976,H:109-253^45.89%ID^E:7.8e-52^RecName: Full=RING finger and CHY zinc finger domain-containing protein 1;^Eukaryota; Metazoa; Chordata; Craniata; Vertebrata; Euteleostomi; Mammalia; Eutheria; Euarchontoglires; Glires; Rodentia; Sciurognathi; Muroidea; Muridae; Murinae; Mus; Mus`ZN363_MOUSE^ZN363_MOUSE^Q:187-558,H:3-114^37.903%ID^E:7.8e-52^RecName: Full=RING finger …	K10144	ZN363_MOUSE^ZN363_MOUSE^Q:539-976,H:109-253^45.89%ID^E:7.8e-52^RecName: Full=RING finger and CHY zinc finger domain-containing protein 1;^Eukaryota; Metazoa; Chordata; Craniata; Vertebrata; Euteleostomi; Mammalia; Eutheria; Euarchontoglires; Glires; Rodentia; Sciurognathi; Muroidea; Muridae; Murinae; Mus; Mus`ZN363_MOUSE^ZN363_MOUSE^Q:187-558,H:3-114^37.903%ID^E:7.8e-52^RecName: Full=RING finger …		c128346/4/1674|m.60015	521-1012[+]	164	ZN363_HUMAN^ZN363_HUMAN^Q:7-156,H:109-257^46%ID^E:3.83e-39^RecName: Full=RING finger and CHY zinc finger domain-containing protein 1;^Eukaryota; Metazoa; Chordata; Craniata; Vertebrata; Euteleostomi; Mammalia; Eutheria; Euarchontoglires; Primates; Haplorrhini; Catarrhini; Hominidae; Homo	PF13920.1^zf-C3HC4_3^Zinc finger, C3HC4 type (RING finger)^41-90^E:7.7e-07`PF13639.1^zf-RING_2^Ring finger domain^42-85^E:1.2e-08`PF13923.1^zf-C3HC4_2^Zinc finger, C3HC4 type (RING finger)^43-85^E:2e-07`PF14599.1^zinc_ribbon_6^Zinc-ribbon^89-149^E:6.6e-31			O	RING finger and CHY zinc finger domain-containing protein	K10144	GO:0000151;GO:0002039;GO:0003674;GO:0003824;GO:0004842;GO:0005102;GO:0005488;GO:0005515;GO:0005575;GO:0005622;GO:0005623;GO:0005634;GO:0005654;GO:0005737;GO:0005829;GO:0006464;GO:0006508;GO:0006511;GO:0006807;GO:0008150;GO:0008152;GO:0008270;GO:0009056;GO:0009057;GO:0009893;GO:0009894;GO:0009896;GO:0009987;GO:0010604;GO:0016567;GO:0016740;GO:0019222;GO:0019538;GO:0019787;GO:0019941;GO:0030162;GO:…	Viridiplantae	fabids	GO:0005737
c83395/2/1625	99.877	1626	c8601/6/1656	98.052	1643	c30542/3/1642	99.939	1642	gene_59616	c193273/5/1641	c193273	5	1641	AT5G22920.1	RING finger and CHY zinc finger domain-containing protein 1	ZN363_MOUSE^ZN363_MOUSE^Q:444-974,H:80-253^46.893%ID^E:6.6e-53^RecName: Full=RING finger and CHY zinc finger domain-containing protein 1;^Eukaryota; Metazoa; Chordata; Craniata; Vertebrata; Euteleostomi; Mammalia; Eutheria; Euarchontoglires; Glires; Rodentia; Sciurognathi; Muroidea; Muridae; Murinae; Mus; Mus`ZN363_MOUSE^ZN363_MOUSE^Q:187-456,H:3-83^33.333%ID^E:6.6e-53^RecName: Full=RING finger a…	K10144	ZN363_MOUSE^ZN363_MOUSE^Q:444-974,H:80-253^46.893%ID^E:6.6e-53^RecName: Full=RING finger and CHY zinc finger domain-containing protein 1;^Eukaryota; Metazoa; Chordata; Craniata; Vertebrata; Euteleostomi; Mammalia; Eutheria; Euarchontoglires; Glires; Rodentia; Sciurognathi; Muroidea; Muridae; Murinae; Mus; Mus`ZN363_MOUSE^ZN363_MOUSE^Q:187-456,H:3-83^33.333%ID^E:6.6e-53^RecName: Full=RING finger a…		c193273/5/1641|m.74971	600-1010[+]	137	ZN363_MOUSE^ZN363_MOUSE^Q:1-125,H:130-253^46.4%ID^E:4.59e-31^RecName: Full=RING finger and CHY zinc finger domain-containing protein 1;^Eukaryota; Metazoa; Chordata; Craniata; Vertebrata; Euteleostomi; Mammalia; Eutheria; Euarchontoglires; Glires; Rodentia; Sciurognathi; Muroidea; Muridae; Murinae; Mus; Mus	PF13920.1^zf-C3HC4_3^Zinc finger, C3HC4 type (RING finger)^14-63^E:3.8e-07`PF13639.1^zf-RING_2^Ring finger domain^15-58^E:5.2e-09`PF13923.1^zf-C3HC4_2^Zinc finger, C3HC4 type (RING finger)^16-58^E:1.9e-07`PF00097.20^zf-C3HC4^Zinc finger, C3HC4 type (RING finger)^16-58^E:2.6e-05`PF14599.1^zinc_ribbon_6^Zinc-ribbon^62-122^E:4.4e-31			O	RING finger and CHY zinc finger domain-containing protein	K10144	GO:0000151;GO:0002039;GO:0003674;GO:0003824;GO:0004842;GO:0005102;GO:0005488;GO:0005515;GO:0005575;GO:0005622;GO:0005623;GO:0005634;GO:0005654;GO:0005737;GO:0005829;GO:0006464;GO:0006508;GO:0006511;GO:0006807;GO:0008150;GO:0008152;GO:0008270;GO:0009056;GO:0009057;GO:0009893;GO:0009894;GO:0009896;GO:0009987;GO:0010119;GO:0010604;GO:0016567;GO:0016740;GO:0019222;GO:0019538;GO:0019787;GO:0019941;GO:…	Viridiplantae	Streptophyta	GO:0005737
c83395/2/1625	99.877	1626	c8601/6/1656	98.052	1643	c30542/3/1642	99.939	1642	gene_59616	c193273/5/1641	c193273	5	1641	AT5G22920.1	RING finger and CHY zinc finger domain-containing protein 1	ZN363_MOUSE^ZN363_MOUSE^Q:444-974,H:80-253^46.893%ID^E:6.6e-53^RecName: Full=RING finger and CHY zinc finger domain-containing protein 1;^Eukaryota; Metazoa; Chordata; Craniata; Vertebrata; Euteleostomi; Mammalia; Eutheria; Euarchontoglires; Glires; Rodentia; Sciurognathi; Muroidea; Muridae; Murinae; Mus; Mus`ZN363_MOUSE^ZN363_MOUSE^Q:187-456,H:3-83^33.333%ID^E:6.6e-53^RecName: Full=RING finger a…	K10144	ZN363_MOUSE^ZN363_MOUSE^Q:444-974,H:80-253^46.893%ID^E:6.6e-53^RecName: Full=RING finger and CHY zinc finger domain-containing protein 1;^Eukaryota; Metazoa; Chordata; Craniata; Vertebrata; Euteleostomi; Mammalia; Eutheria; Euarchontoglires; Glires; Rodentia; Sciurognathi; Muroidea; Muridae; Murinae; Mus; Mus`ZN363_MOUSE^ZN363_MOUSE^Q:187-456,H:3-83^33.333%ID^E:6.6e-53^RecName: Full=RING finger a…		c193273/5/1641|m.74972	130-501[+]	124	YERG_SCHPO^YERG_SCHPO^Q:36-109,H:141-205^37.838%ID^E:1.01e-09^RecName: Full=Uncharacterized RING finger protein C2F3.16;^Eukaryota; Fungi; Dikarya; Ascomycota; Taphrinomycotina; Schizosaccharomycetes; Schizosaccharomycetales; Schizosaccharomycetaceae; Schizosaccharomyces	PF05495.7^zf-CHY^CHY zinc finger^37-107^E:6.3e-15			O	RING finger and CHY zinc finger domain-containing protein	K10144	GO:0008150;GO:0010119;GO:0050789;GO:0050794;GO:0065007;GO:1902456	Viridiplantae	Streptophyta	GO:0005737
c37214/1/1323	97.303	1335	c27516/3/1410	100	1410	c34132/1/1849	98.966	1354	gene_59160	c173480/3/1410	c173480	3	1410	AT5G18650.1	RING finger and CHY zinc finger domain-containing protein 1	ZN363_MOUSE^ZN363_MOUSE^Q:409-942,H:83-257^44.944%ID^E:2.84e-51^RecName: Full=RING finger and CHY zinc finger domain-containing protein 1;^Eukaryota; Metazoa; Chordata; Craniata; Vertebrata; Euteleostomi; Mammalia; Eutheria; Euarchontoglires; Glires; Rodentia; Sciurognathi; Muroidea; Muridae; Murinae; Mus; Mus`ZN363_MOUSE^ZN363_MOUSE^Q:194-403,H:19-80^34.286%ID^E:2.84e-51^RecName: Full=RING finge…	K10144	ZN363_MOUSE^ZN363_MOUSE^Q:409-942,H:83-257^44.944%ID^E:2.84e-51^RecName: Full=RING finger and CHY zinc finger domain-containing protein 1;^Eukaryota; Metazoa; Chordata; Craniata; Vertebrata; Euteleostomi; Mammalia; Eutheria; Euarchontoglires; Glires; Rodentia; Sciurognathi; Muroidea; Muridae; Murinae; Mus; Mus`ZN363_MOUSE^ZN363_MOUSE^Q:194-403,H:19-80^34.286%ID^E:2.84e-51^RecName: Full=RING finge…		c173480/3/1410|m.74268	589-948[+]	120	ZN363_MOUSE^ZN363_MOUSE^Q:3-118,H:143-257^42.241%ID^E:6.18e-25^RecName: Full=RING finger and CHY zinc finger domain-containing protein 1;^Eukaryota; Metazoa; Chordata; Craniata; Vertebrata; Euteleostomi; Mammalia; Eutheria; Euarchontoglires; Glires; Rodentia; Sciurognathi; Muroidea; Muridae; Murinae; Mus; Mus	PF13639.1^zf-RING_2^Ring finger domain^4-47^E:1.5e-08`PF00097.20^zf-C3HC4^Zinc finger, C3HC4 type (RING finger)^5-47^E:2.2e-06`PF13923.1^zf-C3HC4_2^Zinc finger, C3HC4 type (RING finger)^5-47^E:5.3e-06`PF14599.1^zinc_ribbon_6^Zinc-ribbon^51-110^E:8.5e-25			O	RING finger and CHY zinc finger domain-containing protein	K10144	GO:0000151;GO:0000731;GO:0002039;GO:0002831;GO:0002832;GO:0003674;GO:0003824;GO:0004842;GO:0005488;GO:0005515;GO:0005575;GO:0005622;GO:0005623;GO:0005634;GO:0005654;GO:0005737;GO:0005829;GO:0006139;GO:0006259;GO:0006281;GO:0006301;GO:0006464;GO:0006508;GO:0006511;GO:0006725;GO:0006807;GO:0006950;GO:0006974;GO:0008134;GO:0008150;GO:0008152;GO:0008270;GO:0009056;GO:0009057;GO:0009058;GO:0009059;GO:…	Viridiplantae	Streptophyta	GO:0005737
c37214/1/1323	97.303	1335	c27516/3/1410	100	1410	c34132/1/1849	98.966	1354	gene_59160	c173480/3/1410	c173480	3	1410	AT5G18650.1	RING finger and CHY zinc finger domain-containing protein 1	ZN363_MOUSE^ZN363_MOUSE^Q:409-942,H:83-257^44.944%ID^E:2.84e-51^RecName: Full=RING finger and CHY zinc finger domain-containing protein 1;^Eukaryota; Metazoa; Chordata; Craniata; Vertebrata; Euteleostomi; Mammalia; Eutheria; Euarchontoglires; Glires; Rodentia; Sciurognathi; Muroidea; Muridae; Murinae; Mus; Mus`ZN363_MOUSE^ZN363_MOUSE^Q:194-403,H:19-80^34.286%ID^E:2.84e-51^RecName: Full=RING finge…	K10144	ZN363_MOUSE^ZN363_MOUSE^Q:409-942,H:83-257^44.944%ID^E:2.84e-51^RecName: Full=RING finger and CHY zinc finger domain-containing protein 1;^Eukaryota; Metazoa; Chordata; Craniata; Vertebrata; Euteleostomi; Mammalia; Eutheria; Euarchontoglires; Glires; Rodentia; Sciurognathi; Muroidea; Muridae; Murinae; Mus; Mus`ZN363_MOUSE^ZN363_MOUSE^Q:194-403,H:19-80^34.286%ID^E:2.84e-51^RecName: Full=RING finge…		c173480/3/1410|m.74267	137-637[+]	167	ZN363_MOUSE^ZN363_MOUSE^Q:20-93,H:19-84^33.784%ID^E:2.34e-09^RecName: Full=RING finger and CHY zinc finger domain-containing protein 1;^Eukaryota; Metazoa; Chordata; Craniata; Vertebrata; Euteleostomi; Mammalia; Eutheria; Euarchontoglires; Glires; Rodentia; Sciurognathi; Muroidea; Muridae; Murinae; Mus; Mus	PF05495.7^zf-CHY^CHY zinc finger^21-88^E:4e-17		ExpAA=41.31^PredHel=2^Topology=i105-127o142-164i	O	RING finger and CHY zinc finger domain-containing protein	K10144	GO:0000151;GO:0000731;GO:0002039;GO:0002831;GO:0002832;GO:0003674;GO:0003824;GO:0004842;GO:0005488;GO:0005515;GO:0005575;GO:0005622;GO:0005623;GO:0005634;GO:0005654;GO:0005737;GO:0005829;GO:0006139;GO:0006259;GO:0006281;GO:0006301;GO:0006464;GO:0006508;GO:0006511;GO:0006725;GO:0006807;GO:0006950;GO:0006974;GO:0008134;GO:0008150;GO:0008152;GO:0008270;GO:0009056;GO:0009057;GO:0009058;GO:0009059;GO:…	Viridiplantae	Streptophyta	GO:0005737
c37214/1/1323	100	1323	c27516/3/1410	97.303	1335	c20583/1/1363	98.643	1326	gene_19165	c37211/2/1323	c37211	2	1323	AT5G18650.1	RING finger and CHY zinc finger domain-containing protein 1	ZN363_MOUSE^ZN363_MOUSE^Q:328-921,H:63-257^42.424%ID^E:4.21e-51^RecName: Full=RING finger and CHY zinc finger domain-containing protein 1;^Eukaryota; Metazoa; Chordata; Craniata; Vertebrata; Euteleostomi; Mammalia; Eutheria; Euarchontoglires; Glires; Rodentia; Sciurognathi; Muroidea; Muridae; Murinae; Mus; Mus`ZN363_MOUSE^ZN363_MOUSE^Q:174-341,H:19-66^37.5%ID^E:4.21e-51^RecName: Full=RING finger …	K10144	ZN363_MOUSE^ZN363_MOUSE^Q:328-921,H:63-257^42.424%ID^E:4.21e-51^RecName: Full=RING finger and CHY zinc finger domain-containing protein 1;^Eukaryota; Metazoa; Chordata; Craniata; Vertebrata; Euteleostomi; Mammalia; Eutheria; Euarchontoglires; Glires; Rodentia; Sciurognathi; Muroidea; Muridae; Murinae; Mus; Mus`ZN363_MOUSE^ZN363_MOUSE^Q:174-341,H:19-66^37.5%ID^E:4.21e-51^RecName: Full=RING finger …		c37211/2/1323|m.25644	385-927[+]	181	ZN363_MOUSE^ZN363_MOUSE^Q:1-179,H:82-257^44.693%ID^E:2.11e-50^RecName: Full=RING finger and CHY zinc finger domain-containing protein 1;^Eukaryota; Metazoa; Chordata; Craniata; Vertebrata; Euteleostomi; Mammalia; Eutheria; Euarchontoglires; Glires; Rodentia; Sciurognathi; Muroidea; Muridae; Murinae; Mus; Mus	PF13639.1^zf-RING_2^Ring finger domain^65-108^E:2.3e-08`PF13923.1^zf-C3HC4_2^Zinc finger, C3HC4 type (RING finger)^66-108^E:1.3e-06`PF00097.20^zf-C3HC4^Zinc finger, C3HC4 type (RING finger)^66-108^E:1.7e-06`PF14599.1^zinc_ribbon_6^Zinc-ribbon^112-171^E:1.1e-25			O	RING finger and CHY zinc finger domain-containing protein	K10144	GO:0000151;GO:0000731;GO:0002039;GO:0002831;GO:0002832;GO:0003674;GO:0003824;GO:0004842;GO:0005488;GO:0005515;GO:0005575;GO:0005622;GO:0005623;GO:0005634;GO:0005654;GO:0005737;GO:0005829;GO:0006139;GO:0006259;GO:0006281;GO:0006301;GO:0006464;GO:0006508;GO:0006511;GO:0006725;GO:0006807;GO:0006950;GO:0006974;GO:0008134;GO:0008150;GO:0008152;GO:0008270;GO:0009056;GO:0009057;GO:0009058;GO:0009059;GO:…	Viridiplantae	fabids	GO:0005737
c37214/1/1323	100	1323	c27516/3/1410	97.303	1335	c20583/1/1363	98.643	1326	gene_19165	c37211/2/1323	c37211	2	1323	AT5G18650.1	RING finger and CHY zinc finger domain-containing protein 1	ZN363_MOUSE^ZN363_MOUSE^Q:328-921,H:63-257^42.424%ID^E:4.21e-51^RecName: Full=RING finger and CHY zinc finger domain-containing protein 1;^Eukaryota; Metazoa; Chordata; Craniata; Vertebrata; Euteleostomi; Mammalia; Eutheria; Euarchontoglires; Glires; Rodentia; Sciurognathi; Muroidea; Muridae; Murinae; Mus; Mus`ZN363_MOUSE^ZN363_MOUSE^Q:174-341,H:19-66^37.5%ID^E:4.21e-51^RecName: Full=RING finger …	K10144	ZN363_MOUSE^ZN363_MOUSE^Q:328-921,H:63-257^42.424%ID^E:4.21e-51^RecName: Full=RING finger and CHY zinc finger domain-containing protein 1;^Eukaryota; Metazoa; Chordata; Craniata; Vertebrata; Euteleostomi; Mammalia; Eutheria; Euarchontoglires; Glires; Rodentia; Sciurognathi; Muroidea; Muridae; Murinae; Mus; Mus`ZN363_MOUSE^ZN363_MOUSE^Q:174-341,H:19-66^37.5%ID^E:4.21e-51^RecName: Full=RING finger …		c37211/2/1323|m.25645	833-1186[-]	118
c60939/3/1674	98.128	1496	c8601/6/1656	99.799	1491	c17046/1/1495	100	1495	gene_60399	c199912/1/1495	c199912	1	1495	AT5G22920.1	RING finger and CHY zinc finger domain-containing protein 1	ZN363_MOUSE^ZN363_MOUSE^Q:21-809,H:3-253^42.205%ID^E:1.81e-66^RecName: Full=RING finger and CHY zinc finger domain-containing protein 1;^Eukaryota; Metazoa; Chordata; Craniata; Vertebrata; Euteleostomi; Mammalia; Eutheria; Euarchontoglires; Glires; Rodentia; Sciurognathi; Muroidea; Muridae; Murinae; Mus; Mus	K10144	ZN363_MOUSE^ZN363_MOUSE^Q:21-809,H:3-253^42.205%ID^E:1.81e-66^RecName: Full=RING finger and CHY zinc finger domain-containing protein 1;^Eukaryota; Metazoa; Chordata; Craniata; Vertebrata; Euteleostomi; Mammalia; Eutheria; Euarchontoglires; Glires; Rodentia; Sciurognathi; Muroidea; Muridae; Murinae; Mus; Mus		c199912/1/1495|m.76199	3-833[+]	277	ZN363_MOUSE^ZN363_MOUSE^Q:7-269,H:3-253^42.205%ID^E:2.85e-69^RecName: Full=RING finger and CHY zinc finger domain-containing protein 1;^Eukaryota; Metazoa; Chordata; Craniata; Vertebrata; Euteleostomi; Mammalia; Eutheria; Euarchontoglires; Glires; Rodentia; Sciurognathi; Muroidea; Muridae; Murinae; Mus; Mus	PF05495.7^zf-CHY^CHY zinc finger^24-106^E:1.3e-15`PF13920.1^zf-C3HC4_3^Zinc finger, C3HC4 type (RING finger)^158-207^E:1.4e-06`PF13639.1^zf-RING_2^Ring finger domain^159-202^E:3.1e-08`PF13923.1^zf-C3HC4_2^Zinc finger, C3HC4 type (RING finger)^160-202^E:2.2e-07`PF14599.1^zinc_ribbon_6^Zinc-ribbon^206-266^E:1.8e-30			O	RING finger and CHY zinc finger domain-containing protein	K10144	GO:0008150;GO:0010119;GO:0050789;GO:0050794;GO:0065007;GO:1902456	Viridiplantae	Streptophyta	GO:0005737
c37214/1/1323	93.858	1384	c10947/3/1388	95.315	1430	c22481/1/1470	100	1470	gene_79116	c259163/1/1470	c259163	1	1470	AT5G18650.1	RING finger and CHY zinc finger domain-containing protein 1	ZN363_MOUSE^ZN363_MOUSE^Q:217-1059,H:5-257^38.078%ID^E:1.11e-63^RecName: Full=RING finger and CHY zinc finger domain-containing protein 1;^Eukaryota; Metazoa; Chordata; Craniata; Vertebrata; Euteleostomi; Mammalia; Eutheria; Euarchontoglires; Glires; Rodentia; Sciurognathi; Muroidea; Muridae; Murinae; Mus; Mus	K10144	ZN363_MOUSE^ZN363_MOUSE^Q:217-1059,H:5-257^38.078%ID^E:1.11e-63^RecName: Full=RING finger and CHY zinc finger domain-containing protein 1;^Eukaryota; Metazoa; Chordata; Craniata; Vertebrata; Euteleostomi; Mammalia; Eutheria; Euarchontoglires; Glires; Rodentia; Sciurognathi; Muroidea; Muridae; Murinae; Mus; Mus		c259163/1/1470|m.101252	202-1065[+]	288	ZN363_MOUSE^ZN363_MOUSE^Q:6-286,H:5-257^38.078%ID^E:3.05e-66^RecName: Full=RING finger and CHY zinc finger domain-containing protein 1;^Eukaryota; Metazoa; Chordata; Craniata; Vertebrata; Euteleostomi; Mammalia; Eutheria; Euarchontoglires; Glires; Rodentia; Sciurognathi; Muroidea; Muridae; Murinae; Mus; Mus	PF05495.7^zf-CHY^CHY zinc finger^21-103^E:9.3e-19`PF13639.1^zf-RING_2^Ring finger domain^155-198^E:7.3e-08`PF00097.20^zf-C3HC4^Zinc finger, C3HC4 type (RING finger)^156-198^E:1e-05`PF13923.1^zf-C3HC4_2^Zinc finger, C3HC4 type (RING finger)^156-198^E:2.5e-05`PF14599.1^zinc_ribbon_6^Zinc-ribbon^240-278^E:1.2e-15			O	RING finger and CHY zinc finger domain-containing protein	K10144	GO:0000151;GO:0000731;GO:0002039;GO:0002831;GO:0002832;GO:0003674;GO:0003824;GO:0004842;GO:0005488;GO:0005515;GO:0005575;GO:0005622;GO:0005623;GO:0005634;GO:0005654;GO:0005737;GO:0005829;GO:0006139;GO:0006259;GO:0006281;GO:0006301;GO:0006464;GO:0006508;GO:0006511;GO:0006725;GO:0006807;GO:0006950;GO:0006974;GO:0008134;GO:0008150;GO:0008152;GO:0008270;GO:0009056;GO:0009057;GO:0009058;GO:0009059;GO:…	Viridiplantae	fabids	GO:0005737
c60939/3/1674	98.191	1658	c8601/6/1656	99.879	1658	c8177/1/1766	98.191	1658	gene_59140	c173405/7/1658	c173405	7	1658	AT5G22920.1	RING finger and CHY zinc finger domain-containing protein 1	ZN363_MOUSE^ZN363_MOUSE^Q:187-975,H:3-253^42.205%ID^E:8.15e-66^RecName: Full=RING finger and CHY zinc finger domain-containing protein 1;^Eukaryota; Metazoa; Chordata; Craniata; Vertebrata; Euteleostomi; Mammalia; Eutheria; Euarchontoglires; Glires; Rodentia; Sciurognathi; Muroidea; Muridae; Murinae; Mus; Mus	K10144	ZN363_MOUSE^ZN363_MOUSE^Q:187-975,H:3-253^42.205%ID^E:8.15e-66^RecName: Full=RING finger and CHY zinc finger domain-containing protein 1;^Eukaryota; Metazoa; Chordata; Craniata; Vertebrata; Euteleostomi; Mammalia; Eutheria; Euarchontoglires; Glires; Rodentia; Sciurognathi; Muroidea; Muridae; Murinae; Mus; Mus		c173405/7/1658|m.74237	130-999[+]	290	ZN363_MOUSE^ZN363_MOUSE^Q:20-282,H:3-253^42.205%ID^E:4.14e-69^RecName: Full=RING finger and CHY zinc finger domain-containing protein 1;^Eukaryota; Metazoa; Chordata; Craniata; Vertebrata; Euteleostomi; Mammalia; Eutheria; Euarchontoglires; Glires; Rodentia; Sciurognathi; Muroidea; Muridae; Murinae; Mus; Mus	PF05495.7^zf-CHY^CHY zinc finger^37-119^E:1.4e-15`PF13920.1^zf-C3HC4_3^Zinc finger, C3HC4 type (RING finger)^171-220^E:1.4e-06`PF13639.1^zf-RING_2^Ring finger domain^172-215^E:3.6e-08`PF13923.1^zf-C3HC4_2^Zinc finger, C3HC4 type (RING finger)^173-215^E:2.3e-07`PF14599.1^zinc_ribbon_6^Zinc-ribbon^219-279^E:2e-30			O	RING finger and CHY zinc finger domain-containing protein	K10144	GO:0008150;GO:0010119;GO:0050789;GO:0050794;GO:0065007;GO:1902456	Viridiplantae	Streptophyta	GO:0005737
c60939/3/1674	98.578	1406	c14679/1/1406	100	1406	c30542/3/1642	98.364	1406	gene_41249	c116392/1/1406	c116392	1	1406	AT5G22920.1	RING finger and CHY zinc finger domain-containing protein 1	ZN363_MOUSE^ZN363_MOUSE^Q:187-975,H:3-253^42.205%ID^E:1.18e-66^RecName: Full=RING finger and CHY zinc finger domain-containing protein 1;^Eukaryota; Metazoa; Chordata; Craniata; Vertebrata; Euteleostomi; Mammalia; Eutheria; Euarchontoglires; Glires; Rodentia; Sciurognathi; Muroidea; Muridae; Murinae; Mus; Mus	K10144	ZN363_MOUSE^ZN363_MOUSE^Q:187-975,H:3-253^42.205%ID^E:1.18e-66^RecName: Full=RING finger and CHY zinc finger domain-containing protein 1;^Eukaryota; Metazoa; Chordata; Craniata; Vertebrata; Euteleostomi; Mammalia; Eutheria; Euarchontoglires; Glires; Rodentia; Sciurognathi; Muroidea; Muridae; Murinae; Mus; Mus		c116392/1/1406|m.51153	130-999[+]	290	ZN363_MOUSE^ZN363_MOUSE^Q:20-282,H:3-253^42.205%ID^E:4.14e-69^RecName: Full=RING finger and CHY zinc finger domain-containing protein 1;^Eukaryota; Metazoa; Chordata; Craniata; Vertebrata; Euteleostomi; Mammalia; Eutheria; Euarchontoglires; Glires; Rodentia; Sciurognathi; Muroidea; Muridae; Murinae; Mus; Mus	PF05495.7^zf-CHY^CHY zinc finger^37-119^E:1.4e-15`PF13920.1^zf-C3HC4_3^Zinc finger, C3HC4 type (RING finger)^171-220^E:1.4e-06`PF13639.1^zf-RING_2^Ring finger domain^172-215^E:3.6e-08`PF13923.1^zf-C3HC4_2^Zinc finger, C3HC4 type (RING finger)^173-215^E:2.3e-07`PF14599.1^zinc_ribbon_6^Zinc-ribbon^219-279^E:2e-30			O	RING finger and CHY zinc finger domain-containing protein	K10144	GO:0008150;GO:0010119;GO:0050789;GO:0050794;GO:0065007;GO:1902456	Viridiplantae	Streptophyta	GO:0005737
c83395/2/1625	99.921	1272	c14679/1/1406	98.506	1272	c30542/3/1642	100	1272	gene_60209	c199648/2/1272	c199648	2	1272	AT5G22920.1	RING finger and CHY zinc finger domain-containing protein 1	ZN363_MOUSE^ZN363_MOUSE^Q:187-975,H:3-253^42.205%ID^E:1.08e-66^RecName: Full=RING finger and CHY zinc finger domain-containing protein 1;^Eukaryota; Metazoa; Chordata; Craniata; Vertebrata; Euteleostomi; Mammalia; Eutheria; Euarchontoglires; Glires; Rodentia; Sciurognathi; Muroidea; Muridae; Murinae; Mus; Mus	K10144	ZN363_MOUSE^ZN363_MOUSE^Q:187-975,H:3-253^42.205%ID^E:1.08e-66^RecName: Full=RING finger and CHY zinc finger domain-containing protein 1;^Eukaryota; Metazoa; Chordata; Craniata; Vertebrata; Euteleostomi; Mammalia; Eutheria; Euarchontoglires; Glires; Rodentia; Sciurognathi; Muroidea; Muridae; Murinae; Mus; Mus		c199648/2/1272|m.75909	130-1011[+]	294	ZN363_MOUSE^ZN363_MOUSE^Q:20-282,H:3-253^42.205%ID^E:1.37e-68^RecName: Full=RING finger and CHY zinc finger domain-containing protein 1;^Eukaryota; Metazoa; Chordata; Craniata; Vertebrata; Euteleostomi; Mammalia; Eutheria; Euarchontoglires; Glires; Rodentia; Sciurognathi; Muroidea; Muridae; Murinae; Mus; Mus	PF05495.7^zf-CHY^CHY zinc finger^37-119^E:1.4e-15`PF13639.1^zf-RING_2^Ring finger domain^172-215^E:3.9e-08`PF14599.1^zinc_ribbon_6^Zinc-ribbon^219-279^E:2e-30			O	RING finger and CHY zinc finger domain-containing protein	K10144	GO:0000151;GO:0002039;GO:0003674;GO:0003824;GO:0004842;GO:0005102;GO:0005488;GO:0005515;GO:0005575;GO:0005622;GO:0005623;GO:0005634;GO:0005654;GO:0005737;GO:0005829;GO:0006464;GO:0006508;GO:0006511;GO:0006807;GO:0008150;GO:0008152;GO:0008270;GO:0009056;GO:0009057;GO:0009893;GO:0009894;GO:0009896;GO:0009987;GO:0010604;GO:0016567;GO:0016740;GO:0019222;GO:0019538;GO:0019787;GO:0019941;GO:0030162;GO:…	Viridiplantae	Streptophyta	GO:0005737
c83395/2/1625	98.456	518	c8601/6/1656	99.614	518	c10526/1/1426	100	1426	gene_66766	c210584/1/1426	c210584	1	1426	AT5G22920.1	RING finger and CHY zinc finger domain-containing protein 1	ZN363_MOUSE^ZN363_MOUSE^Q:185-871,H:3-253^35.249%ID^E:5.36e-45^RecName: Full=RING finger and CHY zinc finger domain-containing protein 1;^Eukaryota; Metazoa; Chordata; Craniata; Vertebrata; Euteleostomi; Mammalia; Eutheria; Euarchontoglires; Glires; Rodentia; Sciurognathi; Muroidea; Muridae; Murinae; Mus; Mus	K10144	ZN363_MOUSE^ZN363_MOUSE^Q:185-871,H:3-253^35.249%ID^E:5.36e-45^RecName: Full=RING finger and CHY zinc finger domain-containing protein 1;^Eukaryota; Metazoa; Chordata; Craniata; Vertebrata; Euteleostomi; Mammalia; Eutheria; Euarchontoglires; Glires; Rodentia; Sciurognathi; Muroidea; Muridae; Murinae; Mus; Mus		c210584/1/1426|m.84729	128-895[+]	256	ZN363_MOUSE^ZN363_MOUSE^Q:20-248,H:3-253^35.249%ID^E:3.01e-47^RecName: Full=RING finger and CHY zinc finger domain-containing protein 1;^Eukaryota; Metazoa; Chordata; Craniata; Vertebrata; Euteleostomi; Mammalia; Eutheria; Euarchontoglires; Glires; Rodentia; Sciurognathi; Muroidea; Muridae; Murinae; Mus; Mus	PF05495.7^zf-CHY^CHY zinc finger^37-119^E:1.1e-15`PF13639.1^zf-RING_2^Ring finger domain^138-181^E:3e-08`PF13923.1^zf-C3HC4_2^Zinc finger, C3HC4 type (RING finger)^139-181^E:3e-07`PF14599.1^zinc_ribbon_6^Zinc-ribbon^185-245^E:1.6e-30			O	RING finger and CHY zinc finger domain-containing protein	K10144	GO:0008150;GO:0010119;GO:0050789;GO:0050794;GO:0065007;GO:1902456	Viridiplantae	Streptophyta	GO:0005737
c83395/2/1625	98.148	1620	c8953/2/1619	99.877	1620	c30542/3/1642	98.148	1620	gene_22579	c309217/4/1620	c309217	4	1620	AT5G22920.1	RING finger and CHY zinc finger domain-containing protein 1	ZN363_MOUSE^ZN363_MOUSE^Q:181-969,H:3-253^42.205%ID^E:6.3e-66^RecName: Full=RING finger and CHY zinc finger domain-containing protein 1;^Eukaryota; Metazoa; Chordata; Craniata; Vertebrata; Euteleostomi; Mammalia; Eutheria; Euarchontoglires; Glires; Rodentia; Sciurognathi; Muroidea; Muridae; Murinae; Mus; Mus	K10144	ZN363_MOUSE^ZN363_MOUSE^Q:181-969,H:3-253^42.205%ID^E:6.3e-66^RecName: Full=RING finger and CHY zinc finger domain-containing protein 1;^Eukaryota; Metazoa; Chordata; Craniata; Vertebrata; Euteleostomi; Mammalia; Eutheria; Euarchontoglires; Glires; Rodentia; Sciurognathi; Muroidea; Muridae; Murinae; Mus; Mus		c309217/4/1620|m.30184	124-993[+]	290	ZN363_MOUSE^ZN363_MOUSE^Q:20-282,H:3-253^42.205%ID^E:4.14e-69^RecName: Full=RING finger and CHY zinc finger domain-containing protein 1;^Eukaryota; Metazoa; Chordata; Craniata; Vertebrata; Euteleostomi; Mammalia; Eutheria; Euarchontoglires; Glires; Rodentia; Sciurognathi; Muroidea; Muridae; Murinae; Mus; Mus	PF05495.7^zf-CHY^CHY zinc finger^37-119^E:1.4e-15`PF13920.1^zf-C3HC4_3^Zinc finger, C3HC4 type (RING finger)^171-220^E:1.4e-06`PF13639.1^zf-RING_2^Ring finger domain^172-215^E:3.6e-08`PF13923.1^zf-C3HC4_2^Zinc finger, C3HC4 type (RING finger)^173-215^E:2.3e-07`PF14599.1^zinc_ribbon_6^Zinc-ribbon^219-279^E:2e-30			O	RING finger and CHY zinc finger domain-containing protein	K10144	GO:0008150;GO:0010119;GO:0050789;GO:0050794;GO:0065007;GO:1902456	Viridiplantae	Streptophyta	GO:0005737
c27231/1/1343	98.953	764	c14679/1/1406	71.866	359	c24940/1/2069	100	2069	gene_400	c262777/1/2069	c262777	1	2069	AT5G25560.4	RING finger and CHY zinc finger domain-containing protein 1	ZN363_MOUSE^ZN363_MOUSE^Q:1308-1526,H:181-253^53.425%ID^E:3.45e-36^RecName: Full=RING finger and CHY zinc finger domain-containing protein 1;^Eukaryota; Metazoa; Chordata; Craniata; Vertebrata; Euteleostomi; Mammalia; Eutheria; Euarchontoglires; Glires; Rodentia; Sciurognathi; Muroidea; Muridae; Murinae; Mus; Mus`ZN363_MOUSE^ZN363_MOUSE^Q:926-1306,H:35-150^39.37%ID^E:3.45e-36^RecName: Full=RING f…	K10144	ZN363_MOUSE^ZN363_MOUSE^Q:1308-1526,H:181-253^53.425%ID^E:3.45e-36^RecName: Full=RING finger and CHY zinc finger domain-containing protein 1;^Eukaryota; Metazoa; Chordata; Craniata; Vertebrata; Euteleostomi; Mammalia; Eutheria; Euarchontoglires; Glires; Rodentia; Sciurognathi; Muroidea; Muridae; Murinae; Mus; Mus`ZN363_MOUSE^ZN363_MOUSE^Q:926-1306,H:35-150^39.37%ID^E:3.45e-36^RecName: Full=RING f…		c262777/1/2069|m.520	828-1529[+]	234	ZN363_HUMAN^ZN363_HUMAN^Q:161-233,H:181-253^54.795%ID^E:2.6e-21^RecName: Full=RING finger and CHY zinc finger domain-containing protein 1;^Eukaryota; Metazoa; Chordata; Craniata; Vertebrata; Euteleostomi; Mammalia; Eutheria; Euarchontoglires; Primates; Haplorrhini; Catarrhini; Hominidae; Homo	PF14599.1^zinc_ribbon_6^Zinc-ribbon^170-230^E:3.1e-29			O	RING finger and CHY zinc finger domain-containing protein 1	K10144	GO:0000151;GO:0002039;GO:0003674;GO:0003824;GO:0004842;GO:0005102;GO:0005488;GO:0005515;GO:0005575;GO:0005622;GO:0005623;GO:0005634;GO:0005654;GO:0005737;GO:0005829;GO:0006464;GO:0006508;GO:0006511;GO:0006807;GO:0008150;GO:0008152;GO:0008270;GO:0009056;GO:0009057;GO:0009893;GO:0009894;GO:0009896;GO:0009987;GO:0010119;GO:0010604;GO:0016567;GO:0016740;GO:0019222;GO:0019538;GO:0019787;GO:0019941;GO:…	Viridiplantae	Poales	GO:0005737
c27231/1/1343	100	1343	c14679/1/1406	68.691	741	c24940/1/2069	98.953	764	gene_12742	c27203/1/1343	c27203	1	1343	AT5G25560.4	RING finger and CHY zinc finger domain-containing protein 1	ZN363_MOUSE^ZN363_MOUSE^Q:12-800,H:3-253^42.205%ID^E:4.36e-70^RecName: Full=RING finger and CHY zinc finger domain-containing protein 1;^Eukaryota; Metazoa; Chordata; Craniata; Vertebrata; Euteleostomi; Mammalia; Eutheria; Euarchontoglires; Glires; Rodentia; Sciurognathi; Muroidea; Muridae; Murinae; Mus; Mus	K10144	ZN363_MOUSE^ZN363_MOUSE^Q:12-800,H:3-253^42.205%ID^E:4.36e-70^RecName: Full=RING finger and CHY zinc finger domain-containing protein 1;^Eukaryota; Metazoa; Chordata; Craniata; Vertebrata; Euteleostomi; Mammalia; Eutheria; Euarchontoglires; Glires; Rodentia; Sciurognathi; Muroidea; Muridae; Murinae; Mus; Mus		c27203/1/1343|m.17192	3-803[+]	267	ZN363_MOUSE^ZN363_MOUSE^Q:4-266,H:3-253^42.205%ID^E:1.69e-72^RecName: Full=RING finger and CHY zinc finger domain-containing protein 1;^Eukaryota; Metazoa; Chordata; Craniata; Vertebrata; Euteleostomi; Mammalia; Eutheria; Euarchontoglires; Glires; Rodentia; Sciurognathi; Muroidea; Muridae; Murinae; Mus; Mus	PF05495.7^zf-CHY^CHY zinc finger^21-104^E:5.7e-16`PF13639.1^zf-RING_2^Ring finger domain^155-199^E:2.6e-10`PF13920.1^zf-C3HC4_3^Zinc finger, C3HC4 type (RING finger)^155-204^E:1.9e-06`PF13923.1^zf-C3HC4_2^Zinc finger, C3HC4 type (RING finger)^157-199^E:2.4e-08`PF00097.20^zf-C3HC4^Zinc finger, C3HC4 type (RING finger)^157-199^E:3.6e-07`PF14634.1^zf-RING_5^zinc-RING finger domain^157-201^E:7e-07`PF…			O	RING finger and CHY zinc finger domain-containing protein	K10144	GO:0000151;GO:0002039;GO:0003674;GO:0003824;GO:0004842;GO:0005102;GO:0005488;GO:0005515;GO:0005575;GO:0005622;GO:0005623;GO:0005634;GO:0005654;GO:0005737;GO:0005829;GO:0006464;GO:0006508;GO:0006511;GO:0006807;GO:0008150;GO:0008152;GO:0008270;GO:0009056;GO:0009057;GO:0009893;GO:0009894;GO:0009896;GO:0009987;GO:0010604;GO:0016567;GO:0016740;GO:0019222;GO:0019538;GO:0019787;GO:0019941;GO:0030162;GO:…	Viridiplantae	Streptophyta	GO:0005737
c27231/1/1343	100	1343	c14679/1/1406	68.691	741	c24940/1/2069	98.953	764	gene_12742	c27203/1/1343	c27203	1	1343	AT5G25560.4	RING finger and CHY zinc finger domain-containing protein 1	ZN363_MOUSE^ZN363_MOUSE^Q:12-800,H:3-253^42.205%ID^E:4.36e-70^RecName: Full=RING finger and CHY zinc finger domain-containing protein 1;^Eukaryota; Metazoa; Chordata; Craniata; Vertebrata; Euteleostomi; Mammalia; Eutheria; Euarchontoglires; Glires; Rodentia; Sciurognathi; Muroidea; Muridae; Murinae; Mus; Mus	K10144	ZN363_MOUSE^ZN363_MOUSE^Q:12-800,H:3-253^42.205%ID^E:4.36e-70^RecName: Full=RING finger and CHY zinc finger domain-containing protein 1;^Eukaryota; Metazoa; Chordata; Craniata; Vertebrata; Euteleostomi; Mammalia; Eutheria; Euarchontoglires; Glires; Rodentia; Sciurognathi; Muroidea; Muridae; Murinae; Mus; Mus		c27203/1/1343|m.17193	1-516[+]	172
c34284/1/1716	100	1716	c27516/3/1410	79.765	682	c34132/1/1849	80.059	682	gene_17036	c34268/1/1716	c34268	1	1716	AT5G18650.1	RING finger and CHY zinc finger domain-containing protein 1	ZN363_HUMAN^ZN363_HUMAN^Q:760-1299,H:50-226^45%ID^E:5.52e-46^RecName: Full=RING finger and CHY zinc finger domain-containing protein 1;^Eukaryota; Metazoa; Chordata; Craniata; Vertebrata; Euteleostomi; Mammalia; Eutheria; Euarchontoglires; Primates; Haplorrhini; Catarrhini; Hominidae; Homo	K10144	ZN363_HUMAN^ZN363_HUMAN^Q:760-1299,H:50-226^45%ID^E:5.52e-46^RecName: Full=RING finger and CHY zinc finger domain-containing protein 1;^Eukaryota; Metazoa; Chordata; Craniata; Vertebrata; Euteleostomi; Mammalia; Eutheria; Euarchontoglires; Primates; Haplorrhini; Catarrhini; Hominidae; Homo		c34268/1/1716|m.22784	628-1326[+]	233	ZN363_HUMAN^ZN363_HUMAN^Q:1-224,H:1-226^40.693%ID^E:1.08e-49^RecName: Full=RING finger and CHY zinc finger domain-containing protein 1;^Eukaryota; Metazoa; Chordata; Craniata; Vertebrata; Euteleostomi; Mammalia; Eutheria; Euarchontoglires; Primates; Haplorrhini; Catarrhini; Hominidae; Homo	PF05495.7^zf-CHY^CHY zinc finger^43-89^E:1.9e-06`PF13639.1^zf-RING_2^Ring finger domain^141-184^E:2.9e-07`PF00097.20^zf-C3HC4^Zinc finger, C3HC4 type (RING finger)^142-184^E:2.4e-05`PF13923.1^zf-C3HC4_2^Zinc finger, C3HC4 type (RING finger)^142-184^E:8e-05`PF14599.1^zinc_ribbon_6^Zinc-ribbon^188-227^E:4.1e-14			O	RING finger and CHY zinc finger domain-containing protein	K10144	GO:0000151;GO:0000731;GO:0002039;GO:0002831;GO:0002832;GO:0003674;GO:0003824;GO:0004842;GO:0005488;GO:0005515;GO:0005575;GO:0005622;GO:0005623;GO:0005634;GO:0005654;GO:0005737;GO:0005829;GO:0006139;GO:0006259;GO:0006281;GO:0006301;GO:0006464;GO:0006508;GO:0006511;GO:0006725;GO:0006807;GO:0006950;GO:0006974;GO:0008134;GO:0008150;GO:0008152;GO:0008270;GO:0009056;GO:0009057;GO:0009058;GO:0009059;GO:…	Viridiplantae	fabids	GO:0005737
c11453/1/1518	100	1518	c10947/3/1388	95.017	1144	c34132/1/1849	94.656	1572	gene_8021	c11453/1/1518	c11453	1	1518	AT5G18650.1	RING finger and CHY zinc finger domain-containing protein 1	ZN363_HUMAN^ZN363_HUMAN^Q:622-1158,H:19-190^27.717%ID^E:1.79e-08^RecName: Full=RING finger and CHY zinc finger domain-containing protein 1;^Eukaryota; Metazoa; Chordata; Craniata; Vertebrata; Euteleostomi; Mammalia; Eutheria; Euarchontoglires; Primates; Haplorrhini; Catarrhini; Hominidae; Homo`ZN363_HUMAN^ZN363_HUMAN^Q:912-1355,H:109-258^29.333%ID^E:2.5e-07^RecName: Full=RING finger and CHY zinc …	K10144	ZN363_HUMAN^ZN363_HUMAN^Q:622-1158,H:19-190^27.717%ID^E:1.79e-08^RecName: Full=RING finger and CHY zinc finger domain-containing protein 1;^Eukaryota; Metazoa; Chordata; Craniata; Vertebrata; Euteleostomi; Mammalia; Eutheria; Euarchontoglires; Primates; Haplorrhini; Catarrhini; Hominidae; Homo`ZN363_HUMAN^ZN363_HUMAN^Q:912-1355,H:109-258^29.333%ID^E:2.5e-07^RecName: Full=RING finger and CHY zinc …															GO:0005737
c60939/3/1674	98.134	1340	c28629/1/1334	100	1334	c30542/3/1642	97.985	1340	gene_54141	c163531/1/1334	c163531	1	1334	AT5G22920.1	RING finger and CHY zinc finger domain-containing protein 1	ZN363_HUMAN^ZN363_HUMAN^Q:442-981,H:80-257^36.842%ID^E:2.32e-23^RecName: Full=RING finger and CHY zinc finger domain-containing protein 1;^Eukaryota; Metazoa; Chordata; Craniata; Vertebrata; Euteleostomi; Mammalia; Eutheria; Euarchontoglires; Primates; Haplorrhini; Catarrhini; Hominidae; Homo`ZN363_HUMAN^ZN363_HUMAN^Q:236-835,H:20-208^28.358%ID^E:2.73e-12^RecName: Full=RING finger and CHY zinc fi…	K10144	ZN363_HUMAN^ZN363_HUMAN^Q:442-981,H:80-257^36.842%ID^E:2.32e-23^RecName: Full=RING finger and CHY zinc finger domain-containing protein 1;^Eukaryota; Metazoa; Chordata; Craniata; Vertebrata; Euteleostomi; Mammalia; Eutheria; Euarchontoglires; Primates; Haplorrhini; Catarrhini; Hominidae; Homo`ZN363_HUMAN^ZN363_HUMAN^Q:236-835,H:20-208^28.358%ID^E:2.73e-12^RecName: Full=RING finger and CHY zinc fi…		c163531/1/1334|m.67909	518-1093[+]	192		PF13920.1^zf-C3HC4_3^Zinc finger, C3HC4 type (RING finger)^40-89^E:1.5e-06`PF13639.1^zf-RING_2^Ring finger domain^41-84^E:1.9e-08`PF13923.1^zf-C3HC4_2^Zinc finger, C3HC4 type (RING finger)^42-84^E:6.6e-07			O	RING finger and CHY zinc finger domain-containing protein	K10144	GO:0000151;GO:0002039;GO:0003674;GO:0003824;GO:0004842;GO:0005102;GO:0005488;GO:0005515;GO:0005575;GO:0005622;GO:0005623;GO:0005634;GO:0005654;GO:0005737;GO:0005829;GO:0006464;GO:0006508;GO:0006511;GO:0006807;GO:0008150;GO:0008152;GO:0008270;GO:0009056;GO:0009057;GO:0009893;GO:0009894;GO:0009896;GO:0009987;GO:0010604;GO:0016567;GO:0016740;GO:0019222;GO:0019538;GO:0019787;GO:0019941;GO:0030162;GO:…	Viridiplantae	Streptophyta
c37214/1/1323	97.002	1301	c10947/3/1388	95.129	1355	c32487/1/1536	100	1536	gene_19263	c299493/1/1536	c299493	1	1536	AT5G18650.1	RING finger and CHY zinc finger domain-containing protein 1	ZN363_HUMAN^ZN363_HUMAN^Q:432-1034,H:20-213^28.436%ID^E:1.43e-17^RecName: Full=RING finger and CHY zinc finger domain-containing protein 1;^Eukaryota; Metazoa; Chordata; Craniata; Vertebrata; Euteleostomi; Mammalia; Eutheria; Euarchontoglires; Primates; Haplorrhini; Catarrhini; Hominidae; Homo`ZN363_HUMAN^ZN363_HUMAN^Q:1057-1143,H:222-250^55.172%ID^E:1.43e-17^RecName: Full=RING finger and CHY zin…	K10144	ZN363_HUMAN^ZN363_HUMAN^Q:432-1034,H:20-213^28.436%ID^E:1.43e-17^RecName: Full=RING finger and CHY zinc finger domain-containing protein 1;^Eukaryota; Metazoa; Chordata; Craniata; Vertebrata; Euteleostomi; Mammalia; Eutheria; Euarchontoglires; Primates; Haplorrhini; Catarrhini; Hominidae; Homo`ZN363_HUMAN^ZN363_HUMAN^Q:1057-1143,H:222-250^55.172%ID^E:1.43e-17^RecName: Full=RING finger and CHY zin…		c299493/1/1536|m.25764	636-1061[+]	142	ZN363_HUMAN^ZN363_HUMAN^Q:44-133,H:124-213^36.559%ID^E:1.87e-10^RecName: Full=RING finger and CHY zinc finger domain-containing protein 1;^Eukaryota; Metazoa; Chordata; Craniata; Vertebrata; Euteleostomi; Mammalia; Eutheria; Euarchontoglires; Primates; Haplorrhini; Catarrhini; Hominidae; Homo	PF00097.20^zf-C3HC4^Zinc finger, C3HC4 type (RING finger)^76-106^E:4.1e-05`PF13923.1^zf-C3HC4_2^Zinc finger, C3HC4 type (RING finger)^78-106^E:4.6e-05			O	RING finger and CHY zinc finger domain-containing protein	K10144	GO:0000151;GO:0000731;GO:0002039;GO:0002831;GO:0002832;GO:0003674;GO:0003824;GO:0004842;GO:0005488;GO:0005515;GO:0005575;GO:0005622;GO:0005623;GO:0005634;GO:0005654;GO:0005737;GO:0005829;GO:0006139;GO:0006259;GO:0006281;GO:0006301;GO:0006464;GO:0006508;GO:0006511;GO:0006725;GO:0006807;GO:0006950;GO:0006974;GO:0008134;GO:0008150;GO:0008152;GO:0008270;GO:0009056;GO:0009057;GO:0009058;GO:0009059;GO:…	Viridiplantae	fabids	GO:0005737
c37214/1/1323	97.231	1336	c10947/3/1388	100	1388	c34132/1/1849	98.912	1379	gene_60047	c199095/3/1388	c199095	3	1388	AT5G18650.1	RING finger and CHY zinc finger domain-containing protein 1	ZN363_HUMAN^ZN363_HUMAN^Q:218-952,H:19-252^31.2%ID^E:1.57e-30^RecName: Full=RING finger and CHY zinc finger domain-containing protein 1;^Eukaryota; Metazoa; Chordata; Craniata; Vertebrata; Euteleostomi; Mammalia; Eutheria; Euarchontoglires; Primates; Haplorrhini; Catarrhini; Hominidae; Homo`ZN363_HUMAN^ZN363_HUMAN^Q:433-642,H:83-150^47.143%ID^E:1.14e-14^RecName: Full=RING finger and CHY zinc fing…	K10144	ZN363_HUMAN^ZN363_HUMAN^Q:218-952,H:19-252^31.2%ID^E:1.57e-30^RecName: Full=RING finger and CHY zinc finger domain-containing protein 1;^Eukaryota; Metazoa; Chordata; Craniata; Vertebrata; Euteleostomi; Mammalia; Eutheria; Euarchontoglires; Primates; Haplorrhini; Catarrhini; Hominidae; Homo`ZN363_HUMAN^ZN363_HUMAN^Q:433-642,H:83-150^47.143%ID^E:1.14e-14^RecName: Full=RING finger and CHY zinc fing…		c199095/3/1388|m.75635	161-973[+]	271	ZN363_HUMAN^ZN363_HUMAN^Q:20-260,H:19-248^32.114%ID^E:4.62e-34^RecName: Full=RING finger and CHY zinc finger domain-containing protein 1;^Eukaryota; Metazoa; Chordata; Craniata; Vertebrata; Euteleostomi; Mammalia; Eutheria; Euarchontoglires; Primates; Haplorrhini; Catarrhini; Hominidae; Homo	PF05495.7^zf-CHY^CHY zinc finger^21-88^E:1.4e-16`PF00097.20^zf-C3HC4^Zinc finger, C3HC4 type (RING finger)^168-198^E:3.9e-05`PF13923.1^zf-C3HC4_2^Zinc finger, C3HC4 type (RING finger)^170-198^E:0.00046`PF14599.1^zinc_ribbon_6^Zinc-ribbon^202-261^E:4.6e-24		ExpAA=39.99^PredHel=2^Topology=i105-127o142-164i	O	RING finger and CHY zinc finger domain-containing protein	K10144	GO:0000151;GO:0000731;GO:0002039;GO:0002831;GO:0002832;GO:0003674;GO:0003824;GO:0004842;GO:0005488;GO:0005515;GO:0005575;GO:0005622;GO:0005623;GO:0005634;GO:0005654;GO:0005737;GO:0005829;GO:0006139;GO:0006259;GO:0006281;GO:0006301;GO:0006464;GO:0006508;GO:0006511;GO:0006725;GO:0006807;GO:0006950;GO:0006974;GO:0008134;GO:0008150;GO:0008152;GO:0008270;GO:0009056;GO:0009057;GO:0009058;GO:0009059;GO:…	Viridiplantae	fabids	GO:0005737
c37214/1/1323	91.255	1315	c30181/1/1238	100	1238	c34132/1/1849	92.556	1330	gene_52636	c161081/1/1238	c161081	1	1238	AT5G18650.1	RING finger and CHY zinc finger domain-containing protein 1	ZN363_HUMAN^ZN363_HUMAN^Q:169-789,H:20-220^30.144%ID^E:4.3e-27^RecName: Full=RING finger and CHY zinc finger domain-containing protein 1;^Eukaryota; Metazoa; Chordata; Craniata; Vertebrata; Euteleostomi; Mammalia; Eutheria; Euarchontoglires; Primates; Haplorrhini; Catarrhini; Hominidae; Homo	K10144	ZN363_HUMAN^ZN363_HUMAN^Q:169-789,H:20-220^30.144%ID^E:4.3e-27^RecName: Full=RING finger and CHY zinc finger domain-containing protein 1;^Eukaryota; Metazoa; Chordata; Craniata; Vertebrata; Euteleostomi; Mammalia; Eutheria; Euarchontoglires; Primates; Haplorrhini; Catarrhini; Hominidae; Homo															GO:0005737
c83395/2/1625	99.924	1323	c8601/6/1656	98.071	1348	c11711/1/1431	100	1431	gene_65961	c209230/1/1431	c209230	1	1431	AT5G22920.1	RING finger and CHY zinc finger domain-containing protein 1	ZN363_HUMAN^ZN363_HUMAN^Q:121-768,H:45-257^44.907%ID^E:1.41e-53^RecName: Full=RING finger and CHY zinc finger domain-containing protein 1;^Eukaryota; Metazoa; Chordata; Craniata; Vertebrata; Euteleostomi; Mammalia; Eutheria; Euarchontoglires; Primates; Haplorrhini; Catarrhini; Hominidae; Homo	K10144	ZN363_HUMAN^ZN363_HUMAN^Q:121-768,H:45-257^44.907%ID^E:1.41e-53^RecName: Full=RING finger and CHY zinc finger domain-containing protein 1;^Eukaryota; Metazoa; Chordata; Craniata; Vertebrata; Euteleostomi; Mammalia; Eutheria; Euarchontoglires; Primates; Haplorrhini; Catarrhini; Hominidae; Homo		c209230/1/1431|m.83603	1-792[+]	264	ZN363_HUMAN^ZN363_HUMAN^Q:41-256,H:45-257^44.907%ID^E:2.16e-56^RecName: Full=RING finger and CHY zinc finger domain-containing protein 1;^Eukaryota; Metazoa; Chordata; Craniata; Vertebrata; Euteleostomi; Mammalia; Eutheria; Euarchontoglires; Primates; Haplorrhini; Catarrhini; Hominidae; Homo	PF05495.7^zf-CHY^CHY zinc finger^29-89^E:3.7e-05`PF13920.1^zf-C3HC4_3^Zinc finger, C3HC4 type (RING finger)^141-190^E:1.6e-06`PF13639.1^zf-RING_2^Ring finger domain^142-185^E:4.1e-08`PF13923.1^zf-C3HC4_2^Zinc finger, C3HC4 type (RING finger)^143-185^E:3e-07`PF14599.1^zinc_ribbon_6^Zinc-ribbon^189-249^E:1.7e-30			O	RING finger and CHY zinc finger domain-containing protein	K10144	GO:0000151;GO:0002039;GO:0003674;GO:0003824;GO:0004842;GO:0005102;GO:0005488;GO:0005515;GO:0005575;GO:0005622;GO:0005623;GO:0005634;GO:0005654;GO:0005737;GO:0005829;GO:0006464;GO:0006508;GO:0006511;GO:0006807;GO:0008150;GO:0008152;GO:0008270;GO:0009056;GO:0009057;GO:0009893;GO:0009894;GO:0009896;GO:0009987;GO:0010119;GO:0010604;GO:0016567;GO:0016740;GO:0019222;GO:0019538;GO:0019787;GO:0019941;GO:…	Viridiplantae	Streptophyta	GO:0005737
c60939/3/1674	96.896	741	c8601/6/1656	99.46	741	c17683/1/2129	100	2129	gene_60543	c200160/1/2129	c200160	1	2129		RING finger and CHY zinc finger domain-containing protein 1	ZN363_HUMAN^ZN363_HUMAN^Q:1170-1286,H:181-219^51.282%ID^E:2.03e-11^RecName: Full=RING finger and CHY zinc finger domain-containing protein 1;^Eukaryota; Metazoa; Chordata; Craniata; Vertebrata; Euteleostomi; Mammalia; Eutheria; Euarchontoglires; Primates; Haplorrhini; Catarrhini; Hominidae; Homo`ZN363_HUMAN^ZN363_HUMAN^Q:1387-1512,H:216-257^54.762%ID^E:2.03e-11^RecName: Full=RING finger and CHY z…	K10144	ZN363_HUMAN^ZN363_HUMAN^Q:1170-1286,H:181-219^51.282%ID^E:2.03e-11^RecName: Full=RING finger and CHY zinc finger domain-containing protein 1;^Eukaryota; Metazoa; Chordata; Craniata; Vertebrata; Euteleostomi; Mammalia; Eutheria; Euarchontoglires; Primates; Haplorrhini; Catarrhini; Hominidae; Homo`ZN363_HUMAN^ZN363_HUMAN^Q:1387-1512,H:216-257^54.762%ID^E:2.03e-11^RecName: Full=RING finger and CHY z…															GO:0005737
c27285/1/1730	99.249	1730	c6304/1/1723	98.145	1725	c1297/4/1900	99.947	1900	gene_77697	c256637/3/1899	c256637	3	1899		Zinc finger protein 346 {ECO:0000250|UniProtKB:Q9R0B7}	ZN346_XENLA^ZN346_XENLA^Q:336-1340,H:169-424^21.534%ID^E:4.29e-06^RecName: Full=Zinc finger protein 346 {ECO:0000250|UniProtKB:Q9R0B7};^Eukaryota; Metazoa; Chordata; Craniata; Vertebrata; Euteleostomi; Amphibia; Batrachia; Anura; Pipoidea; Pipidae; Xenopodinae; Xenopus; Xenopus`ZN346_XENLA^ZN346_XENLA^Q:537-1172,H:284-463^25.229%ID^E:4.6e-06^RecName: Full=Zinc finger protein 346 {ECO:0000250|UniP…		ZN346_XENLA^ZN346_XENLA^Q:336-1340,H:169-424^21.534%ID^E:4.29e-06^RecName: Full=Zinc finger protein 346 {ECO:0000250|UniProtKB:Q9R0B7};^Eukaryota; Metazoa; Chordata; Craniata; Vertebrata; Euteleostomi; Amphibia; Batrachia; Anura; Pipoidea; Pipidae; Xenopodinae; Xenopus; Xenopus`ZN346_XENLA^ZN346_XENLA^Q:537-1172,H:284-463^25.229%ID^E:4.6e-06^RecName: Full=Zinc finger protein 346 {ECO:0000250|UniP…		c256637/3/1899|m.99386	156-1433[+]	426	ZN346_XENLA^ZN346_XENLA^Q:61-395,H:169-424^22.714%ID^E:2.3e-07^RecName: Full=Zinc finger protein 346 {ECO:0000250|UniProtKB:Q9R0B7};^Eukaryota; Metazoa; Chordata; Craniata; Vertebrata; Euteleostomi; Amphibia; Batrachia; Anura; Pipoidea; Pipidae; Xenopodinae; Xenopus; Xenopus`ZN346_XENLA^ZN346_XENLA^Q:128-339,H:284-463^27.523%ID^E:5.62e-07^RecName: Full=Zinc finger protein 346 {ECO:0000250|UniProt…	PF12756.2^zf-C2H2_2^C2H2 type zinc-finger (2 copies)^125-157^E:0.11`PF12874.2^zf-met^Zinc-finger of C2H2 type^131-154^E:7.5e-07`PF12171.3^zf-C2H2_jaz^Zinc-finger double-stranded RNA-binding^131-154^E:4.2e-05`PF12874.2^zf-met^Zinc-finger of C2H2 type^224-247^E:4.5e-08`PF12874.2^zf-met^Zinc-finger of C2H2 type^277-300^E:5.2e-07`PF12756.2^zf-C2H2_2^C2H2 type zinc-finger (2 copies)^370-405^E:0.26`PF1…			A	zinc finger	K13203		Viridiplantae	Streptophyta	GO:0005737
c27285/1/1730	100	1730	c6304/1/1723	98.088	1726	c1297/4/1900	99.191	1731	gene_22914	c317290/1/1730	c317290	1	1730		Zinc finger protein 346 {ECO:0000250|UniProtKB:Q9R0B7}	ZN346_XENLA^ZN346_XENLA^Q:166-1209,H:169-439^21.972%ID^E:5.15e-06^RecName: Full=Zinc finger protein 346 {ECO:0000250|UniProtKB:Q9R0B7};^Eukaryota; Metazoa; Chordata; Craniata; Vertebrata; Euteleostomi; Amphibia; Batrachia; Anura; Pipoidea; Pipidae; Xenopodinae; Xenopus; Xenopus		ZN346_XENLA^ZN346_XENLA^Q:166-1209,H:169-439^21.972%ID^E:5.15e-06^RecName: Full=Zinc finger protein 346 {ECO:0000250|UniProtKB:Q9R0B7};^Eukaryota; Metazoa; Chordata; Craniata; Vertebrata; Euteleostomi; Amphibia; Batrachia; Anura; Pipoidea; Pipidae; Xenopodinae; Xenopus; Xenopus		c317290/1/1730|m.30681	1-1263[+]	421	ZN346_XENLA^ZN346_XENLA^Q:56-390,H:169-424^23.235%ID^E:2.72e-07^RecName: Full=Zinc finger protein 346 {ECO:0000250|UniProtKB:Q9R0B7};^Eukaryota; Metazoa; Chordata; Craniata; Vertebrata; Euteleostomi; Amphibia; Batrachia; Anura; Pipoidea; Pipidae; Xenopodinae; Xenopus; Xenopus`ZN346_XENLA^ZN346_XENLA^Q:123-318,H:284-445^27.5%ID^E:5.95e-07^RecName: Full=Zinc finger protein 346 {ECO:0000250|UniProtK…	PF12756.2^zf-C2H2_2^C2H2 type zinc-finger (2 copies)^120-152^E:0.11`PF12874.2^zf-met^Zinc-finger of C2H2 type^126-149^E:7.4e-07`PF12171.3^zf-C2H2_jaz^Zinc-finger double-stranded RNA-binding^126-149^E:4.1e-05`PF12874.2^zf-met^Zinc-finger of C2H2 type^219-242^E:4.5e-08`PF12874.2^zf-met^Zinc-finger of C2H2 type^272-295^E:5.2e-07`PF12756.2^zf-C2H2_2^C2H2 type zinc-finger (2 copies)^357-400^E:0.38`PF1…			A	zinc finger	K13203		Viridiplantae	Streptophyta	GO:0005737
c67370/1/1452	100	1452							gene_31913	c75868/1/1452	c75868	1	1452		Zinc finger MYND domain-containing protein 15	ZMY15_HUMAN^ZMY15_HUMAN^Q:152-1189,H:311-693^27.604%ID^E:1.22e-28^RecName: Full=Zinc finger MYND domain-containing protein 15;^Eukaryota; Metazoa; Chordata; Craniata; Vertebrata; Euteleostomi; Mammalia; Eutheria; Euarchontoglires; Primates; Haplorrhini; Catarrhini; Hominidae; Homo		ZMY15_HUMAN^ZMY15_HUMAN^Q:152-1189,H:311-693^27.604%ID^E:1.22e-28^RecName: Full=Zinc finger MYND domain-containing protein 15;^Eukaryota; Metazoa; Chordata; Craniata; Vertebrata; Euteleostomi; Mammalia; Eutheria; Euarchontoglires; Primates; Haplorrhini; Catarrhini; Hominidae; Homo		c75868/1/1452|m.42711	2-1204[+]	401	ZMY15_HUMAN^ZMY15_HUMAN^Q:51-396,H:311-693^27.604%ID^E:5.62e-29^RecName: Full=Zinc finger MYND domain-containing protein 15;^Eukaryota; Metazoa; Chordata; Craniata; Vertebrata; Euteleostomi; Mammalia; Eutheria; Euarchontoglires; Primates; Haplorrhini; Catarrhini; Hominidae; Homo	PF01753.13^zf-MYND^MYND finger^53-94^E:5.7e-10			K	Zinc finger MYND domain-containing protein		GO:0000003;GO:0003006;GO:0003674;GO:0005488;GO:0005515;GO:0005575;GO:0005622;GO:0005623;GO:0005634;GO:0005737;GO:0006355;GO:0007276;GO:0007281;GO:0007283;GO:0007286;GO:0008150;GO:0009889;GO:0009890;GO:0009892;GO:0009987;GO:0010468;GO:0010556;GO:0010558;GO:0010605;GO:0010629;GO:0019219;GO:0019222;GO:0019899;GO:0019953;GO:0022412;GO:0022414;GO:0030154;GO:0031323;GO:0031324;GO:0031326;GO:0031327;GO:…	Viridiplantae	fabids	GO:0005737
c27285/1/1730	98.376	1355	c5209/1/1376	100	1376	c1297/4/1900	98.402	1377	gene_30451	c73518/1/1376	c73518	1	1376	AT5G61190.1	Zinc finger matrin-type protein 3	ZMAT3_HUMAN^ZMAT3_HUMAN^Q:373-1239,H:63-289^20.408%ID^E:2.13e-06^RecName: Full=Zinc finger matrin-type protein 3;^Eukaryota; Metazoa; Chordata; Craniata; Vertebrata; Euteleostomi; Mammalia; Eutheria; Euarchontoglires; Primates; Haplorrhini; Catarrhini; Hominidae; Homo		ZMAT3_HUMAN^ZMAT3_HUMAN^Q:373-1239,H:63-289^20.408%ID^E:2.13e-06^RecName: Full=Zinc finger matrin-type protein 3;^Eukaryota; Metazoa; Chordata; Craniata; Vertebrata; Euteleostomi; Mammalia; Eutheria; Euarchontoglires; Primates; Haplorrhini; Catarrhini; Hominidae; Homo		c73518/1/1376|m.40781	1-1284[+]	428	ZMAT3_HUMAN^ZMAT3_HUMAN^Q:125-413,H:63-289^20.408%ID^E:1.04e-06^RecName: Full=Zinc finger matrin-type protein 3;^Eukaryota; Metazoa; Chordata; Craniata; Vertebrata; Euteleostomi; Mammalia; Eutheria; Euarchontoglires; Primates; Haplorrhini; Catarrhini; Hominidae; Homo	PF12756.2^zf-C2H2_2^C2H2 type zinc-finger (2 copies)^127-159^E:0.11`PF12874.2^zf-met^Zinc-finger of C2H2 type^133-156^E:7.5e-07`PF12171.3^zf-C2H2_jaz^Zinc-finger double-stranded RNA-binding^133-156^E:4.2e-05`PF12874.2^zf-met^Zinc-finger of C2H2 type^226-249^E:4.5e-08`PF12874.2^zf-met^Zinc-finger of C2H2 type^279-302^E:5.3e-07`PF12756.2^zf-C2H2_2^C2H2 type zinc-finger (2 copies)^364-407^E:0.56`PF1…			A	zinc finger	K13203		Viridiplantae	Streptophyta	GO:0005730
c27285/1/1730	98.088	1726	c6304/1/1723	100	1723	c1297/4/1900	98.146	1726	gene_48746	c330031/2/1723	c330031	2	1723	AT5G61190.1	Zinc finger matrin-type protein 3	ZMAT3_HUMAN^ZMAT3_HUMAN^Q:348-1214,H:63-289^20.408%ID^E:3.27e-06^RecName: Full=Zinc finger matrin-type protein 3;^Eukaryota; Metazoa; Chordata; Craniata; Vertebrata; Euteleostomi; Mammalia; Eutheria; Euarchontoglires; Primates; Haplorrhini; Catarrhini; Hominidae; Homo		ZMAT3_HUMAN^ZMAT3_HUMAN^Q:348-1214,H:63-289^20.408%ID^E:3.27e-06^RecName: Full=Zinc finger matrin-type protein 3;^Eukaryota; Metazoa; Chordata; Craniata; Vertebrata; Euteleostomi; Mammalia; Eutheria; Euarchontoglires; Primates; Haplorrhini; Catarrhini; Hominidae; Homo		c330031/2/1723|m.60913	3-1259[+]	419	ZMAT3_HUMAN^ZMAT3_HUMAN^Q:116-404,H:63-289^20.408%ID^E:9.2e-07^RecName: Full=Zinc finger matrin-type protein 3;^Eukaryota; Metazoa; Chordata; Craniata; Vertebrata; Euteleostomi; Mammalia; Eutheria; Euarchontoglires; Primates; Haplorrhini; Catarrhini; Hominidae; Homo	PF12756.2^zf-C2H2_2^C2H2 type zinc-finger (2 copies)^118-150^E:0.11`PF12874.2^zf-met^Zinc-finger of C2H2 type^124-147^E:7.3e-07`PF12171.3^zf-C2H2_jaz^Zinc-finger double-stranded RNA-binding^124-147^E:4.1e-05`PF12874.2^zf-met^Zinc-finger of C2H2 type^217-240^E:4.4e-08`PF12874.2^zf-met^Zinc-finger of C2H2 type^270-293^E:5.1e-07`PF12756.2^zf-C2H2_2^C2H2 type zinc-finger (2 copies)^363-398^E:0.44`PF1…			A	zinc finger	K13203		Viridiplantae	Streptophyta	GO:0005730
						c9068/2/1324	100	1324	gene_63379	c204897/2/1324	c204897	2	1324	AT3G05760.2	Zinc finger matrin-type protein 2	ZMAT2_MOUSE^ZMAT2_MOUSE^Q:545-757,H:62-132^66.197%ID^E:8.97e-27^RecName: Full=Zinc finger matrin-type protein 2;^Eukaryota; Metazoa; Chordata; Craniata; Vertebrata; Euteleostomi; Mammalia; Eutheria; Euarchontoglires; Glires; Rodentia; Sciurognathi; Muroidea; Muridae; Murinae; Mus; Mus	K12848	ZMAT2_MOUSE^ZMAT2_MOUSE^Q:545-757,H:62-132^66.197%ID^E:8.97e-27^RecName: Full=Zinc finger matrin-type protein 2;^Eukaryota; Metazoa; Chordata; Craniata; Vertebrata; Euteleostomi; Mammalia; Eutheria; Euarchontoglires; Glires; Rodentia; Sciurognathi; Muroidea; Muridae; Murinae; Mus; Mus															GO:0005634
c34220/1/2328	99.818	1096	c29594/1/1352	99.544	1096	c25986/1/1477	100	1477	gene_73892	c249982/1/1477	c249982	1	1477	AT3G41768.1	Zinc transporter 8	ZIP8_ORYSJ^ZIP8_ORYSJ^Q:1091-1306,H:319-390^65.278%ID^E:4.88e-22^RecName: Full=Zinc transporter 8;^Eukaryota; Viridiplantae; Streptophyta; Embryophyta; Tracheophyta; Spermatophyta; Magnoliophyta; Liliopsida; Poales; Poaceae; BEP clade; Ehrhartoideae; Oryzeae; Oryza	K14709	ZIP8_ORYSJ^ZIP8_ORYSJ^Q:1091-1306,H:319-390^65.278%ID^E:4.88e-22^RecName: Full=Zinc transporter 8;^Eukaryota; Viridiplantae; Streptophyta; Embryophyta; Tracheophyta; Spermatophyta; Magnoliophyta; Liliopsida; Poales; Poaceae; BEP clade; Ehrhartoideae; Oryzeae; Oryza															GO:0016021
c14345/1/1613	81.034	58	c1272/2/1169	95.545	1212	c15235/1/1430	99.048	1261	gene_23277	c61289/2/1258	c61289	2	1258	AT2G30080.1	Zinc transporter 6, chloroplastic	ZIP6_ARATH^ZIP6_ARATH^Q:676-1164,H:175-341^77.844%ID^E:9.09e-72^RecName: Full=Zinc transporter 6, chloroplastic;^Eukaryota; Viridiplantae; Streptophyta; Embryophyta; Tracheophyta; Spermatophyta; Magnoliophyta; eudicotyledons; Gunneridae; Pentapetalae; rosids; malvids; Brassicales; Brassicaceae; Camelineae; Arabidopsis`ZIP6_ARATH^ZIP6_ARATH^Q:77-511,H:1-153^56.863%ID^E:1.48e-42^RecName: Full=Zinc …	K14709	ZIP6_ARATH^ZIP6_ARATH^Q:676-1164,H:175-341^77.844%ID^E:9.09e-72^RecName: Full=Zinc transporter 6, chloroplastic;^Eukaryota; Viridiplantae; Streptophyta; Embryophyta; Tracheophyta; Spermatophyta; Magnoliophyta; eudicotyledons; Gunneridae; Pentapetalae; rosids; malvids; Brassicales; Brassicaceae; Camelineae; Arabidopsis`ZIP6_ARATH^ZIP6_ARATH^Q:77-511,H:1-153^56.863%ID^E:1.48e-42^RecName: Full=Zinc …		c61289/2/1258|m.31243	625-1167[+]	181	ZIP6_ARATH^ZIP6_ARATH^Q:9-180,H:166-341^76.136%ID^E:3.93e-90^RecName: Full=Zinc transporter 6, chloroplastic;^Eukaryota; Viridiplantae; Streptophyta; Embryophyta; Tracheophyta; Spermatophyta; Magnoliophyta; eudicotyledons; Gunneridae; Pentapetalae; rosids; malvids; Brassicales; Brassicaceae; Camelineae; Arabidopsis	PF02535.17^Zip^ZIP Zinc transporter^11-177^E:5e-35		ExpAA=105.41^PredHel=5^Topology=i27-44o59-81i88-110o120-142i162-179o	P	zinc transporter 6	K14709	GO:0000041;GO:0003674;GO:0005215;GO:0005385;GO:0005575;GO:0005623;GO:0005886;GO:0006810;GO:0006811;GO:0006812;GO:0006829;GO:0008150;GO:0008324;GO:0009605;GO:0009607;GO:0009624;GO:0015075;GO:0015318;GO:0016020;GO:0022857;GO:0022890;GO:0030001;GO:0034220;GO:0043207;GO:0044464;GO:0046873;GO:0046915;GO:0050896;GO:0051179;GO:0051234;GO:0051704;GO:0051707;GO:0055085;GO:0070838;GO:0071577;GO:0071944;GO:…	Viridiplantae	Streptophyta	GO:0009535
c14345/1/1613	81.034	58	c1272/2/1169	95.545	1212	c15235/1/1430	99.048	1261	gene_23277	c61289/2/1258	c61289	2	1258	AT2G30080.1	Zinc transporter 6, chloroplastic	ZIP6_ARATH^ZIP6_ARATH^Q:676-1164,H:175-341^77.844%ID^E:9.09e-72^RecName: Full=Zinc transporter 6, chloroplastic;^Eukaryota; Viridiplantae; Streptophyta; Embryophyta; Tracheophyta; Spermatophyta; Magnoliophyta; eudicotyledons; Gunneridae; Pentapetalae; rosids; malvids; Brassicales; Brassicaceae; Camelineae; Arabidopsis`ZIP6_ARATH^ZIP6_ARATH^Q:77-511,H:1-153^56.863%ID^E:1.48e-42^RecName: Full=Zinc …	K14709	ZIP6_ARATH^ZIP6_ARATH^Q:676-1164,H:175-341^77.844%ID^E:9.09e-72^RecName: Full=Zinc transporter 6, chloroplastic;^Eukaryota; Viridiplantae; Streptophyta; Embryophyta; Tracheophyta; Spermatophyta; Magnoliophyta; eudicotyledons; Gunneridae; Pentapetalae; rosids; malvids; Brassicales; Brassicaceae; Camelineae; Arabidopsis`ZIP6_ARATH^ZIP6_ARATH^Q:77-511,H:1-153^56.863%ID^E:1.48e-42^RecName: Full=Zinc …		c61289/2/1258|m.31245	1-333[-]	112
c14345/1/1613	81.034	58	c1272/2/1169	95.399	1217	c15235/1/1430	100	1430	gene_65872	c209070/1/1430	c209070	1	1430	AT2G30080.1	Zinc transporter 6, chloroplastic	ZIP6_ARATH^ZIP6_ARATH^Q:271-1173,H:66-341^60.645%ID^E:7.08e-104^RecName: Full=Zinc transporter 6, chloroplastic;^Eukaryota; Viridiplantae; Streptophyta; Embryophyta; Tracheophyta; Spermatophyta; Magnoliophyta; eudicotyledons; Gunneridae; Pentapetalae; rosids; malvids; Brassicales; Brassicaceae; Camelineae; Arabidopsis`ZIP6_ARATH^ZIP6_ARATH^Q:86-268,H:1-64^56.25%ID^E:3.87e-07^RecName: Full=Zinc tr…	K14709	ZIP6_ARATH^ZIP6_ARATH^Q:271-1173,H:66-341^60.645%ID^E:7.08e-104^RecName: Full=Zinc transporter 6, chloroplastic;^Eukaryota; Viridiplantae; Streptophyta; Embryophyta; Tracheophyta; Spermatophyta; Magnoliophyta; eudicotyledons; Gunneridae; Pentapetalae; rosids; malvids; Brassicales; Brassicaceae; Camelineae; Arabidopsis`ZIP6_ARATH^ZIP6_ARATH^Q:86-268,H:1-64^56.25%ID^E:3.87e-07^RecName: Full=Zinc tr…		c209070/1/1430|m.83484	634-1176[+]	181	ZIP6_ARATH^ZIP6_ARATH^Q:9-180,H:166-341^76.136%ID^E:4.43e-90^RecName: Full=Zinc transporter 6, chloroplastic;^Eukaryota; Viridiplantae; Streptophyta; Embryophyta; Tracheophyta; Spermatophyta; Magnoliophyta; eudicotyledons; Gunneridae; Pentapetalae; rosids; malvids; Brassicales; Brassicaceae; Camelineae; Arabidopsis	PF02535.17^Zip^ZIP Zinc transporter^11-177^E:5.4e-35		ExpAA=105.24^PredHel=5^Topology=i27-44o59-81i88-110o120-142i162-179o	P	zinc transporter 6	K14709	GO:0000041;GO:0003674;GO:0005215;GO:0005385;GO:0005575;GO:0005623;GO:0005886;GO:0006810;GO:0006811;GO:0006812;GO:0006829;GO:0008150;GO:0008324;GO:0009605;GO:0009607;GO:0009624;GO:0015075;GO:0015318;GO:0016020;GO:0022857;GO:0022890;GO:0030001;GO:0034220;GO:0043207;GO:0044464;GO:0046873;GO:0046915;GO:0050896;GO:0051179;GO:0051234;GO:0051704;GO:0051707;GO:0055085;GO:0070838;GO:0071577;GO:0071944;GO:…	Viridiplantae	Streptophyta	GO:0009535
c14345/1/1613	81.034	58	c1272/2/1169	95.399	1217	c15235/1/1430	100	1430	gene_65872	c209070/1/1430	c209070	1	1430	AT2G30080.1	Zinc transporter 6, chloroplastic	ZIP6_ARATH^ZIP6_ARATH^Q:271-1173,H:66-341^60.645%ID^E:7.08e-104^RecName: Full=Zinc transporter 6, chloroplastic;^Eukaryota; Viridiplantae; Streptophyta; Embryophyta; Tracheophyta; Spermatophyta; Magnoliophyta; eudicotyledons; Gunneridae; Pentapetalae; rosids; malvids; Brassicales; Brassicaceae; Camelineae; Arabidopsis`ZIP6_ARATH^ZIP6_ARATH^Q:86-268,H:1-64^56.25%ID^E:3.87e-07^RecName: Full=Zinc tr…	K14709	ZIP6_ARATH^ZIP6_ARATH^Q:271-1173,H:66-341^60.645%ID^E:7.08e-104^RecName: Full=Zinc transporter 6, chloroplastic;^Eukaryota; Viridiplantae; Streptophyta; Embryophyta; Tracheophyta; Spermatophyta; Magnoliophyta; eudicotyledons; Gunneridae; Pentapetalae; rosids; malvids; Brassicales; Brassicaceae; Camelineae; Arabidopsis`ZIP6_ARATH^ZIP6_ARATH^Q:86-268,H:1-64^56.25%ID^E:3.87e-07^RecName: Full=Zinc tr…		c209070/1/1430|m.83485	1-369[-]	124
c32284/1/1373	100	1373	c8433/1/1772	74.194	1178	c5802/1/1811	96.93	1140	gene_15768	c32267/1/1373	c32267	1	1373	AT1G60960.1	Zinc transporter 4, chloroplastic	ZIP4_ARATH^ZIP4_ARATH^Q:736-990,H:228-312^81.176%ID^E:1.55e-55^RecName: Full=Zinc transporter 4, chloroplastic;^Eukaryota; Viridiplantae; Streptophyta; Embryophyta; Tracheophyta; Spermatophyta; Magnoliophyta; eudicotyledons; Gunneridae; Pentapetalae; rosids; malvids; Brassicales; Brassicaceae; Camelineae; Arabidopsis`ZIP4_ARATH^ZIP4_ARATH^Q:996-1175,H:315-374^71.667%ID^E:1.55e-55^RecName: Full=Zi…	K14709	ZIP4_ARATH^ZIP4_ARATH^Q:736-990,H:228-312^81.176%ID^E:1.55e-55^RecName: Full=Zinc transporter 4, chloroplastic;^Eukaryota; Viridiplantae; Streptophyta; Embryophyta; Tracheophyta; Spermatophyta; Magnoliophyta; eudicotyledons; Gunneridae; Pentapetalae; rosids; malvids; Brassicales; Brassicaceae; Camelineae; Arabidopsis`ZIP4_ARATH^ZIP4_ARATH^Q:996-1175,H:315-374^71.667%ID^E:1.55e-55^RecName: Full=Zi…															GO:0009535
c32284/1/1373	74.194	1178	c8433/1/1772	100	1772	c10476/1/1843	99.88	1667	gene_33060	c77303/1/1772	c77303	1	1772	AT1G10970.1	Zinc transporter 4, chloroplastic	ZIP4_ARATH^ZIP4_ARATH^Q:638-1717,H:23-374^65.278%ID^E:1.85e-131^RecName: Full=Zinc transporter 4, chloroplastic;^Eukaryota; Viridiplantae; Streptophyta; Embryophyta; Tracheophyta; Spermatophyta; Magnoliophyta; eudicotyledons; Gunneridae; Pentapetalae; rosids; malvids; Brassicales; Brassicaceae; Camelineae; Arabidopsis	K14709	ZIP4_ARATH^ZIP4_ARATH^Q:638-1717,H:23-374^65.278%ID^E:1.85e-131^RecName: Full=Zinc transporter 4, chloroplastic;^Eukaryota; Viridiplantae; Streptophyta; Embryophyta; Tracheophyta; Spermatophyta; Magnoliophyta; eudicotyledons; Gunneridae; Pentapetalae; rosids; malvids; Brassicales; Brassicaceae; Camelineae; Arabidopsis		c77303/1/1772|m.44288	584-1720[+]	379	IRT3_ARATH^IRT3_ARATH^Q:2-378,H:42-425^62.121%ID^E:5.95e-153^RecName: Full=Fe(2+) transport protein 3, chloroplastic;^Eukaryota; Viridiplantae; Streptophyta; Embryophyta; Tracheophyta; Spermatophyta; Magnoliophyta; eudicotyledons; Gunneridae; Pentapetalae; rosids; malvids; Brassicales; Brassicaceae; Camelineae; Arabidopsis	PF02535.17^Zip^ZIP Zinc transporter^22-375^E:1.8e-66		ExpAA=132.57^PredHel=6^Topology=o25-44i56-78o98-120i284-306o316-338i358-377o	P	zinc transporter	K14709	GO:0000041;GO:0003674;GO:0005215;GO:0005381;GO:0005385;GO:0005575;GO:0005622;GO:0005623;GO:0005737;GO:0005773;GO:0005774;GO:0005886;GO:0006810;GO:0006811;GO:0006812;GO:0006826;GO:0006829;GO:0008150;GO:0008324;GO:0009605;GO:0009607;GO:0009624;GO:0010035;GO:0010038;GO:0010043;GO:0015075;GO:0015318;GO:0016020;GO:0022857;GO:0022890;GO:0030001;GO:0031090;GO:0034220;GO:0034755;GO:0042221;GO:0043207;GO:…	Viridiplantae	Streptophyta	GO:0009535
c32284/1/1373	74.194	1178	c8433/1/1772	100	1772	c10476/1/1843	99.88	1667	gene_33060	c77303/1/1772	c77303	1	1772	AT1G10970.1	Zinc transporter 4, chloroplastic	ZIP4_ARATH^ZIP4_ARATH^Q:638-1717,H:23-374^65.278%ID^E:1.85e-131^RecName: Full=Zinc transporter 4, chloroplastic;^Eukaryota; Viridiplantae; Streptophyta; Embryophyta; Tracheophyta; Spermatophyta; Magnoliophyta; eudicotyledons; Gunneridae; Pentapetalae; rosids; malvids; Brassicales; Brassicaceae; Camelineae; Arabidopsis	K14709	ZIP4_ARATH^ZIP4_ARATH^Q:638-1717,H:23-374^65.278%ID^E:1.85e-131^RecName: Full=Zinc transporter 4, chloroplastic;^Eukaryota; Viridiplantae; Streptophyta; Embryophyta; Tracheophyta; Spermatophyta; Magnoliophyta; eudicotyledons; Gunneridae; Pentapetalae; rosids; malvids; Brassicales; Brassicaceae; Camelineae; Arabidopsis		c77303/1/1772|m.44289	535-900[-]	122
c32284/1/1373	74.046	1179	c8433/1/1772	99.88	1667	c10476/1/1843	100	1843	gene_70334	c216520/1/1843	c216520	1	1843	AT1G10970.1	Zinc transporter 4, chloroplastic	ZIP4_ARATH^ZIP4_ARATH^Q:532-1299,H:23-270^64.062%ID^E:1.04e-103^RecName: Full=Zinc transporter 4, chloroplastic;^Eukaryota; Viridiplantae; Streptophyta; Embryophyta; Tracheophyta; Spermatophyta; Magnoliophyta; eudicotyledons; Gunneridae; Pentapetalae; rosids; malvids; Brassicales; Brassicaceae; Camelineae; Arabidopsis`ZIP4_ARATH^ZIP4_ARATH^Q:1289-1612,H:267-374^65.741%ID^E:1.04e-103^RecName: Full…	K14709	ZIP4_ARATH^ZIP4_ARATH^Q:532-1299,H:23-270^64.062%ID^E:1.04e-103^RecName: Full=Zinc transporter 4, chloroplastic;^Eukaryota; Viridiplantae; Streptophyta; Embryophyta; Tracheophyta; Spermatophyta; Magnoliophyta; eudicotyledons; Gunneridae; Pentapetalae; rosids; malvids; Brassicales; Brassicaceae; Camelineae; Arabidopsis`ZIP4_ARATH^ZIP4_ARATH^Q:1289-1612,H:267-374^65.741%ID^E:1.04e-103^RecName: Full…		c216520/1/1843|m.89430	478-1320[+]	281	IRT3_ARATH^IRT3_ARATH^Q:2-274,H:42-321^59.932%ID^E:5.87e-101^RecName: Full=Fe(2+) transport protein 3, chloroplastic;^Eukaryota; Viridiplantae; Streptophyta; Embryophyta; Tracheophyta; Spermatophyta; Magnoliophyta; eudicotyledons; Gunneridae; Pentapetalae; rosids; malvids; Brassicales; Brassicaceae; Camelineae; Arabidopsis	PF02535.17^Zip^ZIP Zinc transporter^22-274^E:4.9e-38		ExpAA=67.03^PredHel=3^Topology=o25-44i56-78o98-120i	P	zinc transporter	K14709	GO:0000041;GO:0003674;GO:0005215;GO:0005381;GO:0005385;GO:0005575;GO:0005622;GO:0005623;GO:0005737;GO:0005773;GO:0005774;GO:0005886;GO:0006810;GO:0006811;GO:0006812;GO:0006826;GO:0006829;GO:0008150;GO:0008324;GO:0009605;GO:0009607;GO:0009624;GO:0010035;GO:0010038;GO:0010043;GO:0015075;GO:0015318;GO:0016020;GO:0022857;GO:0022890;GO:0030001;GO:0031090;GO:0034220;GO:0034755;GO:0042221;GO:0043207;GO:…	Viridiplantae	Streptophyta	GO:0009535
c32284/1/1373	74.046	1179	c8433/1/1772	99.88	1667	c10476/1/1843	100	1843	gene_70334	c216520/1/1843	c216520	1	1843	AT1G10970.1	Zinc transporter 4, chloroplastic	ZIP4_ARATH^ZIP4_ARATH^Q:532-1299,H:23-270^64.062%ID^E:1.04e-103^RecName: Full=Zinc transporter 4, chloroplastic;^Eukaryota; Viridiplantae; Streptophyta; Embryophyta; Tracheophyta; Spermatophyta; Magnoliophyta; eudicotyledons; Gunneridae; Pentapetalae; rosids; malvids; Brassicales; Brassicaceae; Camelineae; Arabidopsis`ZIP4_ARATH^ZIP4_ARATH^Q:1289-1612,H:267-374^65.741%ID^E:1.04e-103^RecName: Full…	K14709	ZIP4_ARATH^ZIP4_ARATH^Q:532-1299,H:23-270^64.062%ID^E:1.04e-103^RecName: Full=Zinc transporter 4, chloroplastic;^Eukaryota; Viridiplantae; Streptophyta; Embryophyta; Tracheophyta; Spermatophyta; Magnoliophyta; eudicotyledons; Gunneridae; Pentapetalae; rosids; malvids; Brassicales; Brassicaceae; Camelineae; Arabidopsis`ZIP4_ARATH^ZIP4_ARATH^Q:1289-1612,H:267-374^65.741%ID^E:1.04e-103^RecName: Full…		c216520/1/1843|m.89431	429-794[-]	122
c32284/1/1373	96.93	1140	c8433/1/1772	72.505	942	c5802/1/1811	100	1811	gene_66049	c209370/1/1811	c209370	1	1811	AT1G60960.1	Zinc transporter 4, chloroplastic	ZIP4_ARATH^ZIP4_ARATH^Q:3-935,H:79-374^59.164%ID^E:9.33e-105^RecName: Full=Zinc transporter 4, chloroplastic;^Eukaryota; Viridiplantae; Streptophyta; Embryophyta; Tracheophyta; Spermatophyta; Magnoliophyta; eudicotyledons; Gunneridae; Pentapetalae; rosids; malvids; Brassicales; Brassicaceae; Camelineae; Arabidopsis	K14709	ZIP4_ARATH^ZIP4_ARATH^Q:3-935,H:79-374^59.164%ID^E:9.33e-105^RecName: Full=Zinc transporter 4, chloroplastic;^Eukaryota; Viridiplantae; Streptophyta; Embryophyta; Tracheophyta; Spermatophyta; Magnoliophyta; eudicotyledons; Gunneridae; Pentapetalae; rosids; malvids; Brassicales; Brassicaceae; Camelineae; Arabidopsis		c209370/1/1811|m.83743	3-938[+]	312	ZIP4_ARATH^ZIP4_ARATH^Q:1-311,H:79-374^60.129%ID^E:2.08e-115^RecName: Full=Zinc transporter 4, chloroplastic;^Eukaryota; Viridiplantae; Streptophyta; Embryophyta; Tracheophyta; Spermatophyta; Magnoliophyta; eudicotyledons; Gunneridae; Pentapetalae; rosids; malvids; Brassicales; Brassicaceae; Camelineae; Arabidopsis	PF02535.17^Zip^ZIP Zinc transporter^1-308^E:6.7e-51		ExpAA=89.20^PredHel=4^Topology=o24-46i218-240o250-271i291-310o	P	zinc transporter	K14709	GO:0000041;GO:0003674;GO:0005215;GO:0005381;GO:0005385;GO:0005575;GO:0005622;GO:0005623;GO:0005737;GO:0005773;GO:0005774;GO:0005886;GO:0006810;GO:0006811;GO:0006812;GO:0006826;GO:0006829;GO:0008150;GO:0008324;GO:0009605;GO:0009607;GO:0009624;GO:0010035;GO:0010038;GO:0010043;GO:0015075;GO:0015318;GO:0016020;GO:0022857;GO:0022890;GO:0030001;GO:0031090;GO:0034220;GO:0034755;GO:0042221;GO:0043207;GO:…	Viridiplantae	Streptophyta	GO:0009535
c60986/2/1164	96.575	1168	c33083/1/1219	100	1219	c38411/7/1699	98.529	1224	gene_51570	c159305/2/1219	c159305	2	1219	AT1G55910.1	Zinc transporter 2	ZIP2_ORYSJ^ZIP2_ORYSJ^Q:589-1074,H:197-358^76.543%ID^E:2.81e-71^RecName: Full=Zinc transporter 2;^Eukaryota; Viridiplantae; Streptophyta; Embryophyta; Tracheophyta; Spermatophyta; Magnoliophyta; Liliopsida; Poales; Poaceae; BEP clade; Ehrhartoideae; Oryzeae; Oryza`ZIP2_ORYSJ^ZIP2_ORYSJ^Q:327-611,H:101-221^38.843%ID^E:2.63e-22^RecName: Full=Zinc transporter 2;^Eukaryota; Viridiplantae; Streptophyt…	K14709	ZIP2_ORYSJ^ZIP2_ORYSJ^Q:589-1074,H:197-358^76.543%ID^E:2.81e-71^RecName: Full=Zinc transporter 2;^Eukaryota; Viridiplantae; Streptophyta; Embryophyta; Tracheophyta; Spermatophyta; Magnoliophyta; Liliopsida; Poales; Poaceae; BEP clade; Ehrhartoideae; Oryzeae; Oryza`ZIP2_ORYSJ^ZIP2_ORYSJ^Q:327-611,H:101-221^38.843%ID^E:2.63e-22^RecName: Full=Zinc transporter 2;^Eukaryota; Viridiplantae; Streptophyt…		c159305/2/1219|m.64668	751-1077[+]	109	ZIP11_ARATH^ZIP11_ARATH^Q:1-108,H:219-326^73.148%ID^E:4.07e-49^RecName: Full=Zinc transporter 11;^Eukaryota; Viridiplantae; Streptophyta; Embryophyta; Tracheophyta; Spermatophyta; Magnoliophyta; eudicotyledons; Gunneridae; Pentapetalae; rosids; malvids; Brassicales; Brassicaceae; Camelineae; Arabidopsis	PF02535.17^Zip^ZIP Zinc transporter^19-103^E:2.6e-16		ExpAA=66.57^PredHel=3^Topology=i13-35o50-72i84-106o	P	zinc transporter	K14709	GO:0000041;GO:0003674;GO:0005215;GO:0005385;GO:0005575;GO:0006810;GO:0006811;GO:0006812;GO:0006829;GO:0008150;GO:0008324;GO:0015075;GO:0015318;GO:0016020;GO:0022857;GO:0022890;GO:0030001;GO:0034220;GO:0046873;GO:0046915;GO:0051179;GO:0051234;GO:0055085;GO:0070838;GO:0071577;GO:0072509;GO:0072511;GO:0098655;GO:0098660;GO:0098662	Viridiplantae	Streptophyta	GO:0016021
c26675/1/1042	100	1042	c16207/3/1650	94.381	1050	c827/4/1481	95.238	1050	gene_12403	c26641/1/1042	c26641	1	1042	AT1G55910.1	Zinc transporter 2	ZIP2_ORYSJ^ZIP2_ORYSJ^Q:471-668,H:196-261^81.818%ID^E:1.96e-36^RecName: Full=Zinc transporter 2;^Eukaryota; Viridiplantae; Streptophyta; Embryophyta; Tracheophyta; Spermatophyta; Magnoliophyta; Liliopsida; Poales; Poaceae; BEP clade; Ehrhartoideae; Oryzeae; Oryza`ZIP2_ORYSJ^ZIP2_ORYSJ^Q:764-958,H:293-358^56.061%ID^E:1.96e-36^RecName: Full=Zinc transporter 2;^Eukaryota; Viridiplantae; Streptophyta…	K14709	ZIP2_ORYSJ^ZIP2_ORYSJ^Q:471-668,H:196-261^81.818%ID^E:1.96e-36^RecName: Full=Zinc transporter 2;^Eukaryota; Viridiplantae; Streptophyta; Embryophyta; Tracheophyta; Spermatophyta; Magnoliophyta; Liliopsida; Poales; Poaceae; BEP clade; Ehrhartoideae; Oryzeae; Oryza`ZIP2_ORYSJ^ZIP2_ORYSJ^Q:764-958,H:293-358^56.061%ID^E:1.96e-36^RecName: Full=Zinc transporter 2;^Eukaryota; Viridiplantae; Streptophyta…		c26641/1/1042|m.16729	350-961[+]	204	ZIP11_ARATH^ZIP11_ARATH^Q:113-203,H:230-326^52.577%ID^E:1.38e-21^RecName: Full=Zinc transporter 11;^Eukaryota; Viridiplantae; Streptophyta; Embryophyta; Tracheophyta; Spermatophyta; Magnoliophyta; eudicotyledons; Gunneridae; Pentapetalae; rosids; malvids; Brassicales; Brassicaceae; Camelineae; Arabidopsis			ExpAA=21.22^PredHel=1^Topology=o145-167i	P	zinc transporter	K14709	GO:0000041;GO:0003674;GO:0005215;GO:0005385;GO:0005575;GO:0006810;GO:0006811;GO:0006812;GO:0006829;GO:0008150;GO:0008324;GO:0015075;GO:0015318;GO:0016020;GO:0022857;GO:0022890;GO:0030001;GO:0034220;GO:0046873;GO:0046915;GO:0051179;GO:0051234;GO:0055085;GO:0070838;GO:0071577;GO:0072509;GO:0072511;GO:0098655;GO:0098660;GO:0098662	Viridiplantae	Streptophyta	GO:0016021
c60986/2/1164	96.429	1036	c1375/1/1494	100	1494	c38641/3/1633	97.674	1505	gene_10581	c278890/2/1494	c278890	2	1494	AT1G55910.1	Zinc transporter 2	ZIP2_ORYSJ^ZIP2_ORYSJ^Q:39-872,H:48-336^51.961%ID^E:1.61e-80^RecName: Full=Zinc transporter 2;^Eukaryota; Viridiplantae; Streptophyta; Embryophyta; Tracheophyta; Spermatophyta; Magnoliophyta; Liliopsida; Poales; Poaceae; BEP clade; Ehrhartoideae; Oryzeae; Oryza	K14709	ZIP2_ORYSJ^ZIP2_ORYSJ^Q:39-872,H:48-336^51.961%ID^E:1.61e-80^RecName: Full=Zinc transporter 2;^Eukaryota; Viridiplantae; Streptophyta; Embryophyta; Tracheophyta; Spermatophyta; Magnoliophyta; Liliopsida; Poales; Poaceae; BEP clade; Ehrhartoideae; Oryzeae; Oryza		c278890/2/1494|m.14191	336-938[+]	201	ZIP2_ORYSJ^ZIP2_ORYSJ^Q:62-180,H:219-337^78.151%ID^E:8.14e-59^RecName: Full=Zinc transporter 2;^Eukaryota; Viridiplantae; Streptophyta; Embryophyta; Tracheophyta; Spermatophyta; Magnoliophyta; Liliopsida; Poales; Poaceae; BEP clade; Ehrhartoideae; Oryzeae; Oryza	PF02535.17^Zip^ZIP Zinc transporter^64-166^E:2.4e-21		ExpAA=85.84^PredHel=4^Topology=i51-70o80-102i109-131o142-164i	P	zinc transporter	K14709	GO:0000041;GO:0003674;GO:0005215;GO:0005385;GO:0005575;GO:0006810;GO:0006811;GO:0006812;GO:0006829;GO:0008150;GO:0008324;GO:0015075;GO:0015318;GO:0016020;GO:0022857;GO:0022890;GO:0030001;GO:0034220;GO:0046873;GO:0046915;GO:0051179;GO:0051234;GO:0055085;GO:0070838;GO:0071577;GO:0072509;GO:0072511;GO:0098655;GO:0098660;GO:0098662	Viridiplantae	Streptophyta	GO:0016021
c60986/2/1164	96.429	1036	c1375/1/1494	100	1494	c38641/3/1633	97.674	1505	gene_10581	c278890/2/1494	c278890	2	1494	AT1G55910.1	Zinc transporter 2	ZIP2_ORYSJ^ZIP2_ORYSJ^Q:39-872,H:48-336^51.961%ID^E:1.61e-80^RecName: Full=Zinc transporter 2;^Eukaryota; Viridiplantae; Streptophyta; Embryophyta; Tracheophyta; Spermatophyta; Magnoliophyta; Liliopsida; Poales; Poaceae; BEP clade; Ehrhartoideae; Oryzeae; Oryza	K14709	ZIP2_ORYSJ^ZIP2_ORYSJ^Q:39-872,H:48-336^51.961%ID^E:1.61e-80^RecName: Full=Zinc transporter 2;^Eukaryota; Viridiplantae; Streptophyta; Embryophyta; Tracheophyta; Spermatophyta; Magnoliophyta; Liliopsida; Poales; Poaceae; BEP clade; Ehrhartoideae; Oryzeae; Oryza		c278890/2/1494|m.14192	38-442[-]	135
c60986/2/1164	98.459	1168	c16207/3/1650	96.38	1243	c37035/1/1310	100	1310	gene_22759	c263550/1/1310	c263550	1	1310	AT1G55910.1	Zinc transporter 2	ZIP2_ORYSJ^ZIP2_ORYSJ^Q:284-1072,H:75-345^60.424%ID^E:8.72e-98^RecName: Full=Zinc transporter 2;^Eukaryota; Viridiplantae; Streptophyta; Embryophyta; Tracheophyta; Spermatophyta; Magnoliophyta; Liliopsida; Poales; Poaceae; BEP clade; Ehrhartoideae; Oryzeae; Oryza	K14709	ZIP2_ORYSJ^ZIP2_ORYSJ^Q:284-1072,H:75-345^60.424%ID^E:8.72e-98^RecName: Full=Zinc transporter 2;^Eukaryota; Viridiplantae; Streptophyta; Embryophyta; Tracheophyta; Spermatophyta; Magnoliophyta; Liliopsida; Poales; Poaceae; BEP clade; Ehrhartoideae; Oryzeae; Oryza		c263550/1/1310|m.30440	371-1084[+]	238	ZIP11_ARATH^ZIP11_ARATH^Q:1-231,H:93-310^61.506%ID^E:7.81e-95^RecName: Full=Zinc transporter 11;^Eukaryota; Viridiplantae; Streptophyta; Embryophyta; Tracheophyta; Spermatophyta; Magnoliophyta; eudicotyledons; Gunneridae; Pentapetalae; rosids; malvids; Brassicales; Brassicaceae; Camelineae; Arabidopsis	PF02535.17^Zip^ZIP Zinc transporter^2-229^E:9.4e-39		ExpAA=110.13^PredHel=5^Topology=o20-42i97-116o126-148i155-177o188-210i	P	zinc transporter	K14709	GO:0000041;GO:0003674;GO:0005215;GO:0005385;GO:0005575;GO:0006810;GO:0006811;GO:0006812;GO:0006829;GO:0008150;GO:0008324;GO:0015075;GO:0015318;GO:0016020;GO:0022857;GO:0022890;GO:0030001;GO:0034220;GO:0046873;GO:0046915;GO:0051179;GO:0051234;GO:0055085;GO:0070838;GO:0071577;GO:0072509;GO:0072511;GO:0098655;GO:0098660;GO:0098662	Viridiplantae	Streptophyta	GO:0016021
c60986/2/1164	98.002	851	c16207/3/1650	98.401	1313	c859/3/1310	99.924	1310	gene_60318	c199792/4/1309	c199792	4	1309	AT1G55910.1	Zinc transporter 2	ZIP2_ORYSJ^ZIP2_ORYSJ^Q:275-766,H:195-358^76.22%ID^E:3.75e-71^RecName: Full=Zinc transporter 2;^Eukaryota; Viridiplantae; Streptophyta; Embryophyta; Tracheophyta; Spermatophyta; Magnoliophyta; Liliopsida; Poales; Poaceae; BEP clade; Ehrhartoideae; Oryzeae; Oryza`ZIP2_ORYSJ^ZIP2_ORYSJ^Q:1-168,H:95-151^66.667%ID^E:3.54e-17^RecName: Full=Zinc transporter 2;^Eukaryota; Viridiplantae; Streptophyta; Em…	K14709	ZIP2_ORYSJ^ZIP2_ORYSJ^Q:275-766,H:195-358^76.22%ID^E:3.75e-71^RecName: Full=Zinc transporter 2;^Eukaryota; Viridiplantae; Streptophyta; Embryophyta; Tracheophyta; Spermatophyta; Magnoliophyta; Liliopsida; Poales; Poaceae; BEP clade; Ehrhartoideae; Oryzeae; Oryza`ZIP2_ORYSJ^ZIP2_ORYSJ^Q:1-168,H:95-151^66.667%ID^E:3.54e-17^RecName: Full=Zinc transporter 2;^Eukaryota; Viridiplantae; Streptophyta; Em…		c199792/4/1309|m.76093	269-769[+]	167	ZIP11_ARATH^ZIP11_ARATH^Q:6-166,H:166-326^74.534%ID^E:3.37e-82^RecName: Full=Zinc transporter 11;^Eukaryota; Viridiplantae; Streptophyta; Embryophyta; Tracheophyta; Spermatophyta; Magnoliophyta; eudicotyledons; Gunneridae; Pentapetalae; rosids; malvids; Brassicales; Brassicaceae; Camelineae; Arabidopsis	PF02535.17^Zip^ZIP Zinc transporter^14-161^E:2e-31		ExpAA=108.71^PredHel=5^Topology=i13-35o45-67i74-96o107-129i142-164o	P	Zinc transporter	K14709	GO:0000041;GO:0003674;GO:0005215;GO:0005385;GO:0005575;GO:0006810;GO:0006811;GO:0006812;GO:0006829;GO:0008150;GO:0008324;GO:0015075;GO:0015318;GO:0016020;GO:0022857;GO:0022890;GO:0030001;GO:0034220;GO:0046873;GO:0046915;GO:0051179;GO:0051234;GO:0055085;GO:0070838;GO:0071577;GO:0072509;GO:0072511;GO:0098655;GO:0098660;GO:0098662	Viridiplantae	fabids	GO:0016021
c60986/2/1164	97.107	1037	c16207/3/1650	98.412	1511	c5184/1/1604	100	1604	gene_68229	c213040/1/1604	c213040	1	1604	AT1G55910.1	Zinc transporter 2	ZIP2_ORYSJ^ZIP2_ORYSJ^Q:239-946,H:115-358^60.156%ID^E:3.8e-94^RecName: Full=Zinc transporter 2;^Eukaryota; Viridiplantae; Streptophyta; Embryophyta; Tracheophyta; Spermatophyta; Magnoliophyta; Liliopsida; Poales; Poaceae; BEP clade; Ehrhartoideae; Oryzeae; Oryza`ZIP2_ORYSJ^ZIP2_ORYSJ^Q:39-239,H:48-114^62.687%ID^E:3.8e-94^RecName: Full=Zinc transporter 2;^Eukaryota; Viridiplantae; Streptophyta; Em…	K14709	ZIP2_ORYSJ^ZIP2_ORYSJ^Q:239-946,H:115-358^60.156%ID^E:3.8e-94^RecName: Full=Zinc transporter 2;^Eukaryota; Viridiplantae; Streptophyta; Embryophyta; Tracheophyta; Spermatophyta; Magnoliophyta; Liliopsida; Poales; Poaceae; BEP clade; Ehrhartoideae; Oryzeae; Oryza`ZIP2_ORYSJ^ZIP2_ORYSJ^Q:39-239,H:48-114^62.687%ID^E:3.8e-94^RecName: Full=Zinc transporter 2;^Eukaryota; Viridiplantae; Streptophyta; Em…		c213040/1/1604|m.86599	278-949[+]	224	ZIP11_ARATH^ZIP11_ARATH^Q:1-223,H:125-326^63.229%ID^E:1.38e-91^RecName: Full=Zinc transporter 11;^Eukaryota; Viridiplantae; Streptophyta; Embryophyta; Tracheophyta; Spermatophyta; Magnoliophyta; eudicotyledons; Gunneridae; Pentapetalae; rosids; malvids; Brassicales; Brassicaceae; Camelineae; Arabidopsis	PF02535.17^Zip^ZIP Zinc transporter^2-218^E:5.7e-37		ExpAA=109.71^PredHel=5^Topology=i73-92o102-124i131-153o164-186i199-221o	P	zinc transporter	K14709	GO:0000041;GO:0003674;GO:0005215;GO:0005385;GO:0005575;GO:0006810;GO:0006811;GO:0006812;GO:0006829;GO:0008150;GO:0008324;GO:0015075;GO:0015318;GO:0016020;GO:0022857;GO:0022890;GO:0030001;GO:0034220;GO:0046873;GO:0046915;GO:0051179;GO:0051234;GO:0055085;GO:0070838;GO:0071577;GO:0072509;GO:0072511;GO:0098655;GO:0098660;GO:0098662	Viridiplantae	Streptophyta	GO:0016021
c60986/2/1164	95.752	1177	c16207/3/1650	97.509	1606	c33876/1/1601	100	1601	gene_20436	c301769/1/1601	c301769	1	1601	AT1G55910.1	Zinc transporter 2	ZIP2_ORYSJ^ZIP2_ORYSJ^Q:231-713,H:67-235^48.521%ID^E:2.67e-59^RecName: Full=Zinc transporter 2;^Eukaryota; Viridiplantae; Streptophyta; Embryophyta; Tracheophyta; Spermatophyta; Magnoliophyta; Liliopsida; Poales; Poaceae; BEP clade; Ehrhartoideae; Oryzeae; Oryza`ZIP2_ORYSJ^ZIP2_ORYSJ^Q:710-1084,H:235-358^60.8%ID^E:2.67e-59^RecName: Full=Zinc transporter 2;^Eukaryota; Viridiplantae; Streptophyta; …	K14709	ZIP2_ORYSJ^ZIP2_ORYSJ^Q:231-713,H:67-235^48.521%ID^E:2.67e-59^RecName: Full=Zinc transporter 2;^Eukaryota; Viridiplantae; Streptophyta; Embryophyta; Tracheophyta; Spermatophyta; Magnoliophyta; Liliopsida; Poales; Poaceae; BEP clade; Ehrhartoideae; Oryzeae; Oryza`ZIP2_ORYSJ^ZIP2_ORYSJ^Q:710-1084,H:235-358^60.8%ID^E:2.67e-59^RecName: Full=Zinc transporter 2;^Eukaryota; Viridiplantae; Streptophyta; …															GO:0016021
c60986/2/1164	96.664	1169	c16207/3/1650	98.424	1650	c38411/7/1699	100	1699	gene_32695	c76837/9/1699	c76837	9	1699	AT1G55910.1	Zinc transporter 2	ZIP2_ORYSJ^ZIP2_ORYSJ^Q:229-1137,H:48-358^60.681%ID^E:4.64e-119^RecName: Full=Zinc transporter 2;^Eukaryota; Viridiplantae; Streptophyta; Embryophyta; Tracheophyta; Spermatophyta; Magnoliophyta; Liliopsida; Poales; Poaceae; BEP clade; Ehrhartoideae; Oryzeae; Oryza	K14709	ZIP2_ORYSJ^ZIP2_ORYSJ^Q:229-1137,H:48-358^60.681%ID^E:4.64e-119^RecName: Full=Zinc transporter 2;^Eukaryota; Viridiplantae; Streptophyta; Embryophyta; Tracheophyta; Spermatophyta; Magnoliophyta; Liliopsida; Poales; Poaceae; BEP clade; Ehrhartoideae; Oryzeae; Oryza		c76837/9/1699|m.43814	1-1140[+]	380	ZIP11_ARATH^ZIP11_ARATH^Q:65-379,H:24-326^60.802%ID^E:2.8e-129^RecName: Full=Zinc transporter 11;^Eukaryota; Viridiplantae; Streptophyta; Embryophyta; Tracheophyta; Spermatophyta; Magnoliophyta; eudicotyledons; Gunneridae; Pentapetalae; rosids; malvids; Brassicales; Brassicaceae; Camelineae; Arabidopsis	PF02535.17^Zip^ZIP Zinc transporter^88-374^E:5.6e-52		ExpAA=195.14^PredHel=9^Topology=i48-66o86-108i115-137o152-174i229-248o258-280i287-309o320-342i355-377o	P	zinc transporter	K14709	GO:0000041;GO:0003674;GO:0005215;GO:0005385;GO:0005575;GO:0006810;GO:0006811;GO:0006812;GO:0006829;GO:0008150;GO:0008324;GO:0015075;GO:0015318;GO:0016020;GO:0022857;GO:0022890;GO:0030001;GO:0034220;GO:0046873;GO:0046915;GO:0051179;GO:0051234;GO:0055085;GO:0070838;GO:0071577;GO:0072509;GO:0072511;GO:0098655;GO:0098660;GO:0098662	Viridiplantae	Streptophyta	GO:0016021
c60986/2/1164	97.006	1169	c16207/3/1650	100	1650	c38411/7/1699	98.424	1650	gene_48623	c132953/3/1650	c132953	3	1650	AT1G55910.1	Zinc transporter 2	ZIP2_ORYSJ^ZIP2_ORYSJ^Q:179-1087,H:48-358^60.681%ID^E:1.48e-118^RecName: Full=Zinc transporter 2;^Eukaryota; Viridiplantae; Streptophyta; Embryophyta; Tracheophyta; Spermatophyta; Magnoliophyta; Liliopsida; Poales; Poaceae; BEP clade; Ehrhartoideae; Oryzeae; Oryza	K14709	ZIP2_ORYSJ^ZIP2_ORYSJ^Q:179-1087,H:48-358^60.681%ID^E:1.48e-118^RecName: Full=Zinc transporter 2;^Eukaryota; Viridiplantae; Streptophyta; Embryophyta; Tracheophyta; Spermatophyta; Magnoliophyta; Liliopsida; Poales; Poaceae; BEP clade; Ehrhartoideae; Oryzeae; Oryza		c132953/3/1650|m.60717	2-1090[+]	363	ZIP11_ARATH^ZIP11_ARATH^Q:48-362,H:24-326^60.802%ID^E:1.07e-129^RecName: Full=Zinc transporter 11;^Eukaryota; Viridiplantae; Streptophyta; Embryophyta; Tracheophyta; Spermatophyta; Magnoliophyta; eudicotyledons; Gunneridae; Pentapetalae; rosids; malvids; Brassicales; Brassicaceae; Camelineae; Arabidopsis	PF02535.17^Zip^ZIP Zinc transporter^71-357^E:3.3e-52	sigP:1^48^0.562^YES	ExpAA=195.04^PredHel=9^Topology=i31-49o69-91i98-120o135-157i212-231o241-263i270-292o303-325i338-360o	P	zinc transporter	K14709	GO:0000041;GO:0003674;GO:0005215;GO:0005385;GO:0005575;GO:0006810;GO:0006811;GO:0006812;GO:0006829;GO:0008150;GO:0008324;GO:0015075;GO:0015318;GO:0016020;GO:0022857;GO:0022890;GO:0030001;GO:0034220;GO:0046873;GO:0046915;GO:0051179;GO:0051234;GO:0055085;GO:0070838;GO:0071577;GO:0072509;GO:0072511;GO:0098655;GO:0098660;GO:0098662	Viridiplantae	Streptophyta	GO:0016021
c60986/2/1164	96.664	1169	c16207/3/1650	98.418	1643	c1752/2/1705	100	1705	gene_51034	c158401/2/1705	c158401	2	1705	AT1G55910.1	Zinc transporter 2	ZIP2_ORYSJ^ZIP2_ORYSJ^Q:171-1079,H:48-358^60.681%ID^E:1.88e-118^RecName: Full=Zinc transporter 2;^Eukaryota; Viridiplantae; Streptophyta; Embryophyta; Tracheophyta; Spermatophyta; Magnoliophyta; Liliopsida; Poales; Poaceae; BEP clade; Ehrhartoideae; Oryzeae; Oryza	K14709	ZIP2_ORYSJ^ZIP2_ORYSJ^Q:171-1079,H:48-358^60.681%ID^E:1.88e-118^RecName: Full=Zinc transporter 2;^Eukaryota; Viridiplantae; Streptophyta; Embryophyta; Tracheophyta; Spermatophyta; Magnoliophyta; Liliopsida; Poales; Poaceae; BEP clade; Ehrhartoideae; Oryzeae; Oryza		c158401/2/1705|m.63963	3-1082[+]	360	ZIP11_ARATH^ZIP11_ARATH^Q:45-359,H:24-326^60.802%ID^E:1.74e-129^RecName: Full=Zinc transporter 11;^Eukaryota; Viridiplantae; Streptophyta; Embryophyta; Tracheophyta; Spermatophyta; Magnoliophyta; eudicotyledons; Gunneridae; Pentapetalae; rosids; malvids; Brassicales; Brassicaceae; Camelineae; Arabidopsis	PF02535.17^Zip^ZIP Zinc transporter^68-354^E:4.7e-52	sigP:1^45^0.644^YES	ExpAA=195.15^PredHel=9^Topology=i28-46o66-88i95-117o132-154i209-228o238-260i267-289o300-322i335-357o	P	zinc transporter	K14709	GO:0000041;GO:0003674;GO:0005215;GO:0005385;GO:0005575;GO:0006810;GO:0006811;GO:0006812;GO:0006829;GO:0008150;GO:0008324;GO:0015075;GO:0015318;GO:0016020;GO:0022857;GO:0022890;GO:0030001;GO:0034220;GO:0046873;GO:0046915;GO:0051179;GO:0051234;GO:0055085;GO:0070838;GO:0071577;GO:0072509;GO:0072511;GO:0098655;GO:0098660;GO:0098662	Viridiplantae	Streptophyta	GO:0016021
c60986/2/1164	97.738	884	c12140/1/1397	100	1397	c1752/2/1705	97.961	1373	gene_38966	c112280/1/1397	c112280	1	1397	AT1G55910.1	Zinc transporter 2	ZIP2_ORYSJ^ZIP2_ORYSJ^Q:1393-869,H:84-267^50.249%ID^E:2.68e-46^RecName: Full=Zinc transporter 2;^Eukaryota; Viridiplantae; Streptophyta; Embryophyta; Tracheophyta; Spermatophyta; Magnoliophyta; Liliopsida; Poales; Poaceae; BEP clade; Ehrhartoideae; Oryzeae; Oryza`ZIP2_ORYSJ^ZIP2_ORYSJ^Q:777-691,H:299-327^79.31%ID^E:2.68e-46^RecName: Full=Zinc transporter 2;^Eukaryota; Viridiplantae; Streptophyta;…	K14709	ZIP2_ORYSJ^ZIP2_ORYSJ^Q:1393-869,H:84-267^50.249%ID^E:2.68e-46^RecName: Full=Zinc transporter 2;^Eukaryota; Viridiplantae; Streptophyta; Embryophyta; Tracheophyta; Spermatophyta; Magnoliophyta; Liliopsida; Poales; Poaceae; BEP clade; Ehrhartoideae; Oryzeae; Oryza`ZIP2_ORYSJ^ZIP2_ORYSJ^Q:777-691,H:299-327^79.31%ID^E:2.68e-46^RecName: Full=Zinc transporter 2;^Eukaryota; Viridiplantae; Streptophyta;…		c112280/1/1397|m.48134	779-1396[-]	206	ZIP2_ORYSJ^ZIP2_ORYSJ^Q:2-188,H:84-279^51.643%ID^E:1.35e-56^RecName: Full=Zinc transporter 2;^Eukaryota; Viridiplantae; Streptophyta; Embryophyta; Tracheophyta; Spermatophyta; Magnoliophyta; Liliopsida; Poales; Poaceae; BEP clade; Ehrhartoideae; Oryzeae; Oryza	PF02535.17^Zip^ZIP Zinc transporter^4-189^E:1.3e-20		ExpAA=89.58^PredHel=4^Topology=i5-27o42-64i117-136o146-168i	P	zinc transporter	K14709	GO:0000041;GO:0003674;GO:0005215;GO:0005385;GO:0005575;GO:0006810;GO:0006811;GO:0006812;GO:0006829;GO:0008150;GO:0008324;GO:0015075;GO:0015318;GO:0016020;GO:0022857;GO:0022890;GO:0030001;GO:0034220;GO:0046873;GO:0046915;GO:0051179;GO:0051234;GO:0055085;GO:0070838;GO:0071577;GO:0072509;GO:0072511;GO:0098655;GO:0098660;GO:0098662	Viridiplantae	Streptophyta	GO:0016021
c60986/2/1164	98.554	1037	c16207/3/1650	92.104	1507	c827/4/1481	100	1481	gene_49222	c155416/4/1481	c155416	4	1481	AT1G55910.1	Zinc transporter 2	ZIP2_ORYSJ^ZIP2_ORYSJ^Q:125-952,H:75-358^62.5%ID^E:1.09e-107^RecName: Full=Zinc transporter 2;^Eukaryota; Viridiplantae; Streptophyta; Embryophyta; Tracheophyta; Spermatophyta; Magnoliophyta; Liliopsida; Poales; Poaceae; BEP clade; Ehrhartoideae; Oryzeae; Oryza	K14709	ZIP2_ORYSJ^ZIP2_ORYSJ^Q:125-952,H:75-358^62.5%ID^E:1.09e-107^RecName: Full=Zinc transporter 2;^Eukaryota; Viridiplantae; Streptophyta; Embryophyta; Tracheophyta; Spermatophyta; Magnoliophyta; Liliopsida; Poales; Poaceae; BEP clade; Ehrhartoideae; Oryzeae; Oryza		c155416/4/1481|m.61627	212-955[+]	248	ZIP11_ARATH^ZIP11_ARATH^Q:1-247,H:93-326^61.961%ID^E:1.35e-102^RecName: Full=Zinc transporter 11;^Eukaryota; Viridiplantae; Streptophyta; Embryophyta; Tracheophyta; Spermatophyta; Magnoliophyta; eudicotyledons; Gunneridae; Pentapetalae; rosids; malvids; Brassicales; Brassicaceae; Camelineae; Arabidopsis	PF02535.17^Zip^ZIP Zinc transporter^2-242^E:3.6e-41		ExpAA=131.45^PredHel=6^Topology=o20-42i97-116o126-148i155-177o188-210i223-245o	P	zinc transporter	K14709	GO:0000041;GO:0003674;GO:0005215;GO:0005385;GO:0005575;GO:0006810;GO:0006811;GO:0006812;GO:0006829;GO:0008150;GO:0008324;GO:0015075;GO:0015318;GO:0016020;GO:0022857;GO:0022890;GO:0030001;GO:0034220;GO:0046873;GO:0046915;GO:0051179;GO:0051234;GO:0055085;GO:0070838;GO:0071577;GO:0072509;GO:0072511;GO:0098655;GO:0098660;GO:0098662	Viridiplantae	Streptophyta	GO:0016021
c60986/2/1164	96.236	1036	c16207/3/1650	90.761	1472	c17205/1/1417	100	1417	gene_79389	c259652/1/1417	c259652	1	1417	AT1G55910.1	Zinc transporter 2	ZIP2_ORYSJ^ZIP2_ORYSJ^Q:112-351,H:71-151^67.901%ID^E:5.21e-28^RecName: Full=Zinc transporter 2;^Eukaryota; Viridiplantae; Streptophyta; Embryophyta; Tracheophyta; Spermatophyta; Magnoliophyta; Liliopsida; Poales; Poaceae; BEP clade; Ehrhartoideae; Oryzeae; Oryza`ZIP2_ORYSJ^ZIP2_ORYSJ^Q:491-871,H:207-327^53.846%ID^E:1.77e-24^RecName: Full=Zinc transporter 2;^Eukaryota; Viridiplantae; Streptophyta;…	K14709	ZIP2_ORYSJ^ZIP2_ORYSJ^Q:112-351,H:71-151^67.901%ID^E:5.21e-28^RecName: Full=Zinc transporter 2;^Eukaryota; Viridiplantae; Streptophyta; Embryophyta; Tracheophyta; Spermatophyta; Magnoliophyta; Liliopsida; Poales; Poaceae; BEP clade; Ehrhartoideae; Oryzeae; Oryza`ZIP2_ORYSJ^ZIP2_ORYSJ^Q:491-871,H:207-327^53.846%ID^E:1.77e-24^RecName: Full=Zinc transporter 2;^Eukaryota; Viridiplantae; Streptophyta;…		c259652/1/1417|m.101605	43-624[-]	194
c60986/2/1164	98.348	1150	c16207/3/1650	96.177	1151	c37035/1/1310	97.304	1150	gene_23330	c61356/2/1145	c61356	2	1145	AT1G55910.1	Zinc transporter 11	ZIP11_ARATH^ZIP11_ARATH^Q:583-921,H:166-278^78.761%ID^E:5.55e-63^RecName: Full=Zinc transporter 11;^Eukaryota; Viridiplantae; Streptophyta; Embryophyta; Tracheophyta; Spermatophyta; Magnoliophyta; eudicotyledons; Gunneridae; Pentapetalae; rosids; malvids; Brassicales; Brassicaceae; Camelineae; Arabidopsis`ZIP11_ARATH^ZIP11_ARATH^Q:165-470,H:41-148^41.818%ID^E:5.55e-63^RecName: Full=Zinc transport…	K14709	ZIP11_ARATH^ZIP11_ARATH^Q:583-921,H:166-278^78.761%ID^E:5.55e-63^RecName: Full=Zinc transporter 11;^Eukaryota; Viridiplantae; Streptophyta; Embryophyta; Tracheophyta; Spermatophyta; Magnoliophyta; eudicotyledons; Gunneridae; Pentapetalae; rosids; malvids; Brassicales; Brassicaceae; Camelineae; Arabidopsis`ZIP11_ARATH^ZIP11_ARATH^Q:165-470,H:41-148^41.818%ID^E:5.55e-63^RecName: Full=Zinc transport…		c61356/2/1145|m.31333	568-993[+]	142	ZIP11_ARATH^ZIP11_ARATH^Q:6-118,H:166-278^78.761%ID^E:3.42e-57^RecName: Full=Zinc transporter 11;^Eukaryota; Viridiplantae; Streptophyta; Embryophyta; Tracheophyta; Spermatophyta; Magnoliophyta; eudicotyledons; Gunneridae; Pentapetalae; rosids; malvids; Brassicales; Brassicaceae; Camelineae; Arabidopsis	PF02535.17^Zip^ZIP Zinc transporter^14-119^E:2.8e-23		ExpAA=83.22^PredHel=4^Topology=i13-35o45-67i74-96o107-124i	P	zinc transporter	K14709	GO:0000041;GO:0003674;GO:0005215;GO:0005385;GO:0005575;GO:0006810;GO:0006811;GO:0006812;GO:0006829;GO:0008150;GO:0008324;GO:0015075;GO:0015318;GO:0016020;GO:0022857;GO:0022890;GO:0030001;GO:0034220;GO:0046873;GO:0046915;GO:0051179;GO:0051234;GO:0055085;GO:0070838;GO:0071577;GO:0072509;GO:0072511;GO:0098655;GO:0098660;GO:0098662	Viridiplantae	Streptophyta	GO:0016021
c60986/2/1164	98.173	1040	c16207/3/1650	91.319	1532	c24256/1/1572	100	1572	gene_77547	c256353/1/1572	c256353	1	1572	AT1G55910.1	Zinc transporter 11	ZIP11_ARATH^ZIP11_ARATH^Q:416-934,H:155-319^51.445%ID^E:8.35e-67^RecName: Full=Zinc transporter 11;^Eukaryota; Viridiplantae; Streptophyta; Embryophyta; Tracheophyta; Spermatophyta; Magnoliophyta; eudicotyledons; Gunneridae; Pentapetalae; rosids; malvids; Brassicales; Brassicaceae; Camelineae; Arabidopsis`ZIP11_ARATH^ZIP11_ARATH^Q:51-353,H:39-147^60.55%ID^E:8.35e-67^RecName: Full=Zinc transporter…	K14709	ZIP11_ARATH^ZIP11_ARATH^Q:416-934,H:155-319^51.445%ID^E:8.35e-67^RecName: Full=Zinc transporter 11;^Eukaryota; Viridiplantae; Streptophyta; Embryophyta; Tracheophyta; Spermatophyta; Magnoliophyta; eudicotyledons; Gunneridae; Pentapetalae; rosids; malvids; Brassicales; Brassicaceae; Camelineae; Arabidopsis`ZIP11_ARATH^ZIP11_ARATH^Q:51-353,H:39-147^60.55%ID^E:8.35e-67^RecName: Full=Zinc transporter…		c256353/1/1572|m.99160	3-488[+]	162	ZIP1_ORYSJ^ZIP1_ORYSJ^Q:2-147,H:36-181^47.26%ID^E:2.14e-41^RecName: Full=Zinc transporter 1;^Eukaryota; Viridiplantae; Streptophyta; Embryophyta; Tracheophyta; Spermatophyta; Magnoliophyta; Liliopsida; Poales; Poaceae; BEP clade; Ehrhartoideae; Oryzeae; Oryza	PF02535.17^Zip^ZIP Zinc transporter^26-144^E:3.2e-18		ExpAA=67.52^PredHel=3^Topology=o24-46i53-75o90-112i	P	zinc transporter	K14709	GO:0000041;GO:0003674;GO:0005215;GO:0005385;GO:0005575;GO:0006810;GO:0006811;GO:0006812;GO:0006829;GO:0008150;GO:0008324;GO:0015075;GO:0015318;GO:0016020;GO:0022857;GO:0022890;GO:0030001;GO:0034220;GO:0046873;GO:0046915;GO:0051179;GO:0051234;GO:0055085;GO:0070838;GO:0071577;GO:0072509;GO:0072511;GO:0098655;GO:0098660;GO:0098662	Viridiplantae	Streptophyta	GO:0016021
c60986/2/1164	98.173	1040	c16207/3/1650	91.319	1532	c24256/1/1572	100	1572	gene_77547	c256353/1/1572	c256353	1	1572	AT1G55910.1	Zinc transporter 11	ZIP11_ARATH^ZIP11_ARATH^Q:416-934,H:155-319^51.445%ID^E:8.35e-67^RecName: Full=Zinc transporter 11;^Eukaryota; Viridiplantae; Streptophyta; Embryophyta; Tracheophyta; Spermatophyta; Magnoliophyta; eudicotyledons; Gunneridae; Pentapetalae; rosids; malvids; Brassicales; Brassicaceae; Camelineae; Arabidopsis`ZIP11_ARATH^ZIP11_ARATH^Q:51-353,H:39-147^60.55%ID^E:8.35e-67^RecName: Full=Zinc transporter…	K14709	ZIP11_ARATH^ZIP11_ARATH^Q:416-934,H:155-319^51.445%ID^E:8.35e-67^RecName: Full=Zinc transporter 11;^Eukaryota; Viridiplantae; Streptophyta; Embryophyta; Tracheophyta; Spermatophyta; Magnoliophyta; eudicotyledons; Gunneridae; Pentapetalae; rosids; malvids; Brassicales; Brassicaceae; Camelineae; Arabidopsis`ZIP11_ARATH^ZIP11_ARATH^Q:51-353,H:39-147^60.55%ID^E:8.35e-67^RecName: Full=Zinc transporter…		c256353/1/1572|m.99163	331-636[-]	102
c60986/2/1164	98.173	1040	c16207/3/1650	91.319	1532	c24256/1/1572	100	1572	gene_77547	c256353/1/1572	c256353	1	1572	AT1G55910.1	Zinc transporter 11	ZIP11_ARATH^ZIP11_ARATH^Q:416-934,H:155-319^51.445%ID^E:8.35e-67^RecName: Full=Zinc transporter 11;^Eukaryota; Viridiplantae; Streptophyta; Embryophyta; Tracheophyta; Spermatophyta; Magnoliophyta; eudicotyledons; Gunneridae; Pentapetalae; rosids; malvids; Brassicales; Brassicaceae; Camelineae; Arabidopsis`ZIP11_ARATH^ZIP11_ARATH^Q:51-353,H:39-147^60.55%ID^E:8.35e-67^RecName: Full=Zinc transporter…	K14709	ZIP11_ARATH^ZIP11_ARATH^Q:416-934,H:155-319^51.445%ID^E:8.35e-67^RecName: Full=Zinc transporter 11;^Eukaryota; Viridiplantae; Streptophyta; Embryophyta; Tracheophyta; Spermatophyta; Magnoliophyta; eudicotyledons; Gunneridae; Pentapetalae; rosids; malvids; Brassicales; Brassicaceae; Camelineae; Arabidopsis`ZIP11_ARATH^ZIP11_ARATH^Q:51-353,H:39-147^60.55%ID^E:8.35e-67^RecName: Full=Zinc transporter…		c256353/1/1572|m.99161	454-882[+]	143
c60986/2/1164	96.493	1169	c16207/3/1650	98.114	1644	c19905/1/1739	100	1739	gene_75112	c252116/1/1739	c252116	1	1739	AT1G55910.1	Zinc transporter 1	ZIP1_ORYSJ^ZIP1_ORYSJ^Q:817-1074,H:267-352^67.442%ID^E:3.64e-56^RecName: Full=Zinc transporter 1;^Eukaryota; Viridiplantae; Streptophyta; Embryophyta; Tracheophyta; Spermatophyta; Magnoliophyta; Liliopsida; Poales; Poaceae; BEP clade; Ehrhartoideae; Oryzeae; Oryza`ZIP1_ORYSJ^ZIP1_ORYSJ^Q:177-815,H:51-266^38.288%ID^E:3.64e-56^RecName: Full=Zinc transporter 1;^Eukaryota; Viridiplantae; Streptophyta…	K14709	ZIP1_ORYSJ^ZIP1_ORYSJ^Q:817-1074,H:267-352^67.442%ID^E:3.64e-56^RecName: Full=Zinc transporter 1;^Eukaryota; Viridiplantae; Streptophyta; Embryophyta; Tracheophyta; Spermatophyta; Magnoliophyta; Liliopsida; Poales; Poaceae; BEP clade; Ehrhartoideae; Oryzeae; Oryza`ZIP1_ORYSJ^ZIP1_ORYSJ^Q:177-815,H:51-266^38.288%ID^E:3.64e-56^RecName: Full=Zinc transporter 1;^Eukaryota; Viridiplantae; Streptophyta…		c252116/1/1739|m.95943	275-955[+]	227	ZIP2_ORYSJ^ZIP2_ORYSJ^Q:9-68,H:91-151^67.213%ID^E:1.06e-20^RecName: Full=Zinc transporter 2;^Eukaryota; Viridiplantae; Streptophyta; Embryophyta; Tracheophyta; Spermatophyta; Magnoliophyta; Liliopsida; Poales; Poaceae; BEP clade; Ehrhartoideae; Oryzeae; Oryza	PF02535.17^Zip^ZIP Zinc transporter^10-131^E:3.3e-12		ExpAA=44.24^PredHel=2^Topology=i5-27o42-64i	P	zinc transporter	K14709	GO:0000041;GO:0003674;GO:0005215;GO:0005385;GO:0005575;GO:0006810;GO:0006811;GO:0006812;GO:0006829;GO:0008150;GO:0008324;GO:0015075;GO:0015318;GO:0016020;GO:0022857;GO:0022890;GO:0030001;GO:0034220;GO:0046873;GO:0046915;GO:0051179;GO:0051234;GO:0055085;GO:0070838;GO:0071577;GO:0072509;GO:0072511;GO:0098655;GO:0098660;GO:0098662	Viridiplantae	Streptophyta	GO:0016021
c60986/2/1164	93.874	604	c16207/3/1650	97.576	990	c8425/1/1666	100	1666	gene_61974	c202574/1/1666	c202574	1	1666	AT1G55910.1	Zinc transporter 1	ZIP1_ORYSJ^ZIP1_ORYSJ^Q:249-551,H:76-186^39.64%ID^E:2.44e-42^RecName: Full=Zinc transporter 1;^Eukaryota; Viridiplantae; Streptophyta; Embryophyta; Tracheophyta; Spermatophyta; Magnoliophyta; Liliopsida; Poales; Poaceae; BEP clade; Ehrhartoideae; Oryzeae; Oryza`ZIP1_ORYSJ^ZIP1_ORYSJ^Q:568-732,H:210-260^61.818%ID^E:2.44e-42^RecName: Full=Zinc transporter 1;^Eukaryota; Viridiplantae; Streptophyta; …	K14709	ZIP1_ORYSJ^ZIP1_ORYSJ^Q:249-551,H:76-186^39.64%ID^E:2.44e-42^RecName: Full=Zinc transporter 1;^Eukaryota; Viridiplantae; Streptophyta; Embryophyta; Tracheophyta; Spermatophyta; Magnoliophyta; Liliopsida; Poales; Poaceae; BEP clade; Ehrhartoideae; Oryzeae; Oryza`ZIP1_ORYSJ^ZIP1_ORYSJ^Q:568-732,H:210-260^61.818%ID^E:2.44e-42^RecName: Full=Zinc transporter 1;^Eukaryota; Viridiplantae; Streptophyta; …		c202574/1/1666|m.78321	333-887[+]	185	ZIP11_ARATH^ZIP11_ARATH^Q:1-180,H:93-280^34.158%ID^E:2.36e-22^RecName: Full=Zinc transporter 11;^Eukaryota; Viridiplantae; Streptophyta; Embryophyta; Tracheophyta; Spermatophyta; Magnoliophyta; eudicotyledons; Gunneridae; Pentapetalae; rosids; malvids; Brassicales; Brassicaceae; Camelineae; Arabidopsis			ExpAA=25.22^PredHel=1^Topology=o20-42i	P	zinc transporter	K14709	GO:0000041;GO:0003674;GO:0005215;GO:0005385;GO:0005575;GO:0006810;GO:0006811;GO:0006812;GO:0006829;GO:0008150;GO:0008324;GO:0015075;GO:0015318;GO:0016020;GO:0022857;GO:0022890;GO:0030001;GO:0034220;GO:0046873;GO:0046915;GO:0051179;GO:0051234;GO:0055085;GO:0070838;GO:0071577;GO:0072509;GO:0072511;GO:0098655;GO:0098660;GO:0098662	Viridiplantae	Streptophyta	GO:0016021
c67764/1/1916	97.004	968	c20412/1/1494	100	1494	c1744/4/1713	68.319	565	gene_46962	c126354/1/1494	c126354	1	1494	AT5G13750.3	Protein ZINC INDUCED FACILITATOR-LIKE 1	ZIFL1_ARATH^ZIFL1_ARATH^Q:855-1094,H:355-434^63.75%ID^E:4.05e-47^RecName: Full=Protein ZINC INDUCED FACILITATOR-LIKE 1;^Eukaryota; Viridiplantae; Streptophyta; Embryophyta; Tracheophyta; Spermatophyta; Magnoliophyta; eudicotyledons; Gunneridae; Pentapetalae; rosids; malvids; Brassicales; Brassicaceae; Camelineae; Arabidopsis`ZIFL1_ARATH^ZIFL1_ARATH^Q:589-852,H:265-353^46.067%ID^E:4.05e-47^RecName…		ZIFL1_ARATH^ZIFL1_ARATH^Q:855-1094,H:355-434^63.75%ID^E:4.05e-47^RecName: Full=Protein ZINC INDUCED FACILITATOR-LIKE 1;^Eukaryota; Viridiplantae; Streptophyta; Embryophyta; Tracheophyta; Spermatophyta; Magnoliophyta; eudicotyledons; Gunneridae; Pentapetalae; rosids; malvids; Brassicales; Brassicaceae; Camelineae; Arabidopsis`ZIFL1_ARATH^ZIFL1_ARATH^Q:589-852,H:265-353^46.067%ID^E:4.05e-47^RecName…															GO:0016021
c67764/1/1916	93.91	1839	c3736/1/2093	100	2093	c14569/1/1848	67.486	1221	gene_24281	c62929/1/2093	c62929	1	2093	AT5G13750.3	Protein ZINC INDUCED FACILITATOR-LIKE 1	ZIFL1_ARATH^ZIFL1_ARATH^Q:584-1558,H:43-363^35.366%ID^E:6.54e-37^RecName: Full=Protein ZINC INDUCED FACILITATOR-LIKE 1;^Eukaryota; Viridiplantae; Streptophyta; Embryophyta; Tracheophyta; Spermatophyta; Magnoliophyta; eudicotyledons; Gunneridae; Pentapetalae; rosids; malvids; Brassicales; Brassicaceae; Camelineae; Arabidopsis`ZIFL1_ARATH^ZIFL1_ARATH^Q:477-1898,H:7-476^29.077%ID^E:4.77e-25^RecName:…		ZIFL1_ARATH^ZIFL1_ARATH^Q:584-1558,H:43-363^35.366%ID^E:6.54e-37^RecName: Full=Protein ZINC INDUCED FACILITATOR-LIKE 1;^Eukaryota; Viridiplantae; Streptophyta; Embryophyta; Tracheophyta; Spermatophyta; Magnoliophyta; eudicotyledons; Gunneridae; Pentapetalae; rosids; malvids; Brassicales; Brassicaceae; Camelineae; Arabidopsis`ZIFL1_ARATH^ZIFL1_ARATH^Q:477-1898,H:7-476^29.077%ID^E:4.77e-25^RecName:…															GO:0016021
c12804/1/1927	100	1927	c7061/2/1901	97.781	1397	c14569/1/1848	69.182	941	gene_8892	c12804/1/1927	c12804	1	1927	AT5G13750.3	Protein ZINC INDUCED FACILITATOR-LIKE 1	ZIFL1_ARATH^ZIFL1_ARATH^Q:188-1396,H:7-404^62.283%ID^E:4.78e-159^RecName: Full=Protein ZINC INDUCED FACILITATOR-LIKE 1;^Eukaryota; Viridiplantae; Streptophyta; Embryophyta; Tracheophyta; Spermatophyta; Magnoliophyta; eudicotyledons; Gunneridae; Pentapetalae; rosids; malvids; Brassicales; Brassicaceae; Camelineae; Arabidopsis`ZIFL1_ARATH^ZIFL1_ARATH^Q:1456-1710,H:393-477^60%ID^E:1.19e-25^RecName: …		ZIFL1_ARATH^ZIFL1_ARATH^Q:188-1396,H:7-404^62.283%ID^E:4.78e-159^RecName: Full=Protein ZINC INDUCED FACILITATOR-LIKE 1;^Eukaryota; Viridiplantae; Streptophyta; Embryophyta; Tracheophyta; Spermatophyta; Magnoliophyta; eudicotyledons; Gunneridae; Pentapetalae; rosids; malvids; Brassicales; Brassicaceae; Camelineae; Arabidopsis`ZIFL1_ARATH^ZIFL1_ARATH^Q:1456-1710,H:393-477^60%ID^E:1.19e-25^RecName: …		c12804/1/1927|m.12013	164-1531[+]	456	ZIFL1_ARATH^ZIFL1_ARATH^Q:9-411,H:7-404^62.283%ID^E:0^RecName: Full=Protein ZINC INDUCED FACILITATOR-LIKE 1;^Eukaryota; Viridiplantae; Streptophyta; Embryophyta; Tracheophyta; Spermatophyta; Magnoliophyta; eudicotyledons; Gunneridae; Pentapetalae; rosids; malvids; Brassicales; Brassicaceae; Camelineae; Arabidopsis	PF07690.11^MFS_1^Major Facilitator Superfamily^43-388^E:3.3e-27`PF00083.19^Sugar_tr^Sugar (and other) transporter^59-271^E:6.9e-13		ExpAA=197.76^PredHel=9^Topology=o40-62i79-101o111-133i169-191o211-233i287-309o324-346i358-380o384-406i	J	Protein ZINC INDUCED			Viridiplantae	Streptophyta	GO:0016021
c12804/1/1927	98.898	998	c18699/1/1519	100	1519	c14569/1/1848	73.429	557	gene_57084	c168414/1/1519	c168414	1	1519	AT5G13750.3	Protein ZINC INDUCED FACILITATOR-LIKE 1	ZIFL1_ARATH^ZIFL1_ARATH^Q:183-1058,H:7-295^59.184%ID^E:7.22e-98^RecName: Full=Protein ZINC INDUCED FACILITATOR-LIKE 1;^Eukaryota; Viridiplantae; Streptophyta; Embryophyta; Tracheophyta; Spermatophyta; Magnoliophyta; eudicotyledons; Gunneridae; Pentapetalae; rosids; malvids; Brassicales; Brassicaceae; Camelineae; Arabidopsis`ZIFL1_ARATH^ZIFL1_ARATH^Q:972-1271,H:378-477^60%ID^E:3.16e-32^RecName: Fu…		ZIFL1_ARATH^ZIFL1_ARATH^Q:183-1058,H:7-295^59.184%ID^E:7.22e-98^RecName: Full=Protein ZINC INDUCED FACILITATOR-LIKE 1;^Eukaryota; Viridiplantae; Streptophyta; Embryophyta; Tracheophyta; Spermatophyta; Magnoliophyta; eudicotyledons; Gunneridae; Pentapetalae; rosids; malvids; Brassicales; Brassicaceae; Camelineae; Arabidopsis`ZIFL1_ARATH^ZIFL1_ARATH^Q:972-1271,H:378-477^60%ID^E:3.16e-32^RecName: Fu…		c168414/1/1519|m.71634	159-1277[+]	373	ZIFL1_ARATH^ZIFL1_ARATH^Q:9-300,H:7-295^59.184%ID^E:1.02e-118^RecName: Full=Protein ZINC INDUCED FACILITATOR-LIKE 1;^Eukaryota; Viridiplantae; Streptophyta; Embryophyta; Tracheophyta; Spermatophyta; Magnoliophyta; eudicotyledons; Gunneridae; Pentapetalae; rosids; malvids; Brassicales; Brassicaceae; Camelineae; Arabidopsis`ZIFL1_ARATH^ZIFL1_ARATH^Q:273-371,H:379-477^60.606%ID^E:7.93e-33^RecName: F…	PF07690.11^MFS_1^Major Facilitator Superfamily^43-292^E:5.9e-28`PF00083.19^Sugar_tr^Sugar (and other) transporter^59-276^E:9.2e-15		ExpAA=167.54^PredHel=7^Topology=o40-62i79-101o111-133i169-191o211-233i309-331o346-368i	J	Protein ZINC INDUCED			Viridiplantae	Streptophyta	GO:0016021
c67764/1/1916	68.382	1224	c13898/2/1910	99.46	1482	c14569/1/1848	100	1848	gene_70388	c216592/1/1848	c216592	1	1848	AT3G43790.2	Protein ZINC INDUCED FACILITATOR-LIKE 1	ZIFL1_ARATH^ZIFL1_ARATH^Q:167-1498,H:17-452^61.036%ID^E:4.16e-180^RecName: Full=Protein ZINC INDUCED FACILITATOR-LIKE 1;^Eukaryota; Viridiplantae; Streptophyta; Embryophyta; Tracheophyta; Spermatophyta; Magnoliophyta; eudicotyledons; Gunneridae; Pentapetalae; rosids; malvids; Brassicales; Brassicaceae; Camelineae; Arabidopsis		ZIFL1_ARATH^ZIFL1_ARATH^Q:167-1498,H:17-452^61.036%ID^E:4.16e-180^RecName: Full=Protein ZINC INDUCED FACILITATOR-LIKE 1;^Eukaryota; Viridiplantae; Streptophyta; Embryophyta; Tracheophyta; Spermatophyta; Magnoliophyta; eudicotyledons; Gunneridae; Pentapetalae; rosids; malvids; Brassicales; Brassicaceae; Camelineae; Arabidopsis		c216592/1/1848|m.89521	101-1588[+]	496	ZIFL1_ARATH^ZIFL1_ARATH^Q:23-466,H:17-452^61.036%ID^E:0^RecName: Full=Protein ZINC INDUCED FACILITATOR-LIKE 1;^Eukaryota; Viridiplantae; Streptophyta; Embryophyta; Tracheophyta; Spermatophyta; Magnoliophyta; eudicotyledons; Gunneridae; Pentapetalae; rosids; malvids; Brassicales; Brassicaceae; Camelineae; Arabidopsis	PF07690.11^MFS_1^Major Facilitator Superfamily^48-300^E:3e-28`PF00083.19^Sugar_tr^Sugar (and other) transporter^70-301^E:4.5e-20		ExpAA=186.10^PredHel=8^Topology=o47-69i81-100o115-137i173-195o215-237i294-316o331-353i360-381o	J	Protein ZINC INDUCED			Viridiplantae	Streptophyta	GO:0016021
c67764/1/1916	68.61	1252	c13898/2/1910	99.525	1893	c36982/1/1840	99.566	1843	gene_41266	c116426/3/1914	c116426	3	1914	AT3G43790.2	Protein ZINC INDUCED FACILITATOR-LIKE 1	ZIFL1_ARATH^ZIFL1_ARATH^Q:140-1549,H:17-478^61.996%ID^E:0^RecName: Full=Protein ZINC INDUCED FACILITATOR-LIKE 1;^Eukaryota; Viridiplantae; Streptophyta; Embryophyta; Tracheophyta; Spermatophyta; Magnoliophyta; eudicotyledons; Gunneridae; Pentapetalae; rosids; malvids; Brassicales; Brassicaceae; Camelineae; Arabidopsis		ZIFL1_ARATH^ZIFL1_ARATH^Q:140-1549,H:17-478^61.996%ID^E:0^RecName: Full=Protein ZINC INDUCED FACILITATOR-LIKE 1;^Eukaryota; Viridiplantae; Streptophyta; Embryophyta; Tracheophyta; Spermatophyta; Magnoliophyta; eudicotyledons; Gunneridae; Pentapetalae; rosids; malvids; Brassicales; Brassicaceae; Camelineae; Arabidopsis		c116426/3/1914|m.51171	2-1561[+]	520	ZIFL1_ARATH^ZIFL1_ARATH^Q:47-516,H:17-478^61.996%ID^E:0^RecName: Full=Protein ZINC INDUCED FACILITATOR-LIKE 1;^Eukaryota; Viridiplantae; Streptophyta; Embryophyta; Tracheophyta; Spermatophyta; Magnoliophyta; eudicotyledons; Gunneridae; Pentapetalae; rosids; malvids; Brassicales; Brassicaceae; Camelineae; Arabidopsis	PF07690.11^MFS_1^Major Facilitator Superfamily^72-324^E:1.3e-27`PF00083.19^Sugar_tr^Sugar (and other) transporter^94-325^E:1.4e-18		ExpAA=236.22^PredHel=10^Topology=i68-90o105-127i139-158o163-185i197-219o239-261i318-340o355-377i384-405o483-505i	J	Protein ZINC INDUCED			Viridiplantae	Streptophyta	GO:0016021
c67764/1/1916	68.063	573	c13898/2/1910	98.168	1201	c25178/1/1186	100	1186	gene_78589	c258255/1/1186	c258255	1	1186	AT5G13750.3	Protein ZINC INDUCED FACILITATOR 1	ZIF1_ARATH^ZIF1_ARATH^Q:210-533,H:263-372^50%ID^E:5.04e-55^RecName: Full=Protein ZINC INDUCED FACILITATOR 1;^Eukaryota; Viridiplantae; Streptophyta; Embryophyta; Tracheophyta; Spermatophyta; Magnoliophyta; eudicotyledons; Gunneridae; Pentapetalae; rosids; malvids; Brassicales; Brassicaceae; Camelineae; Arabidopsis`ZIF1_ARATH^ZIF1_ARATH^Q:574-777,H:387-452^61.765%ID^E:5.04e-55^RecName: Full=Protei…		ZIF1_ARATH^ZIF1_ARATH^Q:210-533,H:263-372^50%ID^E:5.04e-55^RecName: Full=Protein ZINC INDUCED FACILITATOR 1;^Eukaryota; Viridiplantae; Streptophyta; Embryophyta; Tracheophyta; Spermatophyta; Magnoliophyta; eudicotyledons; Gunneridae; Pentapetalae; rosids; malvids; Brassicales; Brassicaceae; Camelineae; Arabidopsis`ZIF1_ARATH^ZIF1_ARATH^Q:574-777,H:387-452^61.765%ID^E:5.04e-55^RecName: Full=Protei…															GO:0016021
			c30626/1/1301	100	1301	c11696/1/1343	70.984	193	gene_52731	c161226/1/1301	c161226	1	1301	AT4G24660.1	Zinc-finger homeodomain protein 2	ZHD2_ORYSJ^ZHD2_ORYSJ^Q:788-976,H:226-288^93.651%ID^E:4.93e-32^RecName: Full=Zinc-finger homeodomain protein 2;^Eukaryota; Viridiplantae; Streptophyta; Embryophyta; Tracheophyta; Spermatophyta; Magnoliophyta; Liliopsida; Poales; Poaceae; BEP clade; Ehrhartoideae; Oryzeae; Oryza`ZHD2_ORYSJ^ZHD2_ORYSJ^Q:424-600,H:87-155^47.826%ID^E:6.06e-18^RecName: Full=Zinc-finger homeodomain protein 2;^Eukaryota…		ZHD2_ORYSJ^ZHD2_ORYSJ^Q:788-976,H:226-288^93.651%ID^E:4.93e-32^RecName: Full=Zinc-finger homeodomain protein 2;^Eukaryota; Viridiplantae; Streptophyta; Embryophyta; Tracheophyta; Spermatophyta; Magnoliophyta; Liliopsida; Poales; Poaceae; BEP clade; Ehrhartoideae; Oryzeae; Oryza`ZHD2_ORYSJ^ZHD2_ORYSJ^Q:424-600,H:87-155^47.826%ID^E:6.06e-18^RecName: Full=Zinc-finger homeodomain protein 2;^Eukaryota…															GO:0005634
			c23022/1/1619	100	1619	c11696/1/1343	68.978	822	gene_58189	c170184/1/1619	c170184	1	1619	AT5G39760.1	Zinc-finger homeodomain protein 11	ZHD11_ARATH^ZHD11_ARATH^Q:1080-472,H:26-223^32.035%ID^E:8.43e-10^RecName: Full=Zinc-finger homeodomain protein 11;^Eukaryota; Viridiplantae; Streptophyta; Embryophyta; Tracheophyta; Spermatophyta; Magnoliophyta; eudicotyledons; Gunneridae; Pentapetalae; rosids; malvids; Brassicales; Brassicaceae; Camelineae; Arabidopsis		ZHD11_ARATH^ZHD11_ARATH^Q:1080-472,H:26-223^32.035%ID^E:8.43e-10^RecName: Full=Zinc-finger homeodomain protein 11;^Eukaryota; Viridiplantae; Streptophyta; Embryophyta; Tracheophyta; Spermatophyta; Magnoliophyta; eudicotyledons; Gunneridae; Pentapetalae; rosids; malvids; Brassicales; Brassicaceae; Camelineae; Arabidopsis		c170184/1/1619|m.73028	733-1113[+]	127
			c25092/1/1806	100	1806				gene_48007	c128211/1/1806	c128211	1	1806	AT5G65410.1	Zinc-finger homeodomain protein 1	ZHD1_ORYSJ^ZHD1_ORYSJ^Q:449-520,H:70-93^83.333%ID^E:2.82e-08^RecName: Full=Zinc-finger homeodomain protein 1;^Eukaryota; Viridiplantae; Streptophyta; Embryophyta; Tracheophyta; Spermatophyta; Magnoliophyta; Liliopsida; Poales; Poaceae; BEP clade; Ehrhartoideae; Oryzeae; Oryza`ZHD1_ORYSJ^ZHD1_ORYSJ^Q:529-672,H:96-137^27.083%ID^E:2.82e-08^RecName: Full=Zinc-finger homeodomain protein 1;^Eukaryota; …		ZHD1_ORYSJ^ZHD1_ORYSJ^Q:449-520,H:70-93^83.333%ID^E:2.82e-08^RecName: Full=Zinc-finger homeodomain protein 1;^Eukaryota; Viridiplantae; Streptophyta; Embryophyta; Tracheophyta; Spermatophyta; Magnoliophyta; Liliopsida; Poales; Poaceae; BEP clade; Ehrhartoideae; Oryzeae; Oryza`ZHD1_ORYSJ^ZHD1_ORYSJ^Q:529-672,H:96-137^27.083%ID^E:2.82e-08^RecName: Full=Zinc-finger homeodomain protein 1;^Eukaryota; …															GO:0005634
c15188/1/1594	100	1594	c26644/1/1566	96.096	1588	c1293/2/1586	98.571	1540	gene_10492	c15188/2/1594	c15188	2	1594	AT2G14835.2	Zinc finger protein-like 1	ZFPL1_XENTR^ZFPL1_XENTR^Q:391-600,H:52-122^40.845%ID^E:1.8e-17^RecName: Full=Zinc finger protein-like 1;^Eukaryota; Metazoa; Chordata; Craniata; Vertebrata; Euteleostomi; Amphibia; Batrachia; Anura; Pipoidea; Pipidae; Xenopodinae; Xenopus; Silurana`ZFPL1_XENTR^ZFPL1_XENTR^Q:225-407,H:1-60^42.857%ID^E:1.8e-17^RecName: Full=Zinc finger protein-like 1;^Eukaryota; Metazoa; Chordata; Craniata; Vertebr…		ZFPL1_XENTR^ZFPL1_XENTR^Q:391-600,H:52-122^40.845%ID^E:1.8e-17^RecName: Full=Zinc finger protein-like 1;^Eukaryota; Metazoa; Chordata; Craniata; Vertebrata; Euteleostomi; Amphibia; Batrachia; Anura; Pipoidea; Pipidae; Xenopodinae; Xenopus; Silurana`ZFPL1_XENTR^ZFPL1_XENTR^Q:225-407,H:1-60^42.857%ID^E:1.8e-17^RecName: Full=Zinc finger protein-like 1;^Eukaryota; Metazoa; Chordata; Craniata; Vertebr…		c15188/2/1594|m.14076	827-1300[+]	158			sigP:1^19^0.637^YES	ExpAA=29.29^PredHel=1^Topology=i116-138o	O	zinc finger			Viridiplantae	Streptophyta
c15188/1/1594	100	1594	c26644/1/1566	96.096	1588	c1293/2/1586	98.571	1540	gene_10492	c15188/2/1594	c15188	2	1594	AT2G14835.2	Zinc finger protein-like 1	ZFPL1_XENTR^ZFPL1_XENTR^Q:391-600,H:52-122^40.845%ID^E:1.8e-17^RecName: Full=Zinc finger protein-like 1;^Eukaryota; Metazoa; Chordata; Craniata; Vertebrata; Euteleostomi; Amphibia; Batrachia; Anura; Pipoidea; Pipidae; Xenopodinae; Xenopus; Silurana`ZFPL1_XENTR^ZFPL1_XENTR^Q:225-407,H:1-60^42.857%ID^E:1.8e-17^RecName: Full=Zinc finger protein-like 1;^Eukaryota; Metazoa; Chordata; Craniata; Vertebr…		ZFPL1_XENTR^ZFPL1_XENTR^Q:391-600,H:52-122^40.845%ID^E:1.8e-17^RecName: Full=Zinc finger protein-like 1;^Eukaryota; Metazoa; Chordata; Craniata; Vertebrata; Euteleostomi; Amphibia; Batrachia; Anura; Pipoidea; Pipidae; Xenopodinae; Xenopus; Silurana`ZFPL1_XENTR^ZFPL1_XENTR^Q:225-407,H:1-60^42.857%ID^E:1.8e-17^RecName: Full=Zinc finger protein-like 1;^Eukaryota; Metazoa; Chordata; Craniata; Vertebr…		c15188/2/1594|m.14075	358-1095[+]	246	ZFPL1_CAEBR^ZFPL1_CAEBR^Q:12-96,H:52-133^41.176%ID^E:3.31e-12^RecName: Full=Zinc finger protein-like 1 homolog;^Eukaryota; Metazoa; Ecdysozoa; Nematoda; Chromadorea; Rhabditida; Rhabditoidea; Rhabditidae; Peloderinae; Caenorhabditis				O	zinc finger			Viridiplantae	Streptophyta	GO:0016021
c9836/1/1454	97.248	763	c18282/1/1479	100	1479	c21764/2/1494	98.425	762	gene_53495	c162482/1/1479	c162482	1	1479	AT2G14835.2	Zinc finger protein-like 1 homolog	ZFPL1_NEMVE^ZFPL1_NEMVE^Q:300-620,H:9-109^35.514%ID^E:3.89e-12^RecName: Full=Zinc finger protein-like 1 homolog;^Eukaryota; Metazoa; Cnidaria; Anthozoa; Hexacorallia; Actiniaria; Edwardsiidae; Nematostella		ZFPL1_NEMVE^ZFPL1_NEMVE^Q:300-620,H:9-109^35.514%ID^E:3.89e-12^RecName: Full=Zinc finger protein-like 1 homolog;^Eukaryota; Metazoa; Cnidaria; Anthozoa; Hexacorallia; Actiniaria; Edwardsiidae; Nematostella		c162482/1/1479|m.67126	735-1235[+]	167				ExpAA=22.40^PredHel=1^Topology=i130-152o	O	zinc finger			Viridiplantae	Streptophyta
c62747/1/1668	96.732	1683	c3940/2/1781	100	1781	c34943/1/1625	97.834	1616	gene_23688	c61888/2/1781	c61888	2	1781	AT2G14835.2	Zinc finger protein-like 1 homolog	ZFPL1_CAEEL^ZFPL1_CAEEL^Q:364-876,H:32-192^32.184%ID^E:1.61e-17^RecName: Full=Zinc finger protein-like 1 homolog;^Eukaryota; Metazoa; Ecdysozoa; Nematoda; Chromadorea; Rhabditida; Rhabditoidea; Rhabditidae; Peloderinae; Caenorhabditis`ZFPL1_CAEEL^ZFPL1_CAEEL^Q:275-343,H:1-25^52%ID^E:1.61e-17^RecName: Full=Zinc finger protein-like 1 homolog;^Eukaryota; Metazoa; Ecdysozoa; Nematoda; Chromadorea; Rh…		ZFPL1_CAEEL^ZFPL1_CAEEL^Q:364-876,H:32-192^32.184%ID^E:1.61e-17^RecName: Full=Zinc finger protein-like 1 homolog;^Eukaryota; Metazoa; Ecdysozoa; Nematoda; Chromadorea; Rhabditida; Rhabditoidea; Rhabditidae; Peloderinae; Caenorhabditis`ZFPL1_CAEEL^ZFPL1_CAEEL^Q:275-343,H:1-25^52%ID^E:1.61e-17^RecName: Full=Zinc finger protein-like 1 homolog;^Eukaryota; Metazoa; Ecdysozoa; Nematoda; Chromadorea; Rh…		c61888/2/1781|m.31863	283-1341[+]	353	ZFPL1_CAEBR^ZFPL1_CAEBR^Q:5-137,H:10-133^34.586%ID^E:1.18e-17^RecName: Full=Zinc finger protein-like 1 homolog;^Eukaryota; Metazoa; Ecdysozoa; Nematoda; Chromadorea; Rhabditida; Rhabditoidea; Rhabditidae; Peloderinae; Caenorhabditis			ExpAA=22.33^PredHel=1^Topology=i316-338o	O	zinc finger			Viridiplantae	Streptophyta	GO:0016021
c31679/1/1621	100	1621	c3940/2/1781	97.982	1586	c34943/1/1625	98.47	1503	gene_15420	c31663/1/1621	c31663	1	1621	AT2G14835.2	Zinc finger protein-like 1 homolog	ZFPL1_CAEBR^ZFPL1_CAEBR^Q:313-585,H:1-87^40.86%ID^E:2.47e-13^RecName: Full=Zinc finger protein-like 1 homolog;^Eukaryota; Metazoa; Ecdysozoa; Nematoda; Chromadorea; Rhabditida; Rhabditoidea; Rhabditidae; Peloderinae; Caenorhabditis`ZFPL1_CAEBR^ZFPL1_CAEBR^Q:579-650,H:86-109^54.167%ID^E:2.47e-13^RecName: Full=Zinc finger protein-like 1 homolog;^Eukaryota; Metazoa; Ecdysozoa; Nematoda; Chromadorea;…		ZFPL1_CAEBR^ZFPL1_CAEBR^Q:313-585,H:1-87^40.86%ID^E:2.47e-13^RecName: Full=Zinc finger protein-like 1 homolog;^Eukaryota; Metazoa; Ecdysozoa; Nematoda; Chromadorea; Rhabditida; Rhabditoidea; Rhabditidae; Peloderinae; Caenorhabditis`ZFPL1_CAEBR^ZFPL1_CAEBR^Q:579-650,H:86-109^54.167%ID^E:2.47e-13^RecName: Full=Zinc finger protein-like 1 homolog;^Eukaryota; Metazoa; Ecdysozoa; Nematoda; Chromadorea;…		c31663/1/1621|m.20653	846-1169[+]	108
c62747/1/1668	100	1668	c3940/2/1781	96.732	1683	c34943/1/1625	97.649	1616	gene_28769	c70723/1/1668	c70723	1	1668	AT2G14835.2	Zinc finger protein-like 1 homolog	ZFPL1_CAEBR^ZFPL1_CAEBR^Q:300-626,H:32-133^36.937%ID^E:1.59e-13^RecName: Full=Zinc finger protein-like 1 homolog;^Eukaryota; Metazoa; Ecdysozoa; Nematoda; Chromadorea; Rhabditida; Rhabditoidea; Rhabditidae; Peloderinae; Caenorhabditis`ZFPL1_CAEBR^ZFPL1_CAEBR^Q:211-288,H:1-28^50%ID^E:1.59e-13^RecName: Full=Zinc finger protein-like 1 homolog;^Eukaryota; Metazoa; Ecdysozoa; Nematoda; Chromadorea; Rh…		ZFPL1_CAEBR^ZFPL1_CAEBR^Q:300-626,H:32-133^36.937%ID^E:1.59e-13^RecName: Full=Zinc finger protein-like 1 homolog;^Eukaryota; Metazoa; Ecdysozoa; Nematoda; Chromadorea; Rhabditida; Rhabditoidea; Rhabditidae; Peloderinae; Caenorhabditis`ZFPL1_CAEBR^ZFPL1_CAEBR^Q:211-288,H:1-28^50%ID^E:1.59e-13^RecName: Full=Zinc finger protein-like 1 homolog;^Eukaryota; Metazoa; Ecdysozoa; Nematoda; Chromadorea; Rh…		c70723/1/1668|m.38543	573-1067[+]	165					O	zinc finger			Viridiplantae	Streptophyta
c3307/1/1646	99.392	1645	c26644/1/1566	96.972	1585	c1293/2/1586	99.496	1586	gene_2411	c3307/3/1657	c3307	3	1657	AT2G14835.2	Zinc finger protein-like 1 homolog	ZFPL1_CAEBR^ZFPL1_CAEBR^Q:238-657,H:1-133^42.958%ID^E:3.22e-26^RecName: Full=Zinc finger protein-like 1 homolog;^Eukaryota; Metazoa; Ecdysozoa; Nematoda; Chromadorea; Rhabditida; Rhabditoidea; Rhabditidae; Peloderinae; Caenorhabditis		ZFPL1_CAEBR^ZFPL1_CAEBR^Q:238-657,H:1-133^42.958%ID^E:3.22e-26^RecName: Full=Zinc finger protein-like 1 homolog;^Eukaryota; Metazoa; Ecdysozoa; Nematoda; Chromadorea; Rhabditida; Rhabditoidea; Rhabditidae; Peloderinae; Caenorhabditis		c3307/3/1657|m.3439	238-1296[+]	353	ZFPL1_CAEBR^ZFPL1_CAEBR^Q:1-140,H:1-133^42.958%ID^E:4.07e-27^RecName: Full=Zinc finger protein-like 1 homolog;^Eukaryota; Metazoa; Ecdysozoa; Nematoda; Chromadorea; Rhabditida; Rhabditoidea; Rhabditidae; Peloderinae; Caenorhabditis			ExpAA=21.99^PredHel=1^Topology=i316-338o	O	zinc finger			Viridiplantae	Streptophyta	GO:0016021
c62747/1/1668	97.294	1552	c7995/1/1557	100	1557	c34943/1/1625	97.853	1537	gene_29487	c334082/1/1557	c334082	1	1557	AT2G14835.2	Zinc finger protein-like 1 homolog	ZFPL1_CAEBR^ZFPL1_CAEBR^Q:214-633,H:1-133^40.141%ID^E:2.81e-23^RecName: Full=Zinc finger protein-like 1 homolog;^Eukaryota; Metazoa; Ecdysozoa; Nematoda; Chromadorea; Rhabditida; Rhabditoidea; Rhabditidae; Peloderinae; Caenorhabditis		ZFPL1_CAEBR^ZFPL1_CAEBR^Q:214-633,H:1-133^40.141%ID^E:2.81e-23^RecName: Full=Zinc finger protein-like 1 homolog;^Eukaryota; Metazoa; Ecdysozoa; Nematoda; Chromadorea; Rhabditida; Rhabditoidea; Rhabditidae; Peloderinae; Caenorhabditis		c334082/1/1557|m.39560	925-1278[+]	118				ExpAA=22.33^PredHel=1^Topology=i81-103o	O	zinc finger			Viridiplantae	Streptophyta
c62747/1/1668	97.294	1552	c7995/1/1557	100	1557	c34943/1/1625	97.853	1537	gene_29487	c334082/1/1557	c334082	1	1557	AT2G14835.2	Zinc finger protein-like 1 homolog	ZFPL1_CAEBR^ZFPL1_CAEBR^Q:214-633,H:1-133^40.141%ID^E:2.81e-23^RecName: Full=Zinc finger protein-like 1 homolog;^Eukaryota; Metazoa; Ecdysozoa; Nematoda; Chromadorea; Rhabditida; Rhabditoidea; Rhabditidae; Peloderinae; Caenorhabditis		ZFPL1_CAEBR^ZFPL1_CAEBR^Q:214-633,H:1-133^40.141%ID^E:2.81e-23^RecName: Full=Zinc finger protein-like 1 homolog;^Eukaryota; Metazoa; Ecdysozoa; Nematoda; Chromadorea; Rhabditida; Rhabditoidea; Rhabditidae; Peloderinae; Caenorhabditis		c334082/1/1557|m.39559	750-1109[+]	120					O	zinc finger			Viridiplantae	Liliopsida
c62747/1/1668	97.294	1552	c7995/1/1557	100	1557	c34943/1/1625	97.853	1537	gene_29487	c334082/1/1557	c334082	1	1557	AT2G14835.2	Zinc finger protein-like 1 homolog	ZFPL1_CAEBR^ZFPL1_CAEBR^Q:214-633,H:1-133^40.141%ID^E:2.81e-23^RecName: Full=Zinc finger protein-like 1 homolog;^Eukaryota; Metazoa; Ecdysozoa; Nematoda; Chromadorea; Rhabditida; Rhabditoidea; Rhabditidae; Peloderinae; Caenorhabditis		ZFPL1_CAEBR^ZFPL1_CAEBR^Q:214-633,H:1-133^40.141%ID^E:2.81e-23^RecName: Full=Zinc finger protein-like 1 homolog;^Eukaryota; Metazoa; Ecdysozoa; Nematoda; Chromadorea; Rhabditida; Rhabditoidea; Rhabditidae; Peloderinae; Caenorhabditis		c334082/1/1557|m.39558	214-735[+]	174	ZFPL1_CAEBR^ZFPL1_CAEBR^Q:1-140,H:1-133^40.141%ID^E:8.06e-26^RecName: Full=Zinc finger protein-like 1 homolog;^Eukaryota; Metazoa; Ecdysozoa; Nematoda; Chromadorea; Rhabditida; Rhabditoidea; Rhabditidae; Peloderinae; Caenorhabditis				O	zinc finger			Viridiplantae	Streptophyta	GO:0016021
c62747/1/1668	97.649	1616	c3940/2/1781	97.834	1616	c34943/1/1625	100	1625	gene_21086	c303474/1/1625	c303474	1	1625	AT2G14835.2	Zinc finger protein-like 1 homolog	ZFPL1_CAEBR^ZFPL1_CAEBR^Q:201-620,H:1-133^40.141%ID^E:1.88e-24^RecName: Full=Zinc finger protein-like 1 homolog;^Eukaryota; Metazoa; Ecdysozoa; Nematoda; Chromadorea; Rhabditida; Rhabditoidea; Rhabditidae; Peloderinae; Caenorhabditis		ZFPL1_CAEBR^ZFPL1_CAEBR^Q:201-620,H:1-133^40.141%ID^E:1.88e-24^RecName: Full=Zinc finger protein-like 1 homolog;^Eukaryota; Metazoa; Ecdysozoa; Nematoda; Chromadorea; Rhabditida; Rhabditoidea; Rhabditidae; Peloderinae; Caenorhabditis		c303474/1/1625|m.28246	201-1061[+]	287	ZFPL1_CAEBR^ZFPL1_CAEBR^Q:1-140,H:1-133^40.141%ID^E:1.66e-25^RecName: Full=Zinc finger protein-like 1 homolog;^Eukaryota; Metazoa; Ecdysozoa; Nematoda; Chromadorea; Rhabditida; Rhabditoidea; Rhabditidae; Peloderinae; Caenorhabditis				O	zinc finger			Viridiplantae	Streptophyta	GO:0016021
c31679/1/1621	98.142	1507	c3940/2/1781	99.934	1510	c21764/2/1494	99.666	1499	gene_15922	c32545/3/1510	c32545	3	1510	AT2G14835.2	Zinc finger protein-like 1 homolog	ZFPL1_CAEBR^ZFPL1_CAEBR^Q:193-612,H:1-133^40.141%ID^E:8.22e-25^RecName: Full=Zinc finger protein-like 1 homolog;^Eukaryota; Metazoa; Ecdysozoa; Nematoda; Chromadorea; Rhabditida; Rhabditoidea; Rhabditidae; Peloderinae; Caenorhabditis		ZFPL1_CAEBR^ZFPL1_CAEBR^Q:193-612,H:1-133^40.141%ID^E:8.22e-25^RecName: Full=Zinc finger protein-like 1 homolog;^Eukaryota; Metazoa; Ecdysozoa; Nematoda; Chromadorea; Rhabditida; Rhabditoidea; Rhabditidae; Peloderinae; Caenorhabditis		c32545/3/1510|m.21344	193-1260[+]	356	ZFPL1_CAEBR^ZFPL1_CAEBR^Q:1-140,H:1-133^40.141%ID^E:1.64e-25^RecName: Full=Zinc finger protein-like 1 homolog;^Eukaryota; Metazoa; Ecdysozoa; Nematoda; Chromadorea; Rhabditida; Rhabditoidea; Rhabditidae; Peloderinae; Caenorhabditis			ExpAA=22.38^PredHel=1^Topology=i319-341o	O	zinc finger			Viridiplantae	Streptophyta	GO:0016021
c9836/1/1454	100	1454	c3940/2/1781	98.074	1454	c34943/1/1625	98.69	1374	gene_6932	c9836/1/1454	c9836	1	1454	AT2G14835.2	Zinc finger protein-like 1 homolog	ZFPL1_CAEBR^ZFPL1_CAEBR^Q:1-366,H:21-133^38.525%ID^E:2.03e-16^RecName: Full=Zinc finger protein-like 1 homolog;^Eukaryota; Metazoa; Ecdysozoa; Nematoda; Chromadorea; Rhabditida; Rhabditoidea; Rhabditidae; Peloderinae; Caenorhabditis		ZFPL1_CAEBR^ZFPL1_CAEBR^Q:1-366,H:21-133^38.525%ID^E:2.03e-16^RecName: Full=Zinc finger protein-like 1 homolog;^Eukaryota; Metazoa; Ecdysozoa; Nematoda; Chromadorea; Rhabditida; Rhabditoidea; Rhabditidae; Peloderinae; Caenorhabditis		c9836/1/1454|m.9459	484-1014[+]	177				ExpAA=22.25^PredHel=1^Topology=i140-162o	O	zinc finger			Viridiplantae	Streptophyta
c9836/1/1454	100	1454	c3940/2/1781	98.074	1454	c34943/1/1625	98.69	1374	gene_6932	c9836/1/1454	c9836	1	1454	AT2G14835.2	Zinc finger protein-like 1 homolog	ZFPL1_CAEBR^ZFPL1_CAEBR^Q:1-366,H:21-133^38.525%ID^E:2.03e-16^RecName: Full=Zinc finger protein-like 1 homolog;^Eukaryota; Metazoa; Ecdysozoa; Nematoda; Chromadorea; Rhabditida; Rhabditoidea; Rhabditidae; Peloderinae; Caenorhabditis		ZFPL1_CAEBR^ZFPL1_CAEBR^Q:1-366,H:21-133^38.525%ID^E:2.03e-16^RecName: Full=Zinc finger protein-like 1 homolog;^Eukaryota; Metazoa; Ecdysozoa; Nematoda; Chromadorea; Rhabditida; Rhabditoidea; Rhabditidae; Peloderinae; Caenorhabditis		c9836/1/1454|m.9460	1-477[+]	159	ZFPL1_CAEBR^ZFPL1_CAEBR^Q:1-122,H:21-133^38.525%ID^E:1.14e-18^RecName: Full=Zinc finger protein-like 1 homolog;^Eukaryota; Metazoa; Ecdysozoa; Nematoda; Chromadorea; Rhabditida; Rhabditoidea; Rhabditidae; Peloderinae; Caenorhabditis				O	zinc finger			Viridiplantae	Streptophyta	GO:0016021
c63734/1/1375	100	1375				c5662/1/1609	78.75	80	gene_29007	c71164/1/1375	c71164	1	1375	AT5G10970.1	Zinc finger protein 3	ZFP3_ARATH^ZFP3_ARATH^Q:554-1201,H:27-235^38.075%ID^E:1.78e-29^RecName: Full=Zinc finger protein 3;^Eukaryota; Viridiplantae; Streptophyta; Embryophyta; Tracheophyta; Spermatophyta; Magnoliophyta; eudicotyledons; Gunneridae; Pentapetalae; rosids; malvids; Brassicales; Brassicaceae; Camelineae; Arabidopsis		ZFP3_ARATH^ZFP3_ARATH^Q:554-1201,H:27-235^38.075%ID^E:1.78e-29^RecName: Full=Zinc finger protein 3;^Eukaryota; Viridiplantae; Streptophyta; Embryophyta; Tracheophyta; Spermatophyta; Magnoliophyta; eudicotyledons; Gunneridae; Pentapetalae; rosids; malvids; Brassicales; Brassicaceae; Camelineae; Arabidopsis		c71164/1/1375|m.38874	362-1204[+]	281	ZFP3_ARATH^ZFP3_ARATH^Q:65-280,H:27-235^39.024%ID^E:8.87e-32^RecName: Full=Zinc finger protein 3;^Eukaryota; Viridiplantae; Streptophyta; Embryophyta; Tracheophyta; Spermatophyta; Magnoliophyta; eudicotyledons; Gunneridae; Pentapetalae; rosids; malvids; Brassicales; Brassicaceae; Camelineae; Arabidopsis	PF13912.1^zf-C2H2_6^C2H2-type zinc finger^104-128^E:0.02			S	Zinc finger protein			Viridiplantae	Streptophyta	GO:0046872
c1198/4/1796	96.262	1846	c15082/1/1710	93.813	1794	c35458/1/1986	100	1986	gene_21387	c304287/1/1986	c304287	1	1986	AT3G02830.1	Zinc finger CCCH domain-containing protein ZFN-like	ZFNL_PEA^ZFNL_PEA^Q:773-1621,H:141-417^70.175%ID^E:4.7e-156^RecName: Full=Zinc finger CCCH domain-containing protein ZFN-like;^Eukaryota; Viridiplantae; Streptophyta; Embryophyta; Tracheophyta; Spermatophyta; Magnoliophyta; eudicotyledons; Gunneridae; Pentapetalae; rosids; fabids; Fabales; Fabaceae; Papilionoideae; Fabeae; Pisum`ZFNL_PEA^ZFNL_PEA^Q:366-770,H:10-139^81.481%ID^E:4.7e-156^RecName: F…		ZFNL_PEA^ZFNL_PEA^Q:773-1621,H:141-417^70.175%ID^E:4.7e-156^RecName: Full=Zinc finger CCCH domain-containing protein ZFN-like;^Eukaryota; Viridiplantae; Streptophyta; Embryophyta; Tracheophyta; Spermatophyta; Magnoliophyta; eudicotyledons; Gunneridae; Pentapetalae; rosids; fabids; Fabales; Fabaceae; Papilionoideae; Fabeae; Pisum`ZFNL_PEA^ZFNL_PEA^Q:366-770,H:10-139^81.481%ID^E:4.7e-156^RecName: F…		c304287/1/1986|m.28628	261-809[+]	183	ZFNL_PEA^ZFNL_PEA^Q:36-170,H:10-139^81.481%ID^E:1.52e-73^RecName: Full=Zinc finger CCCH domain-containing protein ZFN-like;^Eukaryota; Viridiplantae; Streptophyta; Embryophyta; Tracheophyta; Spermatophyta; Magnoliophyta; eudicotyledons; Gunneridae; Pentapetalae; rosids; fabids; Fabales; Fabaceae; Papilionoideae; Fabeae; Pisum`ZFNL_PEA^ZFNL_PEA^Q:103-170,H:275-342^57.353%ID^E:7.77e-21^RecName: Ful…	PF00642.19^zf-CCCH^Zinc finger C-x8-C-x5-C-x3-H type (and similar)^63-87^E:2.6e-09`PF00642.19^zf-CCCH^Zinc finger C-x8-C-x5-C-x3-H type (and similar)^109-133^E:1.1e-10			S	Zinc finger CCCH domain-containing protein		GO:0003674;GO:0003676;GO:0003677;GO:0003723;GO:0003729;GO:0003824;GO:0004518;GO:0005488;GO:0005515;GO:0005575;GO:0005622;GO:0005623;GO:0005737;GO:0005829;GO:0006139;GO:0006417;GO:0006725;GO:0006807;GO:0008150;GO:0008152;GO:0009889;GO:0009890;GO:0009892;GO:0009987;GO:0010313;GO:0010468;GO:0010556;GO:0010558;GO:0010605;GO:0010608;GO:0010629;GO:0016787;GO:0016788;GO:0017148;GO:0019222;GO:0031323;GO:…	Viridiplantae	Streptophyta	GO:0005634
c1198/4/1796	96.262	1846	c15082/1/1710	93.813	1794	c35458/1/1986	100	1986	gene_21387	c304287/1/1986	c304287	1	1986	AT3G02830.1	Zinc finger CCCH domain-containing protein ZFN-like	ZFNL_PEA^ZFNL_PEA^Q:773-1621,H:141-417^70.175%ID^E:4.7e-156^RecName: Full=Zinc finger CCCH domain-containing protein ZFN-like;^Eukaryota; Viridiplantae; Streptophyta; Embryophyta; Tracheophyta; Spermatophyta; Magnoliophyta; eudicotyledons; Gunneridae; Pentapetalae; rosids; fabids; Fabales; Fabaceae; Papilionoideae; Fabeae; Pisum`ZFNL_PEA^ZFNL_PEA^Q:366-770,H:10-139^81.481%ID^E:4.7e-156^RecName: F…		ZFNL_PEA^ZFNL_PEA^Q:773-1621,H:141-417^70.175%ID^E:4.7e-156^RecName: Full=Zinc finger CCCH domain-containing protein ZFN-like;^Eukaryota; Viridiplantae; Streptophyta; Embryophyta; Tracheophyta; Spermatophyta; Magnoliophyta; eudicotyledons; Gunneridae; Pentapetalae; rosids; fabids; Fabales; Fabaceae; Papilionoideae; Fabeae; Pisum`ZFNL_PEA^ZFNL_PEA^Q:366-770,H:10-139^81.481%ID^E:4.7e-156^RecName: F…		c304287/1/1986|m.28629	1107-1499[-]	131
c1198/4/1796	96.262	1846	c15082/1/1710	93.813	1794	c35458/1/1986	100	1986	gene_21387	c304287/1/1986	c304287	1	1986	AT3G02830.1	Zinc finger CCCH domain-containing protein ZFN-like	ZFNL_PEA^ZFNL_PEA^Q:773-1621,H:141-417^70.175%ID^E:4.7e-156^RecName: Full=Zinc finger CCCH domain-containing protein ZFN-like;^Eukaryota; Viridiplantae; Streptophyta; Embryophyta; Tracheophyta; Spermatophyta; Magnoliophyta; eudicotyledons; Gunneridae; Pentapetalae; rosids; fabids; Fabales; Fabaceae; Papilionoideae; Fabeae; Pisum`ZFNL_PEA^ZFNL_PEA^Q:366-770,H:10-139^81.481%ID^E:4.7e-156^RecName: F…		ZFNL_PEA^ZFNL_PEA^Q:773-1621,H:141-417^70.175%ID^E:4.7e-156^RecName: Full=Zinc finger CCCH domain-containing protein ZFN-like;^Eukaryota; Viridiplantae; Streptophyta; Embryophyta; Tracheophyta; Spermatophyta; Magnoliophyta; eudicotyledons; Gunneridae; Pentapetalae; rosids; fabids; Fabales; Fabaceae; Papilionoideae; Fabeae; Pisum`ZFNL_PEA^ZFNL_PEA^Q:366-770,H:10-139^81.481%ID^E:4.7e-156^RecName: F…		c304287/1/1986|m.28627	806-1624[+]	273	ZFNL_PEA^ZFNL_PEA^Q:1-272,H:152-417^69.343%ID^E:3.84e-126^RecName: Full=Zinc finger CCCH domain-containing protein ZFN-like;^Eukaryota; Viridiplantae; Streptophyta; Embryophyta; Tracheophyta; Spermatophyta; Magnoliophyta; eudicotyledons; Gunneridae; Pentapetalae; rosids; fabids; Fabales; Fabaceae; Papilionoideae; Fabeae; Pisum`ZFNL_PEA^ZFNL_PEA^Q:129-204,H:72-147^61.842%ID^E:9.15e-24^RecName: Ful…	PF00642.19^zf-CCCH^Zinc finger C-x8-C-x5-C-x3-H type (and similar)^133-159^E:5.2e-10`PF00642.19^zf-CCCH^Zinc finger C-x8-C-x5-C-x3-H type (and similar)^179-205^E:4.6e-10`PF14608.1^zf-CCCH_2^Zinc finger C-x8-C-x5-C-x3-H type^192-201^E:0.051			S	Zinc finger CCCH domain-containing protein		GO:0003674;GO:0003676;GO:0003677;GO:0003723;GO:0003729;GO:0003824;GO:0004518;GO:0005488;GO:0005515;GO:0005575;GO:0005622;GO:0005623;GO:0005737;GO:0005829;GO:0006139;GO:0006417;GO:0006725;GO:0006807;GO:0008150;GO:0008152;GO:0009889;GO:0009890;GO:0009892;GO:0009987;GO:0010313;GO:0010468;GO:0010556;GO:0010558;GO:0010605;GO:0010608;GO:0010629;GO:0016787;GO:0016788;GO:0017148;GO:0019222;GO:0031323;GO:…	Viridiplantae	Streptophyta	GO:0005634
c6238/2/1718	96.429	1512	c26203/1/2060	100	2060	c9636/1/1770	99.739	1535	gene_48289	c128685/1/2060	c128685	1	2060	AT3G02830.1	Zinc finger CCCH domain-containing protein ZFN-like	ZFNL_PEA^ZFNL_PEA^Q:527-1783,H:9-417^69.359%ID^E:0^RecName: Full=Zinc finger CCCH domain-containing protein ZFN-like;^Eukaryota; Viridiplantae; Streptophyta; Embryophyta; Tracheophyta; Spermatophyta; Magnoliophyta; eudicotyledons; Gunneridae; Pentapetalae; rosids; fabids; Fabales; Fabaceae; Papilionoideae; Fabeae; Pisum		ZFNL_PEA^ZFNL_PEA^Q:527-1783,H:9-417^69.359%ID^E:0^RecName: Full=Zinc finger CCCH domain-containing protein ZFN-like;^Eukaryota; Viridiplantae; Streptophyta; Embryophyta; Tracheophyta; Spermatophyta; Magnoliophyta; eudicotyledons; Gunneridae; Pentapetalae; rosids; fabids; Fabales; Fabaceae; Papilionoideae; Fabeae; Pisum		c128685/1/2060|m.60283	1269-1829[-]	187
c6238/2/1718	96.429	1512	c26203/1/2060	100	2060	c9636/1/1770	99.739	1535	gene_48289	c128685/1/2060	c128685	1	2060	AT3G02830.1	Zinc finger CCCH domain-containing protein ZFN-like	ZFNL_PEA^ZFNL_PEA^Q:527-1783,H:9-417^69.359%ID^E:0^RecName: Full=Zinc finger CCCH domain-containing protein ZFN-like;^Eukaryota; Viridiplantae; Streptophyta; Embryophyta; Tracheophyta; Spermatophyta; Magnoliophyta; eudicotyledons; Gunneridae; Pentapetalae; rosids; fabids; Fabales; Fabaceae; Papilionoideae; Fabeae; Pisum		ZFNL_PEA^ZFNL_PEA^Q:527-1783,H:9-417^69.359%ID^E:0^RecName: Full=Zinc finger CCCH domain-containing protein ZFN-like;^Eukaryota; Viridiplantae; Streptophyta; Embryophyta; Tracheophyta; Spermatophyta; Magnoliophyta; eudicotyledons; Gunneridae; Pentapetalae; rosids; fabids; Fabales; Fabaceae; Papilionoideae; Fabeae; Pisum		c128685/1/2060|m.60282	533-1786[+]	418	ZFNL_PEA^ZFNL_PEA^Q:1-417,H:11-417^69.69%ID^E:0^RecName: Full=Zinc finger CCCH domain-containing protein ZFN-like;^Eukaryota; Viridiplantae; Streptophyta; Embryophyta; Tracheophyta; Spermatophyta; Magnoliophyta; eudicotyledons; Gunneridae; Pentapetalae; rosids; fabids; Fabales; Fabaceae; Papilionoideae; Fabeae; Pisum	PF00642.19^zf-CCCH^Zinc finger C-x8-C-x5-C-x3-H type (and similar)^27-52^E:7.5e-09`PF00642.19^zf-CCCH^Zinc finger C-x8-C-x5-C-x3-H type (and similar)^72-97^E:1.4e-10`PF14608.1^zf-CCCH_2^Zinc finger C-x8-C-x5-C-x3-H type^84-93^E:1.8`PF00642.19^zf-CCCH^Zinc finger C-x8-C-x5-C-x3-H type (and similar)^119-143^E:3.7e-09`PF00642.19^zf-CCCH^Zinc finger C-x8-C-x5-C-x3-H type (and similar)^278-304^E:2.7e-…			S	Zinc finger CCCH domain-containing protein		GO:0003674;GO:0003676;GO:0003677;GO:0003723;GO:0003729;GO:0003824;GO:0004518;GO:0005488;GO:0005515;GO:0005575;GO:0005622;GO:0005623;GO:0005737;GO:0005829;GO:0006139;GO:0006417;GO:0006725;GO:0006807;GO:0008150;GO:0008152;GO:0009889;GO:0009890;GO:0009892;GO:0009987;GO:0010313;GO:0010468;GO:0010556;GO:0010558;GO:0010605;GO:0010608;GO:0010629;GO:0016787;GO:0016788;GO:0017148;GO:0019222;GO:0031323;GO:…	Viridiplantae	Streptophyta	GO:0005634
c1198/4/1796	99.654	1444	c15082/1/1710	96.069	1399	c22779/1/2039	100	2039	gene_66725	c210517/1/2039	c210517	1	2039	AT3G02830.1	Zinc finger CCCH domain-containing protein ZFN-like	ZFNL_PEA^ZFNL_PEA^Q:421-1146,H:182-417^69.262%ID^E:7.25e-140^RecName: Full=Zinc finger CCCH domain-containing protein ZFN-like;^Eukaryota; Viridiplantae; Streptophyta; Embryophyta; Tracheophyta; Spermatophyta; Magnoliophyta; eudicotyledons; Gunneridae; Pentapetalae; rosids; fabids; Fabales; Fabaceae; Papilionoideae; Fabeae; Pisum`ZFNL_PEA^ZFNL_PEA^Q:2-421,H:42-181^82.857%ID^E:7.25e-140^RecName: F…		ZFNL_PEA^ZFNL_PEA^Q:421-1146,H:182-417^69.262%ID^E:7.25e-140^RecName: Full=Zinc finger CCCH domain-containing protein ZFN-like;^Eukaryota; Viridiplantae; Streptophyta; Embryophyta; Tracheophyta; Spermatophyta; Magnoliophyta; eudicotyledons; Gunneridae; Pentapetalae; rosids; fabids; Fabales; Fabaceae; Papilionoideae; Fabeae; Pisum`ZFNL_PEA^ZFNL_PEA^Q:2-421,H:42-181^82.857%ID^E:7.25e-140^RecName: F…		c210517/1/2039|m.84670	541-1149[+]	203	ZFNL_PEA^ZFNL_PEA^Q:2-202,H:220-417^68.473%ID^E:1.97e-91^RecName: Full=Zinc finger CCCH domain-containing protein ZFN-like;^Eukaryota; Viridiplantae; Streptophyta; Embryophyta; Tracheophyta; Spermatophyta; Magnoliophyta; eudicotyledons; Gunneridae; Pentapetalae; rosids; fabids; Fabales; Fabaceae; Papilionoideae; Fabeae; Pisum`ZFNL_PEA^ZFNL_PEA^Q:59-134,H:72-147^61.842%ID^E:6.55e-24^RecName: Full=…	PF00642.19^zf-CCCH^Zinc finger C-x8-C-x5-C-x3-H type (and similar)^63-89^E:3.4e-10`PF00642.19^zf-CCCH^Zinc finger C-x8-C-x5-C-x3-H type (and similar)^109-135^E:3.1e-10`PF14608.1^zf-CCCH_2^Zinc finger C-x8-C-x5-C-x3-H type^122-131^E:0.025			S	Zinc finger CCCH domain-containing protein		GO:0003674;GO:0003676;GO:0003677;GO:0003723;GO:0003729;GO:0003824;GO:0004518;GO:0005488;GO:0005515;GO:0005575;GO:0005622;GO:0005623;GO:0005737;GO:0005829;GO:0006139;GO:0006417;GO:0006725;GO:0006807;GO:0008150;GO:0008152;GO:0009889;GO:0009890;GO:0009892;GO:0009987;GO:0010313;GO:0010468;GO:0010556;GO:0010558;GO:0010605;GO:0010608;GO:0010629;GO:0016787;GO:0016788;GO:0017148;GO:0019222;GO:0031323;GO:…	Viridiplantae	Streptophyta	GO:0005634
c1198/4/1796	99.654	1444	c15082/1/1710	96.069	1399	c22779/1/2039	100	2039	gene_66725	c210517/1/2039	c210517	1	2039	AT3G02830.1	Zinc finger CCCH domain-containing protein ZFN-like	ZFNL_PEA^ZFNL_PEA^Q:421-1146,H:182-417^69.262%ID^E:7.25e-140^RecName: Full=Zinc finger CCCH domain-containing protein ZFN-like;^Eukaryota; Viridiplantae; Streptophyta; Embryophyta; Tracheophyta; Spermatophyta; Magnoliophyta; eudicotyledons; Gunneridae; Pentapetalae; rosids; fabids; Fabales; Fabaceae; Papilionoideae; Fabeae; Pisum`ZFNL_PEA^ZFNL_PEA^Q:2-421,H:42-181^82.857%ID^E:7.25e-140^RecName: F…		ZFNL_PEA^ZFNL_PEA^Q:421-1146,H:182-417^69.262%ID^E:7.25e-140^RecName: Full=Zinc finger CCCH domain-containing protein ZFN-like;^Eukaryota; Viridiplantae; Streptophyta; Embryophyta; Tracheophyta; Spermatophyta; Magnoliophyta; eudicotyledons; Gunneridae; Pentapetalae; rosids; fabids; Fabales; Fabaceae; Papilionoideae; Fabeae; Pisum`ZFNL_PEA^ZFNL_PEA^Q:2-421,H:42-181^82.857%ID^E:7.25e-140^RecName: F…		c210517/1/2039|m.84672	680-1024[-]	115
c1198/4/1796	99.654	1444	c15082/1/1710	96.069	1399	c22779/1/2039	100	2039	gene_66725	c210517/1/2039	c210517	1	2039	AT3G02830.1	Zinc finger CCCH domain-containing protein ZFN-like	ZFNL_PEA^ZFNL_PEA^Q:421-1146,H:182-417^69.262%ID^E:7.25e-140^RecName: Full=Zinc finger CCCH domain-containing protein ZFN-like;^Eukaryota; Viridiplantae; Streptophyta; Embryophyta; Tracheophyta; Spermatophyta; Magnoliophyta; eudicotyledons; Gunneridae; Pentapetalae; rosids; fabids; Fabales; Fabaceae; Papilionoideae; Fabeae; Pisum`ZFNL_PEA^ZFNL_PEA^Q:2-421,H:42-181^82.857%ID^E:7.25e-140^RecName: F…		ZFNL_PEA^ZFNL_PEA^Q:421-1146,H:182-417^69.262%ID^E:7.25e-140^RecName: Full=Zinc finger CCCH domain-containing protein ZFN-like;^Eukaryota; Viridiplantae; Streptophyta; Embryophyta; Tracheophyta; Spermatophyta; Magnoliophyta; eudicotyledons; Gunneridae; Pentapetalae; rosids; fabids; Fabales; Fabaceae; Papilionoideae; Fabeae; Pisum`ZFNL_PEA^ZFNL_PEA^Q:2-421,H:42-181^82.857%ID^E:7.25e-140^RecName: F…		c210517/1/2039|m.84671	2-493[+]	164	ZFNL_PEA^ZFNL_PEA^Q:1-140,H:42-181^82.857%ID^E:5.92e-79^RecName: Full=Zinc finger CCCH domain-containing protein ZFN-like;^Eukaryota; Viridiplantae; Streptophyta; Embryophyta; Tracheophyta; Spermatophyta; Magnoliophyta; eudicotyledons; Gunneridae; Pentapetalae; rosids; fabids; Fabales; Fabaceae; Papilionoideae; Fabeae; Pisum`ZFNL_PEA^ZFNL_PEA^Q:31-105,H:275-349^57.333%ID^E:7.5e-25^RecName: Full=Z…	PF00642.19^zf-CCCH^Zinc finger C-x8-C-x5-C-x3-H type (and similar)^1-15^E:6.1e-05`PF14608.1^zf-CCCH_2^Zinc finger C-x8-C-x5-C-x3-H type^4-15^E:2.3`PF00642.19^zf-CCCH^Zinc finger C-x8-C-x5-C-x3-H type (and similar)^37-61^E:9.7e-11`PF14608.1^zf-CCCH_2^Zinc finger C-x8-C-x5-C-x3-H type^49-57^E:1.8`PF00642.19^zf-CCCH^Zinc finger C-x8-C-x5-C-x3-H type (and similar)^83-107^E:6.3e-10			S	Zinc finger CCCH domain-containing protein ZFN-like		GO:0003674;GO:0003676;GO:0003677;GO:0003723;GO:0003729;GO:0003824;GO:0004518;GO:0005488;GO:0005515;GO:0005575;GO:0005622;GO:0005623;GO:0005737;GO:0005829;GO:0006139;GO:0006417;GO:0006725;GO:0006807;GO:0008150;GO:0008152;GO:0009889;GO:0009890;GO:0009892;GO:0009987;GO:0010313;GO:0010468;GO:0010556;GO:0010558;GO:0010605;GO:0010608;GO:0010629;GO:0016787;GO:0016788;GO:0017148;GO:0019222;GO:0031323;GO:…	Viridiplantae	asterids	GO:0005634
c1198/4/1796	91.471	1407	c15082/1/1710	90.55	1418	c31150/1/1352	100	1352	gene_21793	c297192/1/1352	c297192	1	1352	AT3G02830.1	Zinc finger CCCH domain-containing protein ZFN-like	ZFNL_PEA^ZFNL_PEA^Q:3-899,H:32-334^36.392%ID^E:9.06e-31^RecName: Full=Zinc finger CCCH domain-containing protein ZFN-like;^Eukaryota; Viridiplantae; Streptophyta; Embryophyta; Tracheophyta; Spermatophyta; Magnoliophyta; eudicotyledons; Gunneridae; Pentapetalae; rosids; fabids; Fabales; Fabaceae; Papilionoideae; Fabeae; Pisum`ZFNL_PEA^ZFNL_PEA^Q:32-541,H:42-214^39.429%ID^E:3.42e-19^RecName: Full=Z…		ZFNL_PEA^ZFNL_PEA^Q:3-899,H:32-334^36.392%ID^E:9.06e-31^RecName: Full=Zinc finger CCCH domain-containing protein ZFN-like;^Eukaryota; Viridiplantae; Streptophyta; Embryophyta; Tracheophyta; Spermatophyta; Magnoliophyta; eudicotyledons; Gunneridae; Pentapetalae; rosids; fabids; Fabales; Fabaceae; Papilionoideae; Fabeae; Pisum`ZFNL_PEA^ZFNL_PEA^Q:32-541,H:42-214^39.429%ID^E:3.42e-19^RecName: Full=Z…		c297192/1/1352|m.29143	361-768[+]	136
c1198/4/1796	92.506	1748	c31456/1/1709	100	1709	c35458/1/1986	90.879	1798	gene_58201	c170203/1/1709	c170203	1	1709	AT3G02830.1	Zinc finger CCCH domain-containing protein ZFN-like	ZFNL_PEA^ZFNL_PEA^Q:305-1414,H:32-387^32.454%ID^E:1.74e-28^RecName: Full=Zinc finger CCCH domain-containing protein ZFN-like;^Eukaryota; Viridiplantae; Streptophyta; Embryophyta; Tracheophyta; Spermatophyta; Magnoliophyta; eudicotyledons; Gunneridae; Pentapetalae; rosids; fabids; Fabales; Fabaceae; Papilionoideae; Fabeae; Pisum`ZFNL_PEA^ZFNL_PEA^Q:409-1338,H:66-363^38.924%ID^E:3.01e-24^RecName: F…		ZFNL_PEA^ZFNL_PEA^Q:305-1414,H:32-387^32.454%ID^E:1.74e-28^RecName: Full=Zinc finger CCCH domain-containing protein ZFN-like;^Eukaryota; Viridiplantae; Streptophyta; Embryophyta; Tracheophyta; Spermatophyta; Magnoliophyta; eudicotyledons; Gunneridae; Pentapetalae; rosids; fabids; Fabales; Fabaceae; Papilionoideae; Fabeae; Pisum`ZFNL_PEA^ZFNL_PEA^Q:409-1338,H:66-363^38.924%ID^E:3.01e-24^RecName: F…															GO:0005634
c4931/1/1713	100	1713	c15082/1/1710	92.361	1728	c38631/1/1768	96.383	1714	gene_3502	c4931/1/1713	c4931	1	1713	AT3G02830.1	Zinc finger CCCH domain-containing protein ZFN-like	ZFNL_PEA^ZFNL_PEA^Q:300-1298,H:24-344^41.935%ID^E:1.25e-46^RecName: Full=Zinc finger CCCH domain-containing protein ZFN-like;^Eukaryota; Viridiplantae; Streptophyta; Embryophyta; Tracheophyta; Spermatophyta; Magnoliophyta; eudicotyledons; Gunneridae; Pentapetalae; rosids; fabids; Fabales; Fabaceae; Papilionoideae; Fabeae; Pisum`ZFNL_PEA^ZFNL_PEA^Q:230-1345,H:5-359^35.884%ID^E:5.91e-45^RecName: Fu…		ZFNL_PEA^ZFNL_PEA^Q:300-1298,H:24-344^41.935%ID^E:1.25e-46^RecName: Full=Zinc finger CCCH domain-containing protein ZFN-like;^Eukaryota; Viridiplantae; Streptophyta; Embryophyta; Tracheophyta; Spermatophyta; Magnoliophyta; eudicotyledons; Gunneridae; Pentapetalae; rosids; fabids; Fabales; Fabaceae; Papilionoideae; Fabeae; Pisum`ZFNL_PEA^ZFNL_PEA^Q:230-1345,H:5-359^35.884%ID^E:5.91e-45^RecName: Fu…		c4931/1/1713|m.4865	383-853[+]	157	ZFNL_PEA^ZFNL_PEA^Q:6-109,H:56-158^70.192%ID^E:2.89e-41^RecName: Full=Zinc finger CCCH domain-containing protein ZFN-like;^Eukaryota; Viridiplantae; Streptophyta; Embryophyta; Tracheophyta; Spermatophyta; Magnoliophyta; eudicotyledons; Gunneridae; Pentapetalae; rosids; fabids; Fabales; Fabaceae; Papilionoideae; Fabeae; Pisum`ZFNL_PEA^ZFNL_PEA^Q:22-97,H:275-349^42.105%ID^E:2.65e-13^RecName: Full=Z…	PF00642.19^zf-CCCH^Zinc finger C-x8-C-x5-C-x3-H type (and similar)^75-99^E:5.9e-10			S	Zinc finger CCCH domain-containing protein ZFN-like		GO:0003674;GO:0003676;GO:0003677;GO:0003723;GO:0003729;GO:0003824;GO:0004518;GO:0005488;GO:0005515;GO:0005575;GO:0005622;GO:0005623;GO:0005737;GO:0005829;GO:0006139;GO:0006417;GO:0006725;GO:0006807;GO:0008150;GO:0008152;GO:0009889;GO:0009890;GO:0009892;GO:0009987;GO:0010313;GO:0010468;GO:0010556;GO:0010558;GO:0010605;GO:0010608;GO:0010629;GO:0016787;GO:0016788;GO:0017148;GO:0019222;GO:0031323;GO:…	Viridiplantae	asterids	GO:0005634
c1198/4/1796	99.889	901	c15082/1/1710	95.182	851	c7768/1/1477	100	1477	gene_67281	c211456/1/1477	c211456	1	1477	AT3G02830.1	Zinc finger CCCH domain-containing protein ZFN-like	ZFNL_PEA^ZFNL_PEA^Q:29-496,H:220-372^70.253%ID^E:4.56e-54^RecName: Full=Zinc finger CCCH domain-containing protein ZFN-like;^Eukaryota; Viridiplantae; Streptophyta; Embryophyta; Tracheophyta; Spermatophyta; Magnoliophyta; eudicotyledons; Gunneridae; Pentapetalae; rosids; fabids; Fabales; Fabaceae; Papilionoideae; Fabeae; Pisum`ZFNL_PEA^ZFNL_PEA^Q:200-427,H:72-147^61.842%ID^E:2.5e-15^RecName: Full…		ZFNL_PEA^ZFNL_PEA^Q:29-496,H:220-372^70.253%ID^E:4.56e-54^RecName: Full=Zinc finger CCCH domain-containing protein ZFN-like;^Eukaryota; Viridiplantae; Streptophyta; Embryophyta; Tracheophyta; Spermatophyta; Magnoliophyta; eudicotyledons; Gunneridae; Pentapetalae; rosids; fabids; Fabales; Fabaceae; Papilionoideae; Fabeae; Pisum`ZFNL_PEA^ZFNL_PEA^Q:200-427,H:72-147^61.842%ID^E:2.5e-15^RecName: Full…		c211456/1/1477|m.85410	165-596[-]	144
c1198/4/1796	95.361	1746	c15082/1/1710	100	1710	c38631/1/1768	95.418	1746	gene_46407	c125395/1/1710	c125395	1	1710	AT3G02830.1	Zinc finger CCCH domain-containing protein ZFN-like	ZFNL_PEA^ZFNL_PEA^Q:272-1438,H:24-404^39.541%ID^E:1.25e-63^RecName: Full=Zinc finger CCCH domain-containing protein ZFN-like;^Eukaryota; Viridiplantae; Streptophyta; Embryophyta; Tracheophyta; Spermatophyta; Magnoliophyta; eudicotyledons; Gunneridae; Pentapetalae; rosids; fabids; Fabales; Fabaceae; Papilionoideae; Fabeae; Pisum`ZFNL_PEA^ZFNL_PEA^Q:358-654,H:53-150^65.657%ID^E:5.61e-31^RecName: Fu…		ZFNL_PEA^ZFNL_PEA^Q:272-1438,H:24-404^39.541%ID^E:1.25e-63^RecName: Full=Zinc finger CCCH domain-containing protein ZFN-like;^Eukaryota; Viridiplantae; Streptophyta; Embryophyta; Tracheophyta; Spermatophyta; Magnoliophyta; eudicotyledons; Gunneridae; Pentapetalae; rosids; fabids; Fabales; Fabaceae; Papilionoideae; Fabeae; Pisum`ZFNL_PEA^ZFNL_PEA^Q:358-654,H:53-150^65.657%ID^E:5.61e-31^RecName: Fu…		c125395/1/1710|m.57814	572-901[+]	110	ZFNL_PEA^ZFNL_PEA^Q:29-83,H:151-203^67.273%ID^E:6.05e-15^RecName: Full=Zinc finger CCCH domain-containing protein ZFN-like;^Eukaryota; Viridiplantae; Streptophyta; Embryophyta; Tracheophyta; Spermatophyta; Magnoliophyta; eudicotyledons; Gunneridae; Pentapetalae; rosids; fabids; Fabales; Fabaceae; Papilionoideae; Fabeae; Pisum				S	Zinc finger CCCH domain-containing protein		GO:0003674;GO:0003676;GO:0003677;GO:0003723;GO:0003729;GO:0003824;GO:0004518;GO:0005488;GO:0005515;GO:0005575;GO:0005622;GO:0005623;GO:0005737;GO:0005829;GO:0006139;GO:0006417;GO:0006725;GO:0006807;GO:0008150;GO:0008152;GO:0009889;GO:0009890;GO:0009892;GO:0009987;GO:0010313;GO:0010468;GO:0010556;GO:0010558;GO:0010605;GO:0010608;GO:0010629;GO:0016787;GO:0016788;GO:0017148;GO:0019222;GO:0031323;GO:…	Viridiplantae	Streptophyta	GO:0005634
c1198/4/1796	98.943	757	c15082/1/1710	95.615	707	c9469/1/1376	100	1376	gene_61141	c201126/1/1376	c201126	1	1376	AT3G02830.1	Zinc finger CCCH domain-containing protein ZFN-like	ZFNL_PEA^ZFNL_PEA^Q:244-735,H:10-148^69.512%ID^E:9.62e-71^RecName: Full=Zinc finger CCCH domain-containing protein ZFN-like;^Eukaryota; Viridiplantae; Streptophyta; Embryophyta; Tracheophyta; Spermatophyta; Magnoliophyta; eudicotyledons; Gunneridae; Pentapetalae; rosids; fabids; Fabales; Fabaceae; Papilionoideae; Fabeae; Pisum`ZFNL_PEA^ZFNL_PEA^Q:613-1002,H:265-394^47.794%ID^E:2.5e-30^RecName: Fu…		ZFNL_PEA^ZFNL_PEA^Q:244-735,H:10-148^69.512%ID^E:9.62e-71^RecName: Full=Zinc finger CCCH domain-containing protein ZFN-like;^Eukaryota; Viridiplantae; Streptophyta; Embryophyta; Tracheophyta; Spermatophyta; Magnoliophyta; eudicotyledons; Gunneridae; Pentapetalae; rosids; fabids; Fabales; Fabaceae; Papilionoideae; Fabeae; Pisum`ZFNL_PEA^ZFNL_PEA^Q:613-1002,H:265-394^47.794%ID^E:2.5e-30^RecName: Fu…		c201126/1/1376|m.77180	247-1128[+]	294	ZFNL_PEA^ZFNL_PEA^Q:1-163,H:11-148^69.939%ID^E:1.21e-72^RecName: Full=Zinc finger CCCH domain-containing protein ZFN-like;^Eukaryota; Viridiplantae; Streptophyta; Embryophyta; Tracheophyta; Spermatophyta; Magnoliophyta; eudicotyledons; Gunneridae; Pentapetalae; rosids; fabids; Fabales; Fabaceae; Papilionoideae; Fabeae; Pisum`ZFNL_PEA^ZFNL_PEA^Q:123-252,H:265-394^47.794%ID^E:2.25e-31^RecName: Full…	PF00642.19^zf-CCCH^Zinc finger C-x8-C-x5-C-x3-H type (and similar)^27-51^E:5e-09`PF00642.19^zf-CCCH^Zinc finger C-x8-C-x5-C-x3-H type (and similar)^73-97^E:2.2e-10`PF00642.19^zf-CCCH^Zinc finger C-x8-C-x5-C-x3-H type (and similar)^137-163^E:7.4e-09			S	Zinc finger CCCH domain-containing protein		GO:0003674;GO:0003676;GO:0003677;GO:0003723;GO:0003729;GO:0003824;GO:0004518;GO:0005488;GO:0005515;GO:0005575;GO:0005622;GO:0005623;GO:0005737;GO:0005829;GO:0006139;GO:0006417;GO:0006725;GO:0006807;GO:0008150;GO:0008152;GO:0009889;GO:0009890;GO:0009892;GO:0009987;GO:0010313;GO:0010468;GO:0010556;GO:0010558;GO:0010605;GO:0010608;GO:0010629;GO:0016787;GO:0016788;GO:0017148;GO:0019222;GO:0031323;GO:…	Viridiplantae	Streptophyta	GO:0005634
c1198/4/1796	99.944	1780	c15082/1/1710	95.418	1746	c38631/1/1768	100	1768	gene_819	c1198/7/1780	c1198	7	1780	AT3G02830.1	Zinc finger CCCH domain-containing protein ZFN-like	ZFNL_PEA^ZFNL_PEA^Q:240-1499,H:9-417^73.46%ID^E:0^RecName: Full=Zinc finger CCCH domain-containing protein ZFN-like;^Eukaryota; Viridiplantae; Streptophyta; Embryophyta; Tracheophyta; Spermatophyta; Magnoliophyta; eudicotyledons; Gunneridae; Pentapetalae; rosids; fabids; Fabales; Fabaceae; Papilionoideae; Fabeae; Pisum		ZFNL_PEA^ZFNL_PEA^Q:240-1499,H:9-417^73.46%ID^E:0^RecName: Full=Zinc finger CCCH domain-containing protein ZFN-like;^Eukaryota; Viridiplantae; Streptophyta; Embryophyta; Tracheophyta; Spermatophyta; Magnoliophyta; eudicotyledons; Gunneridae; Pentapetalae; rosids; fabids; Fabales; Fabaceae; Papilionoideae; Fabeae; Pisum		c1198/7/1780|m.1158	246-1502[+]	419	ZFNL_PEA^ZFNL_PEA^Q:1-418,H:11-417^73.81%ID^E:0^RecName: Full=Zinc finger CCCH domain-containing protein ZFN-like;^Eukaryota; Viridiplantae; Streptophyta; Embryophyta; Tracheophyta; Spermatophyta; Magnoliophyta; eudicotyledons; Gunneridae; Pentapetalae; rosids; fabids; Fabales; Fabaceae; Papilionoideae; Fabeae; Pisum	PF00642.19^zf-CCCH^Zinc finger C-x8-C-x5-C-x3-H type (and similar)^27-51^E:7.8e-09`PF00642.19^zf-CCCH^Zinc finger C-x8-C-x5-C-x3-H type (and similar)^73-97^E:3.4e-10`PF00642.19^zf-CCCH^Zinc finger C-x8-C-x5-C-x3-H type (and similar)^119-143^E:2.2e-09`PF00642.19^zf-CCCH^Zinc finger C-x8-C-x5-C-x3-H type (and similar)^279-305^E:8.9e-10`PF00642.19^zf-CCCH^Zinc finger C-x8-C-x5-C-x3-H type (and simil…			S	Zinc finger CCCH domain-containing protein		GO:0003674;GO:0003676;GO:0003677;GO:0003723;GO:0003729;GO:0003824;GO:0004518;GO:0005488;GO:0005515;GO:0005575;GO:0005622;GO:0005623;GO:0005737;GO:0005829;GO:0006139;GO:0006417;GO:0006725;GO:0006807;GO:0008150;GO:0008152;GO:0009889;GO:0009890;GO:0009892;GO:0009987;GO:0010313;GO:0010468;GO:0010556;GO:0010558;GO:0010605;GO:0010608;GO:0010629;GO:0016787;GO:0016788;GO:0017148;GO:0019222;GO:0031323;GO:…	Viridiplantae	Streptophyta	GO:0005634
c1198/4/1796	99.944	1780	c15082/1/1710	95.418	1746	c38631/1/1768	100	1768	gene_819	c1198/7/1780	c1198	7	1780	AT3G02830.1	Zinc finger CCCH domain-containing protein ZFN-like	ZFNL_PEA^ZFNL_PEA^Q:240-1499,H:9-417^73.46%ID^E:0^RecName: Full=Zinc finger CCCH domain-containing protein ZFN-like;^Eukaryota; Viridiplantae; Streptophyta; Embryophyta; Tracheophyta; Spermatophyta; Magnoliophyta; eudicotyledons; Gunneridae; Pentapetalae; rosids; fabids; Fabales; Fabaceae; Papilionoideae; Fabeae; Pisum		ZFNL_PEA^ZFNL_PEA^Q:240-1499,H:9-417^73.46%ID^E:0^RecName: Full=Zinc finger CCCH domain-containing protein ZFN-like;^Eukaryota; Viridiplantae; Streptophyta; Embryophyta; Tracheophyta; Spermatophyta; Magnoliophyta; eudicotyledons; Gunneridae; Pentapetalae; rosids; fabids; Fabales; Fabaceae; Papilionoideae; Fabeae; Pisum		c1198/7/1780|m.1159	1033-1377[-]	115
c6238/2/1718	97.657	1750	c3609/1/1759	99.488	1759	c9636/1/1770	98.633	1756	gene_4391	c6238/4/1759	c6238	4	1759	AT3G02830.1	Zinc finger CCCH domain-containing protein ZFN-like	ZFNL_PEA^ZFNL_PEA^Q:235-1500,H:6-417^69.34%ID^E:0^RecName: Full=Zinc finger CCCH domain-containing protein ZFN-like;^Eukaryota; Viridiplantae; Streptophyta; Embryophyta; Tracheophyta; Spermatophyta; Magnoliophyta; eudicotyledons; Gunneridae; Pentapetalae; rosids; fabids; Fabales; Fabaceae; Papilionoideae; Fabeae; Pisum		ZFNL_PEA^ZFNL_PEA^Q:235-1500,H:6-417^69.34%ID^E:0^RecName: Full=Zinc finger CCCH domain-containing protein ZFN-like;^Eukaryota; Viridiplantae; Streptophyta; Embryophyta; Tracheophyta; Spermatophyta; Magnoliophyta; eudicotyledons; Gunneridae; Pentapetalae; rosids; fabids; Fabales; Fabaceae; Papilionoideae; Fabeae; Pisum		c6238/4/1759|m.6060	986-1546[-]	187
c6238/2/1718	97.657	1750	c3609/1/1759	99.488	1759	c9636/1/1770	98.633	1756	gene_4391	c6238/4/1759	c6238	4	1759	AT3G02830.1	Zinc finger CCCH domain-containing protein ZFN-like	ZFNL_PEA^ZFNL_PEA^Q:235-1500,H:6-417^69.34%ID^E:0^RecName: Full=Zinc finger CCCH domain-containing protein ZFN-like;^Eukaryota; Viridiplantae; Streptophyta; Embryophyta; Tracheophyta; Spermatophyta; Magnoliophyta; eudicotyledons; Gunneridae; Pentapetalae; rosids; fabids; Fabales; Fabaceae; Papilionoideae; Fabeae; Pisum		ZFNL_PEA^ZFNL_PEA^Q:235-1500,H:6-417^69.34%ID^E:0^RecName: Full=Zinc finger CCCH domain-containing protein ZFN-like;^Eukaryota; Viridiplantae; Streptophyta; Embryophyta; Tracheophyta; Spermatophyta; Magnoliophyta; eudicotyledons; Gunneridae; Pentapetalae; rosids; fabids; Fabales; Fabaceae; Papilionoideae; Fabeae; Pisum		c6238/4/1759|m.6059	166-1503[+]	446	ZFNL_PEA^ZFNL_PEA^Q:24-445,H:6-417^69.34%ID^E:0^RecName: Full=Zinc finger CCCH domain-containing protein ZFN-like;^Eukaryota; Viridiplantae; Streptophyta; Embryophyta; Tracheophyta; Spermatophyta; Magnoliophyta; eudicotyledons; Gunneridae; Pentapetalae; rosids; fabids; Fabales; Fabaceae; Papilionoideae; Fabeae; Pisum	PF00642.19^zf-CCCH^Zinc finger C-x8-C-x5-C-x3-H type (and similar)^55-80^E:8.1e-09`PF00642.19^zf-CCCH^Zinc finger C-x8-C-x5-C-x3-H type (and similar)^100-125^E:1.6e-10`PF14608.1^zf-CCCH_2^Zinc finger C-x8-C-x5-C-x3-H type^112-121^E:2`PF00642.19^zf-CCCH^Zinc finger C-x8-C-x5-C-x3-H type (and similar)^147-171^E:1.2e-09`PF00642.19^zf-CCCH^Zinc finger C-x8-C-x5-C-x3-H type (and similar)^306-332^E:1.5…			S	Zinc finger CCCH domain-containing protein		GO:0003674;GO:0003676;GO:0003677;GO:0003723;GO:0003729;GO:0003824;GO:0004518;GO:0005488;GO:0005515;GO:0005575;GO:0005622;GO:0005623;GO:0005737;GO:0005829;GO:0006139;GO:0006417;GO:0006725;GO:0006807;GO:0008150;GO:0008152;GO:0009889;GO:0009890;GO:0009892;GO:0009987;GO:0010313;GO:0010468;GO:0010556;GO:0010558;GO:0010605;GO:0010608;GO:0010629;GO:0016787;GO:0016788;GO:0017148;GO:0019222;GO:0031323;GO:…	Viridiplantae	Streptophyta	GO:0005634
c6238/2/1718	97.308	1226	c21967/1/1228	100	1228	c9636/1/1770	98.046	1228	gene_42198	c118010/1/1228	c118010	1	1228	AT5G16540.1	Zinc finger CCCH domain-containing protein ZFN-like	ZFNL_PEA^ZFNL_PEA^Q:1-972,H:99-417^67.178%ID^E:3.4e-140^RecName: Full=Zinc finger CCCH domain-containing protein ZFN-like;^Eukaryota; Viridiplantae; Streptophyta; Embryophyta; Tracheophyta; Spermatophyta; Magnoliophyta; eudicotyledons; Gunneridae; Pentapetalae; rosids; fabids; Fabales; Fabaceae; Papilionoideae; Fabeae; Pisum`ZFNL_PEA^ZFNL_PEA^Q:541-768,H:72-147^57.895%ID^E:2.32e-14^RecName: Full=…		ZFNL_PEA^ZFNL_PEA^Q:1-972,H:99-417^67.178%ID^E:3.4e-140^RecName: Full=Zinc finger CCCH domain-containing protein ZFN-like;^Eukaryota; Viridiplantae; Streptophyta; Embryophyta; Tracheophyta; Spermatophyta; Magnoliophyta; eudicotyledons; Gunneridae; Pentapetalae; rosids; fabids; Fabales; Fabaceae; Papilionoideae; Fabeae; Pisum`ZFNL_PEA^ZFNL_PEA^Q:541-768,H:72-147^57.895%ID^E:2.32e-14^RecName: Full=…		c118010/1/1228|m.52350	1-975[+]	325	ZFNL_PEA^ZFNL_PEA^Q:1-324,H:99-417^67.178%ID^E:2.27e-152^RecName: Full=Zinc finger CCCH domain-containing protein ZFN-like;^Eukaryota; Viridiplantae; Streptophyta; Embryophyta; Tracheophyta; Spermatophyta; Magnoliophyta; eudicotyledons; Gunneridae; Pentapetalae; rosids; fabids; Fabales; Fabaceae; Papilionoideae; Fabeae; Pisum`ZFNL_PEA^ZFNL_PEA^Q:181-256,H:72-147^57.895%ID^E:1.97e-20^RecName: Full…	PF00642.19^zf-CCCH^Zinc finger C-x8-C-x5-C-x3-H type (and similar)^26-50^E:7.9e-10`PF14608.1^zf-CCCH_2^Zinc finger C-x8-C-x5-C-x3-H type^37-49^E:2.4`PF00642.19^zf-CCCH^Zinc finger C-x8-C-x5-C-x3-H type (and similar)^185-211^E:9.9e-08`PF00642.19^zf-CCCH^Zinc finger C-x8-C-x5-C-x3-H type (and similar)^231-256^E:8.5e-10`PF14608.1^zf-CCCH_2^Zinc finger C-x8-C-x5-C-x3-H type^244-253^E:0.063			S	Zinc finger CCCH domain-containing protein ZFN-like			Viridiplantae	fabids	GO:0005634
c6238/2/1718	97.308	1226	c21967/1/1228	100	1228	c9636/1/1770	98.046	1228	gene_42198	c118010/1/1228	c118010	1	1228	AT5G16540.1	Zinc finger CCCH domain-containing protein ZFN-like	ZFNL_PEA^ZFNL_PEA^Q:1-972,H:99-417^67.178%ID^E:3.4e-140^RecName: Full=Zinc finger CCCH domain-containing protein ZFN-like;^Eukaryota; Viridiplantae; Streptophyta; Embryophyta; Tracheophyta; Spermatophyta; Magnoliophyta; eudicotyledons; Gunneridae; Pentapetalae; rosids; fabids; Fabales; Fabaceae; Papilionoideae; Fabeae; Pisum`ZFNL_PEA^ZFNL_PEA^Q:541-768,H:72-147^57.895%ID^E:2.32e-14^RecName: Full=…		ZFNL_PEA^ZFNL_PEA^Q:1-972,H:99-417^67.178%ID^E:3.4e-140^RecName: Full=Zinc finger CCCH domain-containing protein ZFN-like;^Eukaryota; Viridiplantae; Streptophyta; Embryophyta; Tracheophyta; Spermatophyta; Magnoliophyta; eudicotyledons; Gunneridae; Pentapetalae; rosids; fabids; Fabales; Fabaceae; Papilionoideae; Fabeae; Pisum`ZFNL_PEA^ZFNL_PEA^Q:541-768,H:72-147^57.895%ID^E:2.32e-14^RecName: Full=…		c118010/1/1228|m.52351	458-1018[-]	187
c1198/4/1796	99.743	1557	c15082/1/1710	96.042	1516	c35578/1/1868	100	1868	gene_21464	c304493/1/1868	c304493	1	1868	AT3G02830.1	Zinc finger CCCH domain-containing protein ZFN-like	ZFNL_PEA^ZFNL_PEA^Q:194-1081,H:10-295^73.826%ID^E:6.75e-148^RecName: Full=Zinc finger CCCH domain-containing protein ZFN-like;^Eukaryota; Viridiplantae; Streptophyta; Embryophyta; Tracheophyta; Spermatophyta; Magnoliophyta; eudicotyledons; Gunneridae; Pentapetalae; rosids; fabids; Fabales; Fabaceae; Papilionoideae; Fabeae; Pisum`ZFNL_PEA^ZFNL_PEA^Q:395-619,H:275-349^57.333%ID^E:1.97e-22^RecName: …		ZFNL_PEA^ZFNL_PEA^Q:194-1081,H:10-295^73.826%ID^E:6.75e-148^RecName: Full=Zinc finger CCCH domain-containing protein ZFN-like;^Eukaryota; Viridiplantae; Streptophyta; Embryophyta; Tracheophyta; Spermatophyta; Magnoliophyta; eudicotyledons; Gunneridae; Pentapetalae; rosids; fabids; Fabales; Fabaceae; Papilionoideae; Fabeae; Pisum`ZFNL_PEA^ZFNL_PEA^Q:395-619,H:275-349^57.333%ID^E:1.97e-22^RecName: …		c304493/1/1868|m.28713	197-1240[+]	348	ZFNL_PEA^ZFNL_PEA^Q:1-295,H:11-295^74.074%ID^E:3.71e-152^RecName: Full=Zinc finger CCCH domain-containing protein ZFN-like;^Eukaryota; Viridiplantae; Streptophyta; Embryophyta; Tracheophyta; Spermatophyta; Magnoliophyta; eudicotyledons; Gunneridae; Pentapetalae; rosids; fabids; Fabales; Fabaceae; Papilionoideae; Fabeae; Pisum`ZFNL_PEA^ZFNL_PEA^Q:67-141,H:275-349^57.333%ID^E:9.67e-24^RecName: Full…	PF00642.19^zf-CCCH^Zinc finger C-x8-C-x5-C-x3-H type (and similar)^27-51^E:6.2e-09`PF00642.19^zf-CCCH^Zinc finger C-x8-C-x5-C-x3-H type (and similar)^73-97^E:2.7e-10`PF00642.19^zf-CCCH^Zinc finger C-x8-C-x5-C-x3-H type (and similar)^119-143^E:1.8e-09			S	Zinc finger CCCH domain-containing protein		GO:0003674;GO:0003676;GO:0003677;GO:0003723;GO:0003729;GO:0003824;GO:0004518;GO:0005488;GO:0005515;GO:0005575;GO:0005622;GO:0005623;GO:0005737;GO:0005829;GO:0006139;GO:0006417;GO:0006725;GO:0006807;GO:0008150;GO:0008152;GO:0009889;GO:0009890;GO:0009892;GO:0009987;GO:0010313;GO:0010468;GO:0010556;GO:0010558;GO:0010605;GO:0010608;GO:0010629;GO:0016787;GO:0016788;GO:0017148;GO:0019222;GO:0031323;GO:…	Viridiplantae	Streptophyta	GO:0005634
c1198/4/1796	99.743	1557	c15082/1/1710	96.042	1516	c35578/1/1868	100	1868	gene_21464	c304493/1/1868	c304493	1	1868	AT3G02830.1	Zinc finger CCCH domain-containing protein ZFN-like	ZFNL_PEA^ZFNL_PEA^Q:194-1081,H:10-295^73.826%ID^E:6.75e-148^RecName: Full=Zinc finger CCCH domain-containing protein ZFN-like;^Eukaryota; Viridiplantae; Streptophyta; Embryophyta; Tracheophyta; Spermatophyta; Magnoliophyta; eudicotyledons; Gunneridae; Pentapetalae; rosids; fabids; Fabales; Fabaceae; Papilionoideae; Fabeae; Pisum`ZFNL_PEA^ZFNL_PEA^Q:395-619,H:275-349^57.333%ID^E:1.97e-22^RecName: …		ZFNL_PEA^ZFNL_PEA^Q:194-1081,H:10-295^73.826%ID^E:6.75e-148^RecName: Full=Zinc finger CCCH domain-containing protein ZFN-like;^Eukaryota; Viridiplantae; Streptophyta; Embryophyta; Tracheophyta; Spermatophyta; Magnoliophyta; eudicotyledons; Gunneridae; Pentapetalae; rosids; fabids; Fabales; Fabaceae; Papilionoideae; Fabeae; Pisum`ZFNL_PEA^ZFNL_PEA^Q:395-619,H:275-349^57.333%ID^E:1.97e-22^RecName: …		c304493/1/1868|m.28714	1054-1416[-]	121
c62556/1/1298	100	1298	c26361/1/1269	92.653	1157	c4275/1/1284	92.827	1171	gene_30878	c74224/1/1298	c74224	1	1298	AT1G52340.1	Zerumbone synthase	ZERSY_ZINZE^ZERSY_ZINZE^Q:427-921,H:53-222^39.429%ID^E:3.83e-23^RecName: Full=Zerumbone synthase;^Eukaryota; Viridiplantae; Streptophyta; Embryophyta; Tracheophyta; Spermatophyta; Magnoliophyta; Liliopsida; Zingiberales; Zingiberaceae; Zingiber`ZERSY_ZINZE^ZERSY_ZINZE^Q:318-374,H:16-34^63.158%ID^E:3.83e-23^RecName: Full=Zerumbone synthase;^Eukaryota; Viridiplantae; Streptophyta; Embryophyta; Trac…	K09841	ZERSY_ZINZE^ZERSY_ZINZE^Q:427-921,H:53-222^39.429%ID^E:3.83e-23^RecName: Full=Zerumbone synthase;^Eukaryota; Viridiplantae; Streptophyta; Embryophyta; Tracheophyta; Spermatophyta; Magnoliophyta; Liliopsida; Zingiberales; Zingiberaceae; Zingiber`ZERSY_ZINZE^ZERSY_ZINZE^Q:318-374,H:16-34^63.158%ID^E:3.83e-23^RecName: Full=Zerumbone synthase;^Eukaryota; Viridiplantae; Streptophyta; Embryophyta; Trac…															GO:0016491
c28306/1/1301	100	1301	c26361/1/1269	95.234	1133	c4275/1/1284	95.439	1140	gene_13386	c28284/1/1301	c28284	1	1301	AT1G52340.1	Zerumbone synthase	ZERSY_ZINZE^ZERSY_ZINZE^Q:292-1089,H:2-267^65.789%ID^E:1.24e-116^RecName: Full=Zerumbone synthase;^Eukaryota; Viridiplantae; Streptophyta; Embryophyta; Tracheophyta; Spermatophyta; Magnoliophyta; Liliopsida; Zingiberales; Zingiberaceae; Zingiber	K09841	ZERSY_ZINZE^ZERSY_ZINZE^Q:292-1089,H:2-267^65.789%ID^E:1.24e-116^RecName: Full=Zerumbone synthase;^Eukaryota; Viridiplantae; Streptophyta; Embryophyta; Tracheophyta; Spermatophyta; Magnoliophyta; Liliopsida; Zingiberales; Zingiberaceae; Zingiber		c28284/1/1301|m.17987	250-1092[+]	281	ZERSY_ZINZE^ZERSY_ZINZE^Q:15-280,H:2-267^65.789%ID^E:4.74e-129^RecName: Full=Zerumbone synthase;^Eukaryota; Viridiplantae; Streptophyta; Embryophyta; Tracheophyta; Spermatophyta; Magnoliophyta; Liliopsida; Zingiberales; Zingiberaceae; Zingiber	PF00106.20^adh_short^short chain dehydrogenase^19-186^E:5.1e-29`PF08659.5^KR^KR domain^21-174^E:1.6e-10`PF13561.1^adh_short_C2^Enoyl-(Acyl carrier protein) reductase^28-270^E:3.2e-27			Q	Xanthoxin	K09841	GO:0001101;GO:0003674;GO:0003824;GO:0004022;GO:0005575;GO:0005622;GO:0005623;GO:0005737;GO:0005829;GO:0006066;GO:0006082;GO:0006520;GO:0006560;GO:0006561;GO:0006629;GO:0006714;GO:0006720;GO:0006721;GO:0006807;GO:0006950;GO:0007154;GO:0007165;GO:0008150;GO:0008152;GO:0008299;GO:0008610;GO:0008652;GO:0009058;GO:0009064;GO:0009084;GO:0009266;GO:0009408;GO:0009414;GO:0009415;GO:0009628;GO:0009687;GO:…	Viridiplantae	fabids	GO:0016491
c28306/1/1301	100	1301	c26361/1/1269	95.234	1133	c4275/1/1284	95.439	1140	gene_13386	c28284/1/1301	c28284	1	1301	AT1G52340.1	Zerumbone synthase	ZERSY_ZINZE^ZERSY_ZINZE^Q:292-1089,H:2-267^65.789%ID^E:1.24e-116^RecName: Full=Zerumbone synthase;^Eukaryota; Viridiplantae; Streptophyta; Embryophyta; Tracheophyta; Spermatophyta; Magnoliophyta; Liliopsida; Zingiberales; Zingiberaceae; Zingiber	K09841	ZERSY_ZINZE^ZERSY_ZINZE^Q:292-1089,H:2-267^65.789%ID^E:1.24e-116^RecName: Full=Zerumbone synthase;^Eukaryota; Viridiplantae; Streptophyta; Embryophyta; Tracheophyta; Spermatophyta; Magnoliophyta; Liliopsida; Zingiberales; Zingiberaceae; Zingiber		c28284/1/1301|m.17989	974-1294[+]	107				ExpAA=40.64^PredHel=2^Topology=o44-66i87-105o
c28306/1/1301	94.858	1128	c6472/1/1110	100	1110	c4275/1/1284	99.009	1110	gene_27549	c68629/1/1110	c68629	1	1110	AT1G52340.1	Zerumbone synthase	ZERSY_ZINZE^ZERSY_ZINZE^Q:130-927,H:2-267^65.414%ID^E:6.96e-118^RecName: Full=Zerumbone synthase;^Eukaryota; Viridiplantae; Streptophyta; Embryophyta; Tracheophyta; Spermatophyta; Magnoliophyta; Liliopsida; Zingiberales; Zingiberaceae; Zingiber	K09841	ZERSY_ZINZE^ZERSY_ZINZE^Q:130-927,H:2-267^65.414%ID^E:6.96e-118^RecName: Full=Zerumbone synthase;^Eukaryota; Viridiplantae; Streptophyta; Embryophyta; Tracheophyta; Spermatophyta; Magnoliophyta; Liliopsida; Zingiberales; Zingiberaceae; Zingiber		c68629/1/1110|m.36909	88-930[+]	281	ZERSY_ZINZE^ZERSY_ZINZE^Q:15-280,H:2-267^65.414%ID^E:1.84e-129^RecName: Full=Zerumbone synthase;^Eukaryota; Viridiplantae; Streptophyta; Embryophyta; Tracheophyta; Spermatophyta; Magnoliophyta; Liliopsida; Zingiberales; Zingiberaceae; Zingiber	PF00106.20^adh_short^short chain dehydrogenase^19-186^E:2.9e-29`PF08659.5^KR^KR domain^21-174^E:1.1e-10`PF13561.1^adh_short_C2^Enoyl-(Acyl carrier protein) reductase^28-270^E:8.2e-28			Q	Xanthoxin	K09841	GO:0001101;GO:0003674;GO:0003824;GO:0004022;GO:0005575;GO:0005622;GO:0005623;GO:0005737;GO:0005829;GO:0006066;GO:0006082;GO:0006520;GO:0006560;GO:0006561;GO:0006629;GO:0006714;GO:0006720;GO:0006721;GO:0006807;GO:0006950;GO:0007154;GO:0007165;GO:0008150;GO:0008152;GO:0008299;GO:0008610;GO:0008652;GO:0009058;GO:0009064;GO:0009084;GO:0009266;GO:0009408;GO:0009414;GO:0009415;GO:0009628;GO:0009687;GO:…	Viridiplantae	fabids	GO:0016491
c28306/1/1301	94.858	1128	c6472/1/1110	100	1110	c4275/1/1284	99.009	1110	gene_27549	c68629/1/1110	c68629	1	1110	AT1G52340.1	Zerumbone synthase	ZERSY_ZINZE^ZERSY_ZINZE^Q:130-927,H:2-267^65.414%ID^E:6.96e-118^RecName: Full=Zerumbone synthase;^Eukaryota; Viridiplantae; Streptophyta; Embryophyta; Tracheophyta; Spermatophyta; Magnoliophyta; Liliopsida; Zingiberales; Zingiberaceae; Zingiber	K09841	ZERSY_ZINZE^ZERSY_ZINZE^Q:130-927,H:2-267^65.414%ID^E:6.96e-118^RecName: Full=Zerumbone synthase;^Eukaryota; Viridiplantae; Streptophyta; Embryophyta; Tracheophyta; Spermatophyta; Magnoliophyta; Liliopsida; Zingiberales; Zingiberaceae; Zingiber		c68629/1/1110|m.36911	812-1108[+]	100
c13032/1/1648	100	1648	c3505/1/2240	73.611	144	c11095/1/2034	97.411	1661	gene_9055	c13032/1/1648	c13032	1	1648	AT2G35660.3	Zeaxanthin epoxidase, chloroplastic	ZEP_ONCHC^ZEP_ONCHC^Q:1200-1373,H:364-426^44.444%ID^E:4.64e-06^RecName: Full=Zeaxanthin epoxidase, chloroplastic;^Eukaryota; Viridiplantae; Streptophyta; Embryophyta; Tracheophyta; Spermatophyta; Magnoliophyta; Liliopsida; Asparagales; Orchidaceae; Epidendroideae; Maxillarieae; Oncidiinae; Oncidium		ZEP_ONCHC^ZEP_ONCHC^Q:1200-1373,H:364-426^44.444%ID^E:4.64e-06^RecName: Full=Zeaxanthin epoxidase, chloroplastic;^Eukaryota; Viridiplantae; Streptophyta; Embryophyta; Tracheophyta; Spermatophyta; Magnoliophyta; Liliopsida; Asparagales; Orchidaceae; Epidendroideae; Maxillarieae; Oncidiinae; Oncidium															GO:0009507
c29207/1/1647	96.711	912	c12016/1/1672	99.562	913	c22592/1/1438	100	1438	gene_75649	c253076/1/1438	c253076	1	1438	AT3G04870.2	Zeta-carotene desaturase, chloroplastic/chromoplastic	ZDS_TARER^ZDS_TARER^Q:524-1111,H:378-573^87.755%ID^E:6.11e-118^RecName: Full=Zeta-carotene desaturase, chloroplastic/chromoplastic;^Eukaryota; Viridiplantae; Streptophyta; Embryophyta; Tracheophyta; Spermatophyta; Magnoliophyta; eudicotyledons; Gunneridae; Pentapetalae; asterids; campanulids; Asterales; Asteraceae; Asteroideae; Heliantheae alliance; Tageteae; Tagetes`ZDS_TARER^ZDS_TARER^Q:160-534…	K00514	ZDS_TARER^ZDS_TARER^Q:524-1111,H:378-573^87.755%ID^E:6.11e-118^RecName: Full=Zeta-carotene desaturase, chloroplastic/chromoplastic;^Eukaryota; Viridiplantae; Streptophyta; Embryophyta; Tracheophyta; Spermatophyta; Magnoliophyta; eudicotyledons; Gunneridae; Pentapetalae; asterids; campanulids; Asterales; Asteraceae; Asteroideae; Heliantheae alliance; Tageteae; Tagetes`ZDS_TARER^ZDS_TARER^Q:160-534…		c253076/1/1438|m.96680	148-540[+]	131	ZDS_TARER^ZDS_TARER^Q:5-129,H:12-136^69.841%ID^E:1.69e-47^RecName: Full=Zeta-carotene desaturase, chloroplastic/chromoplastic;^Eukaryota; Viridiplantae; Streptophyta; Embryophyta; Tracheophyta; Spermatophyta; Magnoliophyta; eudicotyledons; Gunneridae; Pentapetalae; asterids; campanulids; Asterales; Asteraceae; Asteroideae; Heliantheae alliance; Tageteae; Tagetes	PF01266.19^DAO^FAD dependent oxidoreductase^77-112^E:1.7e-06`PF07992.9^Pyr_redox_2^Pyridine nucleotide-disulphide oxidoreductase^77-120^E:4.3e-05`PF00890.19^FAD_binding_2^FAD binding domain^78-112^E:0.0001`PF13450.1^NAD_binding_8^NAD(P)-binding Rossmann-like domain^80-126^E:5.2e-11`PF01593.19^Amino_oxidase^Flavin containing amine oxidoreductase^85-128^E:4.1e-11			H	Catalyzes the conversion of zeta-carotene to lycopene via the intermediary of neurosporene. It carries out two consecutive desaturations (introduction of double bonds) at positions C-7 and C-7'	K00514	GO:0003674;GO:0003824;GO:0005575;GO:0005622;GO:0005623;GO:0005737;GO:0006629;GO:0006720;GO:0006721;GO:0008150;GO:0008152;GO:0008299;GO:0008610;GO:0009058;GO:0009507;GO:0009509;GO:0009526;GO:0009536;GO:0009941;GO:0009987;GO:0016108;GO:0016109;GO:0016114;GO:0016116;GO:0016117;GO:0016119;GO:0016120;GO:0016491;GO:0016627;GO:0016635;GO:0031967;GO:0031975;GO:0042214;GO:0042440;GO:0043226;GO:0043227;GO:…	Viridiplantae	Streptophyta	GO:0009507
c29207/1/1647	96.711	912	c12016/1/1672	99.562	913	c22592/1/1438	100	1438	gene_75649	c253076/1/1438	c253076	1	1438	AT3G04870.2	Zeta-carotene desaturase, chloroplastic/chromoplastic	ZDS_TARER^ZDS_TARER^Q:524-1111,H:378-573^87.755%ID^E:6.11e-118^RecName: Full=Zeta-carotene desaturase, chloroplastic/chromoplastic;^Eukaryota; Viridiplantae; Streptophyta; Embryophyta; Tracheophyta; Spermatophyta; Magnoliophyta; eudicotyledons; Gunneridae; Pentapetalae; asterids; campanulids; Asterales; Asteraceae; Asteroideae; Heliantheae alliance; Tageteae; Tagetes`ZDS_TARER^ZDS_TARER^Q:160-534…	K00514	ZDS_TARER^ZDS_TARER^Q:524-1111,H:378-573^87.755%ID^E:6.11e-118^RecName: Full=Zeta-carotene desaturase, chloroplastic/chromoplastic;^Eukaryota; Viridiplantae; Streptophyta; Embryophyta; Tracheophyta; Spermatophyta; Magnoliophyta; eudicotyledons; Gunneridae; Pentapetalae; asterids; campanulids; Asterales; Asteraceae; Asteroideae; Heliantheae alliance; Tageteae; Tagetes`ZDS_TARER^ZDS_TARER^Q:160-534…		c253076/1/1438|m.96679	458-1150[+]	231	ZDS_TARER^ZDS_TARER^Q:23-218,H:378-573^87.755%ID^E:8.08e-122^RecName: Full=Zeta-carotene desaturase, chloroplastic/chromoplastic;^Eukaryota; Viridiplantae; Streptophyta; Embryophyta; Tracheophyta; Spermatophyta; Magnoliophyta; eudicotyledons; Gunneridae; Pentapetalae; asterids; campanulids; Asterales; Asteraceae; Asteroideae; Heliantheae alliance; Tageteae; Tagetes	PF01593.19^Amino_oxidase^Flavin containing amine oxidoreductase^22-201^E:2.3e-25			H	Catalyzes the conversion of zeta-carotene to lycopene via the intermediary of neurosporene. It carries out two consecutive desaturations (introduction of double bonds) at positions C-7 and C-7'	K00514	GO:0003674;GO:0003824;GO:0005575;GO:0005622;GO:0005623;GO:0005737;GO:0006629;GO:0006720;GO:0006721;GO:0008150;GO:0008152;GO:0008299;GO:0008610;GO:0009058;GO:0009507;GO:0009509;GO:0009526;GO:0009536;GO:0009941;GO:0009987;GO:0016108;GO:0016109;GO:0016114;GO:0016116;GO:0016117;GO:0016119;GO:0016120;GO:0016491;GO:0016627;GO:0016635;GO:0031967;GO:0031975;GO:0042214;GO:0042440;GO:0043226;GO:0043227;GO:…	Viridiplantae	fabids	GO:0009507
c29207/1/1647	96.19	1680	c27004/1/1965	100	1965	c1761/2/2228	98.877	1959	gene_48470	c128984/1/1965	c128984	1	1965	AT3G04870.2	Zeta-carotene desaturase, chloroplastic/chromoplastic	ZDS_TARER^ZDS_TARER^Q:3-1523,H:53-561^68.821%ID^E:0^RecName: Full=Zeta-carotene desaturase, chloroplastic/chromoplastic;^Eukaryota; Viridiplantae; Streptophyta; Embryophyta; Tracheophyta; Spermatophyta; Magnoliophyta; eudicotyledons; Gunneridae; Pentapetalae; asterids; campanulids; Asterales; Asteraceae; Asteroideae; Heliantheae alliance; Tageteae; Tagetes`ZDS_TARER^ZDS_TARER^Q:580-792,H:247-317^…	K00514	ZDS_TARER^ZDS_TARER^Q:3-1523,H:53-561^68.821%ID^E:0^RecName: Full=Zeta-carotene desaturase, chloroplastic/chromoplastic;^Eukaryota; Viridiplantae; Streptophyta; Embryophyta; Tracheophyta; Spermatophyta; Magnoliophyta; eudicotyledons; Gunneridae; Pentapetalae; asterids; campanulids; Asterales; Asteraceae; Asteroideae; Heliantheae alliance; Tageteae; Tagetes`ZDS_TARER^ZDS_TARER^Q:580-792,H:247-317^…		c128984/1/1965|m.60515	873-1535[+]	221	ZDS_TARER^ZDS_TARER^Q:1-217,H:345-561^88.018%ID^E:1.66e-138^RecName: Full=Zeta-carotene desaturase, chloroplastic/chromoplastic;^Eukaryota; Viridiplantae; Streptophyta; Embryophyta; Tracheophyta; Spermatophyta; Magnoliophyta; eudicotyledons; Gunneridae; Pentapetalae; asterids; campanulids; Asterales; Asteraceae; Asteroideae; Heliantheae alliance; Tageteae; Tagetes	PF01593.19^Amino_oxidase^Flavin containing amine oxidoreductase^4-212^E:1.4e-32			H	Catalyzes the conversion of zeta-carotene to lycopene via the intermediary of neurosporene. It carries out two consecutive desaturations (introduction of double bonds) at positions C-7 and C-7'	K00514	GO:0003674;GO:0003824;GO:0005575;GO:0005622;GO:0005623;GO:0005737;GO:0006629;GO:0006720;GO:0006721;GO:0008150;GO:0008152;GO:0008299;GO:0008610;GO:0009058;GO:0009507;GO:0009509;GO:0009526;GO:0009536;GO:0009941;GO:0009987;GO:0016108;GO:0016109;GO:0016114;GO:0016116;GO:0016117;GO:0016119;GO:0016120;GO:0016491;GO:0016627;GO:0016635;GO:0031967;GO:0031975;GO:0042214;GO:0042440;GO:0043226;GO:0043227;GO:…	Viridiplantae	fabids	GO:0009507
c29207/1/1647	96.19	1680	c27004/1/1965	100	1965	c1761/2/2228	98.877	1959	gene_48470	c128984/1/1965	c128984	1	1965	AT3G04870.2	Zeta-carotene desaturase, chloroplastic/chromoplastic	ZDS_TARER^ZDS_TARER^Q:3-1523,H:53-561^68.821%ID^E:0^RecName: Full=Zeta-carotene desaturase, chloroplastic/chromoplastic;^Eukaryota; Viridiplantae; Streptophyta; Embryophyta; Tracheophyta; Spermatophyta; Magnoliophyta; eudicotyledons; Gunneridae; Pentapetalae; asterids; campanulids; Asterales; Asteraceae; Asteroideae; Heliantheae alliance; Tageteae; Tagetes`ZDS_TARER^ZDS_TARER^Q:580-792,H:247-317^…	K00514	ZDS_TARER^ZDS_TARER^Q:3-1523,H:53-561^68.821%ID^E:0^RecName: Full=Zeta-carotene desaturase, chloroplastic/chromoplastic;^Eukaryota; Viridiplantae; Streptophyta; Embryophyta; Tracheophyta; Spermatophyta; Magnoliophyta; eudicotyledons; Gunneridae; Pentapetalae; asterids; campanulids; Asterales; Asteraceae; Asteroideae; Heliantheae alliance; Tageteae; Tagetes`ZDS_TARER^ZDS_TARER^Q:580-792,H:247-317^…		c128984/1/1965|m.60516	3-554[+]	184	ZDS_NARPS^ZDS_NARPS^Q:1-171,H:35-206^75%ID^E:1.1e-81^RecName: Full=Zeta-carotene desaturase, chloroplastic/chromoplastic;^Eukaryota; Viridiplantae; Streptophyta; Embryophyta; Tracheophyta; Spermatophyta; Magnoliophyta; Liliopsida; Asparagales; Amaryllidaceae; Amaryllidoideae; Narcissus	PF01266.19^DAO^FAD dependent oxidoreductase^32-65^E:2e-06`PF13450.1^NAD_binding_8^NAD(P)-binding Rossmann-like domain^35-68^E:8.9e-08`PF01593.19^Amino_oxidase^Flavin containing amine oxidoreductase^40-167^E:2.3e-06		ExpAA=28.39^PredHel=1^Topology=o68-90i	H	Catalyzes the conversion of zeta-carotene to lycopene via the intermediary of neurosporene. It carries out two consecutive desaturations (introduction of double bonds) at positions C-7 and C-7'	K00514	GO:0003674;GO:0003824;GO:0005575;GO:0005622;GO:0005623;GO:0005737;GO:0006629;GO:0006720;GO:0006721;GO:0008150;GO:0008152;GO:0008299;GO:0008610;GO:0009058;GO:0009507;GO:0009509;GO:0009526;GO:0009536;GO:0009941;GO:0009987;GO:0016108;GO:0016109;GO:0016114;GO:0016116;GO:0016117;GO:0016119;GO:0016120;GO:0016491;GO:0016627;GO:0016635;GO:0031967;GO:0031975;GO:0042214;GO:0042440;GO:0043226;GO:0043227;GO:…	Viridiplantae	Streptophyta	GO:0009507
c29207/1/1647	96.626	1630	c12016/1/1672	100	1672	c1761/2/2228	99.282	1672	gene_45238	c123320/1/1672	c123320	1	1672	AT3G04870.2	Zeta-carotene desaturase, chloroplastic/chromoplastic	ZDS_TARER^ZDS_TARER^Q:3-1316,H:136-573^86.301%ID^E:0^RecName: Full=Zeta-carotene desaturase, chloroplastic/chromoplastic;^Eukaryota; Viridiplantae; Streptophyta; Embryophyta; Tracheophyta; Spermatophyta; Magnoliophyta; eudicotyledons; Gunneridae; Pentapetalae; asterids; campanulids; Asterales; Asteraceae; Asteroideae; Heliantheae alliance; Tageteae; Tagetes	K00514	ZDS_TARER^ZDS_TARER^Q:3-1316,H:136-573^86.301%ID^E:0^RecName: Full=Zeta-carotene desaturase, chloroplastic/chromoplastic;^Eukaryota; Viridiplantae; Streptophyta; Embryophyta; Tracheophyta; Spermatophyta; Magnoliophyta; eudicotyledons; Gunneridae; Pentapetalae; asterids; campanulids; Asterales; Asteraceae; Asteroideae; Heliantheae alliance; Tageteae; Tagetes		c123320/1/1672|m.56308	3-1355[+]	451	ZDS_TARER^ZDS_TARER^Q:1-438,H:136-573^86.301%ID^E:0^RecName: Full=Zeta-carotene desaturase, chloroplastic/chromoplastic;^Eukaryota; Viridiplantae; Streptophyta; Embryophyta; Tracheophyta; Spermatophyta; Magnoliophyta; eudicotyledons; Gunneridae; Pentapetalae; asterids; campanulids; Asterales; Asteraceae; Asteroideae; Heliantheae alliance; Tageteae; Tagetes	PF01593.19^Amino_oxidase^Flavin containing amine oxidoreductase^2-421^E:4.2e-56			H	Catalyzes the conversion of zeta-carotene to lycopene via the intermediary of neurosporene. It carries out two consecutive desaturations (introduction of double bonds) at positions C-7 and C-7'	K00514	GO:0003674;GO:0003824;GO:0005575;GO:0005622;GO:0005623;GO:0005737;GO:0006629;GO:0006720;GO:0006721;GO:0008150;GO:0008152;GO:0008299;GO:0008610;GO:0009058;GO:0009507;GO:0009509;GO:0009526;GO:0009536;GO:0009941;GO:0009987;GO:0016108;GO:0016109;GO:0016114;GO:0016116;GO:0016117;GO:0016119;GO:0016120;GO:0016491;GO:0016627;GO:0016635;GO:0031967;GO:0031975;GO:0042214;GO:0042440;GO:0043226;GO:0043227;GO:…	Viridiplantae	fabids	GO:0009507
c29207/1/1647	96.179	1675	c21201/1/2251	97.48	2262	c1761/2/2228	99.776	2231	gene_48980	c155055/3/2291	c155055	3	2291	AT3G04870.2	Zeta-carotene desaturase, chloroplastic/chromoplastic	ZDS_TARER^ZDS_TARER^Q:1056-1883,H:298-573^85.87%ID^E:0^RecName: Full=Zeta-carotene desaturase, chloroplastic/chromoplastic;^Eukaryota; Viridiplantae; Streptophyta; Embryophyta; Tracheophyta; Spermatophyta; Magnoliophyta; eudicotyledons; Gunneridae; Pentapetalae; asterids; campanulids; Asterales; Asteraceae; Asteroideae; Heliantheae alliance; Tageteae; Tagetes`ZDS_TARER^ZDS_TARER^Q:316-1056,H:51-2…	K00514	ZDS_TARER^ZDS_TARER^Q:1056-1883,H:298-573^85.87%ID^E:0^RecName: Full=Zeta-carotene desaturase, chloroplastic/chromoplastic;^Eukaryota; Viridiplantae; Streptophyta; Embryophyta; Tracheophyta; Spermatophyta; Magnoliophyta; eudicotyledons; Gunneridae; Pentapetalae; asterids; campanulids; Asterales; Asteraceae; Asteroideae; Heliantheae alliance; Tageteae; Tagetes`ZDS_TARER^ZDS_TARER^Q:316-1056,H:51-2…		c155055/3/2291|m.61276	349-1077[+]	243	ZDS_NARPS^ZDS_NARPS^Q:1-236,H:44-279^90.678%ID^E:2.06e-157^RecName: Full=Zeta-carotene desaturase, chloroplastic/chromoplastic;^Eukaryota; Viridiplantae; Streptophyta; Embryophyta; Tracheophyta; Spermatophyta; Magnoliophyta; Liliopsida; Asparagales; Amaryllidaceae; Amaryllidoideae; Narcissus	PF01266.19^DAO^FAD dependent oxidoreductase^23-58^E:4.5e-06`PF07992.9^Pyr_redox_2^Pyridine nucleotide-disulphide oxidoreductase^23-71^E:5.5e-05`PF13450.1^NAD_binding_8^NAD(P)-binding Rossmann-like domain^26-91^E:6.2e-16`PF01593.19^Amino_oxidase^Flavin containing amine oxidoreductase^31-232^E:1.8e-34			H	Catalyzes the conversion of zeta-carotene to lycopene via the intermediary of neurosporene. It carries out two consecutive desaturations (introduction of double bonds) at positions C-7 and C-7'	K00514	GO:0003674;GO:0003824;GO:0005575;GO:0005622;GO:0005623;GO:0005737;GO:0006629;GO:0006720;GO:0006721;GO:0008150;GO:0008152;GO:0008299;GO:0008610;GO:0009058;GO:0009507;GO:0009509;GO:0009526;GO:0009536;GO:0009941;GO:0009987;GO:0016108;GO:0016109;GO:0016114;GO:0016116;GO:0016117;GO:0016119;GO:0016120;GO:0016491;GO:0016627;GO:0016635;GO:0031967;GO:0031975;GO:0042214;GO:0042440;GO:0043226;GO:0043227;GO:…	Viridiplantae	asterids	GO:0009507
c29207/1/1647	96.179	1675	c21201/1/2251	97.48	2262	c1761/2/2228	99.776	2231	gene_48980	c155055/3/2291	c155055	3	2291	AT3G04870.2	Zeta-carotene desaturase, chloroplastic/chromoplastic	ZDS_TARER^ZDS_TARER^Q:1056-1883,H:298-573^85.87%ID^E:0^RecName: Full=Zeta-carotene desaturase, chloroplastic/chromoplastic;^Eukaryota; Viridiplantae; Streptophyta; Embryophyta; Tracheophyta; Spermatophyta; Magnoliophyta; eudicotyledons; Gunneridae; Pentapetalae; asterids; campanulids; Asterales; Asteraceae; Asteroideae; Heliantheae alliance; Tageteae; Tagetes`ZDS_TARER^ZDS_TARER^Q:316-1056,H:51-2…	K00514	ZDS_TARER^ZDS_TARER^Q:1056-1883,H:298-573^85.87%ID^E:0^RecName: Full=Zeta-carotene desaturase, chloroplastic/chromoplastic;^Eukaryota; Viridiplantae; Streptophyta; Embryophyta; Tracheophyta; Spermatophyta; Magnoliophyta; eudicotyledons; Gunneridae; Pentapetalae; asterids; campanulids; Asterales; Asteraceae; Asteroideae; Heliantheae alliance; Tageteae; Tagetes`ZDS_TARER^ZDS_TARER^Q:316-1056,H:51-2…		c155055/3/2291|m.61277	1197-1922[+]	242	ZDS_TARER^ZDS_TARER^Q:1-229,H:345-573^86.463%ID^E:8.71e-144^RecName: Full=Zeta-carotene desaturase, chloroplastic/chromoplastic;^Eukaryota; Viridiplantae; Streptophyta; Embryophyta; Tracheophyta; Spermatophyta; Magnoliophyta; eudicotyledons; Gunneridae; Pentapetalae; asterids; campanulids; Asterales; Asteraceae; Asteroideae; Heliantheae alliance; Tageteae; Tagetes	PF01593.19^Amino_oxidase^Flavin containing amine oxidoreductase^4-212^E:2.2e-32			H	Catalyzes the conversion of zeta-carotene to lycopene via the intermediary of neurosporene. It carries out two consecutive desaturations (introduction of double bonds) at positions C-7 and C-7'	K00514	GO:0003674;GO:0003824;GO:0005575;GO:0005622;GO:0005623;GO:0005737;GO:0006629;GO:0006720;GO:0006721;GO:0008150;GO:0008152;GO:0008299;GO:0008610;GO:0009058;GO:0009507;GO:0009509;GO:0009526;GO:0009536;GO:0009941;GO:0009987;GO:0016108;GO:0016109;GO:0016114;GO:0016116;GO:0016117;GO:0016119;GO:0016120;GO:0016491;GO:0016627;GO:0016635;GO:0031967;GO:0031975;GO:0042214;GO:0042440;GO:0043226;GO:0043227;GO:…	Viridiplantae	fabids	GO:0009507
c29207/1/1647	100	1647	c27004/1/1965	96.19	1680	c1761/2/2228	96.161	1667	gene_13933	c29196/1/1647	c29196	1	1647	AT3G04870.2	Zeta-carotene desaturase, chloroplastic/chromoplastic	ZDS_NARPS^ZDS_NARPS^Q:52-915,H:146-442^41.311%ID^E:1.23e-79^RecName: Full=Zeta-carotene desaturase, chloroplastic/chromoplastic;^Eukaryota; Viridiplantae; Streptophyta; Embryophyta; Tracheophyta; Spermatophyta; Magnoliophyta; Liliopsida; Asparagales; Amaryllidaceae; Amaryllidoideae; Narcissus`ZDS_NARPS^ZDS_NARPS^Q:998-1207,H:472-541^90%ID^E:1.23e-79^RecName: Full=Zeta-carotene desaturase, chlorop…	K00514	ZDS_NARPS^ZDS_NARPS^Q:52-915,H:146-442^41.311%ID^E:1.23e-79^RecName: Full=Zeta-carotene desaturase, chloroplastic/chromoplastic;^Eukaryota; Viridiplantae; Streptophyta; Embryophyta; Tracheophyta; Spermatophyta; Magnoliophyta; Liliopsida; Asparagales; Amaryllidaceae; Amaryllidoideae; Narcissus`ZDS_NARPS^ZDS_NARPS^Q:998-1207,H:472-541^90%ID^E:1.23e-79^RecName: Full=Zeta-carotene desaturase, chlorop…		c29196/1/1647|m.18689	610-960[+]	117	ZDS_TARER^ZDS_TARER^Q:11-95,H:368-453^59.341%ID^E:4.6e-28^RecName: Full=Zeta-carotene desaturase, chloroplastic/chromoplastic;^Eukaryota; Viridiplantae; Streptophyta; Embryophyta; Tracheophyta; Spermatophyta; Magnoliophyta; eudicotyledons; Gunneridae; Pentapetalae; asterids; campanulids; Asterales; Asteraceae; Asteroideae; Heliantheae alliance; Tageteae; Tagetes		sigP:1^16^0.744^YES		H	Catalyzes the conversion of zeta-carotene to lycopene via the intermediary of neurosporene. It carries out two consecutive desaturations (introduction of double bonds) at positions C-7 and C-7'	K00514	GO:0003674;GO:0003824;GO:0005575;GO:0005622;GO:0005623;GO:0005737;GO:0006629;GO:0006720;GO:0006721;GO:0008150;GO:0008152;GO:0008299;GO:0008610;GO:0009058;GO:0009507;GO:0009509;GO:0009526;GO:0009536;GO:0009941;GO:0009987;GO:0016108;GO:0016109;GO:0016114;GO:0016116;GO:0016117;GO:0016119;GO:0016120;GO:0016491;GO:0016627;GO:0016635;GO:0031967;GO:0031975;GO:0042214;GO:0042440;GO:0043226;GO:0043227;GO:…	Viridiplantae	fabids	GO:0009507
c13515/2/1440	100	1440	c32611/1/2103	96.296	810	c22386/1/1213	98.288	1168	gene_9374	c13515/2/1440	c13515	2	1440	AT3G14890.2	Polynucleotide 3'-phosphatase ZDP	ZDP_ARATH^ZDP_ARATH^Q:63-1166,H:311-692^57.592%ID^E:2.26e-142^RecName: Full=Polynucleotide 3'-phosphatase ZDP;^Eukaryota; Viridiplantae; Streptophyta; Embryophyta; Tracheophyta; Spermatophyta; Magnoliophyta; eudicotyledons; Gunneridae; Pentapetalae; rosids; malvids; Brassicales; Brassicaceae; Camelineae; Arabidopsis`ZDP_ARATH^ZDP_ARATH^Q:15-386,H:14-140^43.307%ID^E:1.52e-18^RecName: Full=Polynucl…	K08073	ZDP_ARATH^ZDP_ARATH^Q:63-1166,H:311-692^57.592%ID^E:2.26e-142^RecName: Full=Polynucleotide 3'-phosphatase ZDP;^Eukaryota; Viridiplantae; Streptophyta; Embryophyta; Tracheophyta; Spermatophyta; Magnoliophyta; eudicotyledons; Gunneridae; Pentapetalae; rosids; malvids; Brassicales; Brassicaceae; Camelineae; Arabidopsis`ZDP_ARATH^ZDP_ARATH^Q:15-386,H:14-140^43.307%ID^E:1.52e-18^RecName: Full=Polynucl…		c13515/2/1440|m.12650	3-1154[+]	384	ZDP_ARATH^ZDP_ARATH^Q:21-382,H:311-686^57.979%ID^E:1.16e-143^RecName: Full=Polynucleotide 3'-phosphatase ZDP;^Eukaryota; Viridiplantae; Streptophyta; Embryophyta; Tracheophyta; Spermatophyta; Magnoliophyta; eudicotyledons; Gunneridae; Pentapetalae; rosids; malvids; Brassicales; Brassicaceae; Camelineae; Arabidopsis`ZDP_ARATH^ZDP_ARATH^Q:5-128,H:14-140^43.307%ID^E:3.47e-19^RecName: Full=Polynucleo…	PF00645.13^zf-PARP^Poly(ADP-ribose) polymerase and DNA-Ligase Zn-finger region^41-116^E:3.1e-19`PF08645.6^PNK3P^Polynucleotide kinase 3 phosphatase^219-380^E:1.9e-48			K;L;O	Polynucleotide	K08073	GO:0003674;GO:0003676;GO:0003677;GO:0003690;GO:0003824;GO:0005488;GO:0005575;GO:0005622;GO:0005623;GO:0005634;GO:0005730;GO:0005737;GO:0005739;GO:0006139;GO:0006259;GO:0006281;GO:0006725;GO:0006753;GO:0006793;GO:0006796;GO:0006807;GO:0006950;GO:0006974;GO:0006979;GO:0008150;GO:0008152;GO:0009117;GO:0009889;GO:0009891;GO:0009892;GO:0009893;GO:0009987;GO:0010556;GO:0010557;GO:0010604;GO:0010605;GO:…	Viridiplantae	fabids	GO:0005654
c13515/2/1440	98.288	1168	c32611/1/2103	96.283	538	c22386/1/1213	100	1213	gene_5359	c263412/1/1213	c263412	1	1213	AT3G14890.2	Polynucleotide 3'-phosphatase ZDP	ZDP_ARATH^ZDP_ARATH^Q:4-894,H:382-692^58.842%ID^E:8.47e-110^RecName: Full=Polynucleotide 3'-phosphatase ZDP;^Eukaryota; Viridiplantae; Streptophyta; Embryophyta; Tracheophyta; Spermatophyta; Magnoliophyta; eudicotyledons; Gunneridae; Pentapetalae; rosids; malvids; Brassicales; Brassicaceae; Camelineae; Arabidopsis	K08073	ZDP_ARATH^ZDP_ARATH^Q:4-894,H:382-692^58.842%ID^E:8.47e-110^RecName: Full=Polynucleotide 3'-phosphatase ZDP;^Eukaryota; Viridiplantae; Streptophyta; Embryophyta; Tracheophyta; Spermatophyta; Magnoliophyta; eudicotyledons; Gunneridae; Pentapetalae; rosids; malvids; Brassicales; Brassicaceae; Camelineae; Arabidopsis		c263412/1/1213|m.7364	1-882[+]	294	ZDP_ARATH^ZDP_ARATH^Q:2-292,H:382-686^59.344%ID^E:5.62e-111^RecName: Full=Polynucleotide 3'-phosphatase ZDP;^Eukaryota; Viridiplantae; Streptophyta; Embryophyta; Tracheophyta; Spermatophyta; Magnoliophyta; eudicotyledons; Gunneridae; Pentapetalae; rosids; malvids; Brassicales; Brassicaceae; Camelineae; Arabidopsis	PF08645.6^PNK3P^Polynucleotide kinase 3 phosphatase^129-290^E:2.3e-48			K;L;O	polynucleotide	K08073	GO:0003674;GO:0003676;GO:0003677;GO:0003690;GO:0003824;GO:0005488;GO:0005575;GO:0005622;GO:0005623;GO:0005634;GO:0005730;GO:0005737;GO:0005739;GO:0006139;GO:0006259;GO:0006281;GO:0006725;GO:0006753;GO:0006793;GO:0006796;GO:0006807;GO:0006950;GO:0006974;GO:0006979;GO:0008150;GO:0008152;GO:0009117;GO:0009889;GO:0009891;GO:0009892;GO:0009893;GO:0009987;GO:0010556;GO:0010557;GO:0010604;GO:0010605;GO:…	Viridiplantae	Streptophyta	GO:0005654
c13515/2/1440	96.296	810	c32611/1/2103	100	2103	c22386/1/1213	96.283	538	gene_58792	c171207/1/2103	c171207	1	2103	AT3G14890.2	Polynucleotide 3'-phosphatase ZDP	ZDP_ARATH^ZDP_ARATH^Q:127-603,H:323-493^41.52%ID^E:5.33e-58^RecName: Full=Polynucleotide 3'-phosphatase ZDP;^Eukaryota; Viridiplantae; Streptophyta; Embryophyta; Tracheophyta; Spermatophyta; Magnoliophyta; eudicotyledons; Gunneridae; Pentapetalae; rosids; malvids; Brassicales; Brassicaceae; Camelineae; Arabidopsis`ZDP_ARATH^ZDP_ARATH^Q:620-1084,H:494-604^47.097%ID^E:5.33e-58^RecName: Full=Polynuc…	K08073	ZDP_ARATH^ZDP_ARATH^Q:127-603,H:323-493^41.52%ID^E:5.33e-58^RecName: Full=Polynucleotide 3'-phosphatase ZDP;^Eukaryota; Viridiplantae; Streptophyta; Embryophyta; Tracheophyta; Spermatophyta; Magnoliophyta; eudicotyledons; Gunneridae; Pentapetalae; rosids; malvids; Brassicales; Brassicaceae; Camelineae; Arabidopsis`ZDP_ARATH^ZDP_ARATH^Q:620-1084,H:494-604^47.097%ID^E:5.33e-58^RecName: Full=Polynuc…		c171207/1/2103|m.73801	1-672[+]	224	ZDP_ARATH^ZDP_ARATH^Q:31-201,H:311-493^39.891%ID^E:1.72e-31^RecName: Full=Polynucleotide 3'-phosphatase ZDP;^Eukaryota; Viridiplantae; Streptophyta; Embryophyta; Tracheophyta; Spermatophyta; Magnoliophyta; eudicotyledons; Gunneridae; Pentapetalae; rosids; malvids; Brassicales; Brassicaceae; Camelineae; Arabidopsis`ZDP_ARATH^ZDP_ARATH^Q:8-138,H:8-140^42.537%ID^E:2.15e-19^RecName: Full=Polynucleoti…	PF00645.13^zf-PARP^Poly(ADP-ribose) polymerase and DNA-Ligase Zn-finger region^51-126^E:7.4e-20			K;L;O	Polynucleotide	K08073	GO:0003674;GO:0003676;GO:0003677;GO:0003690;GO:0003824;GO:0005488;GO:0005575;GO:0005622;GO:0005623;GO:0005634;GO:0005730;GO:0005737;GO:0005739;GO:0006139;GO:0006259;GO:0006281;GO:0006725;GO:0006753;GO:0006793;GO:0006796;GO:0006807;GO:0006950;GO:0006974;GO:0006979;GO:0008150;GO:0008152;GO:0009117;GO:0009889;GO:0009891;GO:0009892;GO:0009893;GO:0009987;GO:0010556;GO:0010557;GO:0010604;GO:0010605;GO:…	Viridiplantae	fabids	GO:0005654
c27127/1/1935	98.045	1944	c30707/1/1933	98.819	1947	c14893/1/2025	98.118	1966	gene_12679	c27100/4/1959	c27100	4	1959	AT3G26935.1	Probable protein S-acyltransferase 7	ZDHC9_ARATH^ZDHC9_ARATH^Q:786-1463,H:180-405^64.159%ID^E:2.16e-148^RecName: Full=Probable protein S-acyltransferase 7;^Eukaryota; Viridiplantae; Streptophyta; Embryophyta; Tracheophyta; Spermatophyta; Magnoliophyta; eudicotyledons; Gunneridae; Pentapetalae; rosids; malvids; Brassicales; Brassicaceae; Camelineae; Arabidopsis`ZDHC9_ARATH^ZDHC9_ARATH^Q:583-798,H:111-183^78.082%ID^E:2.16e-148^RecName…	K16675	ZDHC9_ARATH^ZDHC9_ARATH^Q:786-1463,H:180-405^64.159%ID^E:2.16e-148^RecName: Full=Probable protein S-acyltransferase 7;^Eukaryota; Viridiplantae; Streptophyta; Embryophyta; Tracheophyta; Spermatophyta; Magnoliophyta; eudicotyledons; Gunneridae; Pentapetalae; rosids; malvids; Brassicales; Brassicaceae; Camelineae; Arabidopsis`ZDHC9_ARATH^ZDHC9_ARATH^Q:583-798,H:111-183^78.082%ID^E:2.16e-148^RecName…		c27100/4/1959|m.17105	834-1487[+]	218	ZDHC9_ARATH^ZDHC9_ARATH^Q:1-210,H:196-405^62.857%ID^E:6.36e-94^RecName: Full=Probable protein S-acyltransferase 7;^Eukaryota; Viridiplantae; Streptophyta; Embryophyta; Tracheophyta; Spermatophyta; Magnoliophyta; eudicotyledons; Gunneridae; Pentapetalae; rosids; malvids; Brassicales; Brassicaceae; Camelineae; Arabidopsis	PF01529.15^zf-DHHC^DHHC palmitoyltransferase^1-78^E:5e-07		ExpAA=41.51^PredHel=2^Topology=o4-21i42-64o	O	Belongs to the DHHC palmitoyltransferase family	K16675;K18932;K20030	GO:0005575;GO:0005623;GO:0005886;GO:0016020;GO:0044464;GO:0071944	Viridiplantae	Streptophyta	GO:0016021
c5302/1/1569	100	1569	c3001/1/1878	98.011	1508	c14893/1/2025	98.857	1575	gene_3762	c5302/1/1569	c5302	1	1569	AT3G26935.1	Probable protein S-acyltransferase 7	ZDHC9_ARATH^ZDHC9_ARATH^Q:6-1169,H:36-425^56.968%ID^E:4.11e-141^RecName: Full=Probable protein S-acyltransferase 7;^Eukaryota; Viridiplantae; Streptophyta; Embryophyta; Tracheophyta; Spermatophyta; Magnoliophyta; eudicotyledons; Gunneridae; Pentapetalae; rosids; malvids; Brassicales; Brassicaceae; Camelineae; Arabidopsis`ZDHC9_ARATH^ZDHC9_ARATH^Q:886-1080,H:331-395^44.615%ID^E:2.89e-13^RecName: F…	K16675	ZDHC9_ARATH^ZDHC9_ARATH^Q:6-1169,H:36-425^56.968%ID^E:4.11e-141^RecName: Full=Probable protein S-acyltransferase 7;^Eukaryota; Viridiplantae; Streptophyta; Embryophyta; Tracheophyta; Spermatophyta; Magnoliophyta; eudicotyledons; Gunneridae; Pentapetalae; rosids; malvids; Brassicales; Brassicaceae; Camelineae; Arabidopsis`ZDHC9_ARATH^ZDHC9_ARATH^Q:886-1080,H:331-395^44.615%ID^E:2.89e-13^RecName: F…		c5302/1/1569|m.5208	3-860[+]	286	ZDHC9_ARATH^ZDHC9_ARATH^Q:2-279,H:36-314^72.043%ID^E:8.99e-152^RecName: Full=Probable protein S-acyltransferase 7;^Eukaryota; Viridiplantae; Streptophyta; Embryophyta; Tracheophyta; Spermatophyta; Magnoliophyta; eudicotyledons; Gunneridae; Pentapetalae; rosids; malvids; Brassicales; Brassicaceae; Camelineae; Arabidopsis	PF01529.15^zf-DHHC^DHHC palmitoyltransferase^60-238^E:4.8e-41		ExpAA=88.30^PredHel=4^Topology=o10-29i41-63o159-181i202-224o	O	Belongs to the DHHC palmitoyltransferase family	K16675;K18932;K20030	GO:0005575;GO:0005623;GO:0005886;GO:0016020;GO:0044464;GO:0071944	Viridiplantae	Streptophyta	GO:0016021
c27127/1/1935	93.888	1947	c12687/1/2031	100	2031	c14893/1/2025	93.823	2056	gene_39115	c112572/2/2031	c112572	2	2031	AT3G26935.1	Probable protein S-acyltransferase 7	ZDHC9_ARATH^ZDHC9_ARATH^Q:560-1258,H:99-332^40.726%ID^E:1.45e-38^RecName: Full=Probable protein S-acyltransferase 7;^Eukaryota; Viridiplantae; Streptophyta; Embryophyta; Tracheophyta; Spermatophyta; Magnoliophyta; eudicotyledons; Gunneridae; Pentapetalae; rosids; malvids; Brassicales; Brassicaceae; Camelineae; Arabidopsis`ZDHC9_ARATH^ZDHC9_ARATH^Q:261-1529,H:1-425^31.67%ID^E:3.28e-32^RecName: Ful…	K16675	ZDHC9_ARATH^ZDHC9_ARATH^Q:560-1258,H:99-332^40.726%ID^E:1.45e-38^RecName: Full=Probable protein S-acyltransferase 7;^Eukaryota; Viridiplantae; Streptophyta; Embryophyta; Tracheophyta; Spermatophyta; Magnoliophyta; eudicotyledons; Gunneridae; Pentapetalae; rosids; malvids; Brassicales; Brassicaceae; Camelineae; Arabidopsis`ZDHC9_ARATH^ZDHC9_ARATH^Q:261-1529,H:1-425^31.67%ID^E:3.28e-32^RecName: Ful…															GO:0016021
c34062/1/1732	100	1732	c3001/1/1878	96.007	1778	c14893/1/2025	97.506	1764	gene_16869	c34048/1/1732	c34048	1	1732	AT3G26935.1	Probable protein S-acyltransferase 7	ZDHC9_ARATH^ZDHC9_ARATH^Q:541-1503,H:99-425^39.886%ID^E:9.79e-64^RecName: Full=Probable protein S-acyltransferase 7;^Eukaryota; Viridiplantae; Streptophyta; Embryophyta; Tracheophyta; Spermatophyta; Magnoliophyta; eudicotyledons; Gunneridae; Pentapetalae; rosids; malvids; Brassicales; Brassicaceae; Camelineae; Arabidopsis`ZDHC9_ARATH^ZDHC9_ARATH^Q:258-473,H:3-75^56.757%ID^E:9.79e-64^RecName: Full…	K16675	ZDHC9_ARATH^ZDHC9_ARATH^Q:541-1503,H:99-425^39.886%ID^E:9.79e-64^RecName: Full=Probable protein S-acyltransferase 7;^Eukaryota; Viridiplantae; Streptophyta; Embryophyta; Tracheophyta; Spermatophyta; Magnoliophyta; eudicotyledons; Gunneridae; Pentapetalae; rosids; malvids; Brassicales; Brassicaceae; Camelineae; Arabidopsis`ZDHC9_ARATH^ZDHC9_ARATH^Q:258-473,H:3-75^56.757%ID^E:9.79e-64^RecName: Full…															GO:0016021
c31547/1/2258	100	2258	c30707/1/1933	91.145	1694	c14893/1/2025	92.797	1777	gene_15348	c31534/1/2258	c31534	1	2258	AT3G26935.1	Probable protein S-acyltransferase 7	ZDHC9_ARATH^ZDHC9_ARATH^Q:469-1515,H:21-357^27.676%ID^E:2.05e-21^RecName: Full=Probable protein S-acyltransferase 7;^Eukaryota; Viridiplantae; Streptophyta; Embryophyta; Tracheophyta; Spermatophyta; Magnoliophyta; eudicotyledons; Gunneridae; Pentapetalae; rosids; malvids; Brassicales; Brassicaceae; Camelineae; Arabidopsis`ZDHC9_ARATH^ZDHC9_ARATH^Q:945-1652,H:175-402^27.426%ID^E:9.77e-17^RecName: …	K16675	ZDHC9_ARATH^ZDHC9_ARATH^Q:469-1515,H:21-357^27.676%ID^E:2.05e-21^RecName: Full=Probable protein S-acyltransferase 7;^Eukaryota; Viridiplantae; Streptophyta; Embryophyta; Tracheophyta; Spermatophyta; Magnoliophyta; eudicotyledons; Gunneridae; Pentapetalae; rosids; malvids; Brassicales; Brassicaceae; Camelineae; Arabidopsis`ZDHC9_ARATH^ZDHC9_ARATH^Q:945-1652,H:175-402^27.426%ID^E:9.77e-17^RecName: …															GO:0016021
c63792/1/1807	97.414	1779	c5194/1/1767	100	1767	c5108/2/1860	98.122	1757	gene_33394	c77890/1/1767	c77890	1	1767	AT3G26935.1	Probable protein S-acyltransferase 7	ZDHC9_ARATH^ZDHC9_ARATH^Q:420-1436,H:53-395^55.685%ID^E:1.26e-116^RecName: Full=Probable protein S-acyltransferase 7;^Eukaryota; Viridiplantae; Streptophyta; Embryophyta; Tracheophyta; Spermatophyta; Magnoliophyta; eudicotyledons; Gunneridae; Pentapetalae; rosids; malvids; Brassicales; Brassicaceae; Camelineae; Arabidopsis`ZDHC9_ARATH^ZDHC9_ARATH^Q:260-367,H:1-34^72.222%ID^E:1.17e-13^RecName: Ful…	K16675	ZDHC9_ARATH^ZDHC9_ARATH^Q:420-1436,H:53-395^55.685%ID^E:1.26e-116^RecName: Full=Probable protein S-acyltransferase 7;^Eukaryota; Viridiplantae; Streptophyta; Embryophyta; Tracheophyta; Spermatophyta; Magnoliophyta; eudicotyledons; Gunneridae; Pentapetalae; rosids; malvids; Brassicales; Brassicaceae; Camelineae; Arabidopsis`ZDHC9_ARATH^ZDHC9_ARATH^Q:260-367,H:1-34^72.222%ID^E:1.17e-13^RecName: Ful…															GO:0016021
c3711/1/1608	97.976	1334	c3001/1/1878	81.732	1478	c15326/2/1911	100	1911	gene_64873	c207403/2/1911	c207403	2	1911	AT3G26935.1	Probable protein S-acyltransferase 7	ZDHC9_ARATH^ZDHC9_ARATH^Q:307-1425,H:1-371^68.633%ID^E:3.28e-180^RecName: Full=Probable protein S-acyltransferase 7;^Eukaryota; Viridiplantae; Streptophyta; Embryophyta; Tracheophyta; Spermatophyta; Magnoliophyta; eudicotyledons; Gunneridae; Pentapetalae; rosids; malvids; Brassicales; Brassicaceae; Camelineae; Arabidopsis`ZDHC9_ARATH^ZDHC9_ARATH^Q:1431-1589,H:373-425^62.264%ID^E:3.77e-13^RecName:…	K16675	ZDHC9_ARATH^ZDHC9_ARATH^Q:307-1425,H:1-371^68.633%ID^E:3.28e-180^RecName: Full=Probable protein S-acyltransferase 7;^Eukaryota; Viridiplantae; Streptophyta; Embryophyta; Tracheophyta; Spermatophyta; Magnoliophyta; eudicotyledons; Gunneridae; Pentapetalae; rosids; malvids; Brassicales; Brassicaceae; Camelineae; Arabidopsis`ZDHC9_ARATH^ZDHC9_ARATH^Q:1431-1589,H:373-425^62.264%ID^E:3.77e-13^RecName:…		c207403/2/1911|m.82191	307-1434[+]	376	ZDHC9_ARATH^ZDHC9_ARATH^Q:1-373,H:1-371^68.633%ID^E:0^RecName: Full=Probable protein S-acyltransferase 7;^Eukaryota; Viridiplantae; Streptophyta; Embryophyta; Tracheophyta; Spermatophyta; Magnoliophyta; eudicotyledons; Gunneridae; Pentapetalae; rosids; malvids; Brassicales; Brassicaceae; Camelineae; Arabidopsis	PF01529.15^zf-DHHC^DHHC palmitoyltransferase^94-275^E:1.5e-41		ExpAA=88.49^PredHel=4^Topology=o46-65i77-99o196-218i239-261o	O	Belongs to the DHHC palmitoyltransferase family	K16675;K18932;K20030	GO:0005575;GO:0005623;GO:0005886;GO:0016020;GO:0044464;GO:0071944	Viridiplantae	Streptophyta	GO:0016021
c3711/1/1608	100	1608	c3001/1/1878	83.189	1041	c15326/2/1911	97.976	1334	gene_2675	c3711/1/1608	c3711	1	1608	AT3G26935.1	Probable protein S-acyltransferase 7	ZDHC9_ARATH^ZDHC9_ARATH^Q:281-958,H:90-316^77.093%ID^E:2.35e-134^RecName: Full=Probable protein S-acyltransferase 7;^Eukaryota; Viridiplantae; Streptophyta; Embryophyta; Tracheophyta; Spermatophyta; Magnoliophyta; eudicotyledons; Gunneridae; Pentapetalae; rosids; malvids; Brassicales; Brassicaceae; Camelineae; Arabidopsis`ZDHC9_ARATH^ZDHC9_ARATH^Q:951-1286,H:315-425^50.893%ID^E:2.35e-134^RecName:…	K16675	ZDHC9_ARATH^ZDHC9_ARATH^Q:281-958,H:90-316^77.093%ID^E:2.35e-134^RecName: Full=Probable protein S-acyltransferase 7;^Eukaryota; Viridiplantae; Streptophyta; Embryophyta; Tracheophyta; Spermatophyta; Magnoliophyta; eudicotyledons; Gunneridae; Pentapetalae; rosids; malvids; Brassicales; Brassicaceae; Camelineae; Arabidopsis`ZDHC9_ARATH^ZDHC9_ARATH^Q:951-1286,H:315-425^50.893%ID^E:2.35e-134^RecName:…		c3711/1/1608|m.3803	816-1346[+]	177	ZDHC9_ARATH^ZDHC9_ARATH^Q:46-157,H:315-425^50.893%ID^E:1.2e-29^RecName: Full=Probable protein S-acyltransferase 7;^Eukaryota; Viridiplantae; Streptophyta; Embryophyta; Tracheophyta; Spermatophyta; Magnoliophyta; eudicotyledons; Gunneridae; Pentapetalae; rosids; malvids; Brassicales; Brassicaceae; Camelineae; Arabidopsis				O	Belongs to the DHHC palmitoyltransferase family	K16675;K18932;K20030	GO:0005575;GO:0005623;GO:0005886;GO:0016020;GO:0044464;GO:0071944	Viridiplantae	Streptophyta	GO:0016021
c3711/1/1608	100	1608	c3001/1/1878	83.189	1041	c15326/2/1911	97.976	1334	gene_2675	c3711/1/1608	c3711	1	1608	AT3G26935.1	Probable protein S-acyltransferase 7	ZDHC9_ARATH^ZDHC9_ARATH^Q:281-958,H:90-316^77.093%ID^E:2.35e-134^RecName: Full=Probable protein S-acyltransferase 7;^Eukaryota; Viridiplantae; Streptophyta; Embryophyta; Tracheophyta; Spermatophyta; Magnoliophyta; eudicotyledons; Gunneridae; Pentapetalae; rosids; malvids; Brassicales; Brassicaceae; Camelineae; Arabidopsis`ZDHC9_ARATH^ZDHC9_ARATH^Q:951-1286,H:315-425^50.893%ID^E:2.35e-134^RecName:…	K16675	ZDHC9_ARATH^ZDHC9_ARATH^Q:281-958,H:90-316^77.093%ID^E:2.35e-134^RecName: Full=Probable protein S-acyltransferase 7;^Eukaryota; Viridiplantae; Streptophyta; Embryophyta; Tracheophyta; Spermatophyta; Magnoliophyta; eudicotyledons; Gunneridae; Pentapetalae; rosids; malvids; Brassicales; Brassicaceae; Camelineae; Arabidopsis`ZDHC9_ARATH^ZDHC9_ARATH^Q:951-1286,H:315-425^50.893%ID^E:2.35e-134^RecName:…		c3711/1/1608|m.3802	266-1021[+]	252	ZDHC9_ARATH^ZDHC9_ARATH^Q:6-231,H:90-316^77.093%ID^E:1.19e-131^RecName: Full=Probable protein S-acyltransferase 7;^Eukaryota; Viridiplantae; Streptophyta; Embryophyta; Tracheophyta; Spermatophyta; Magnoliophyta; eudicotyledons; Gunneridae; Pentapetalae; rosids; malvids; Brassicales; Brassicaceae; Camelineae; Arabidopsis	PF01529.15^zf-DHHC^DHHC palmitoyltransferase^8-188^E:7.1e-44		ExpAA=45.38^PredHel=2^Topology=o109-131i152-174o	O	Belongs to the DHHC palmitoyltransferase family	K16675;K18932;K20030	GO:0005575;GO:0005623;GO:0005886;GO:0016020;GO:0044464;GO:0071944	Viridiplantae	Streptophyta	GO:0016021
c63792/1/1807	100	1807	c3001/1/1878	98.073	1816	c5108/2/1860	99.225	1806	gene_26670	c67132/1/1807	c67132	1	1807	AT3G26935.1	Probable protein S-acyltransferase 7	ZDHC9_ARATH^ZDHC9_ARATH^Q:253-1530,H:1-425^69.789%ID^E:0^RecName: Full=Probable protein S-acyltransferase 7;^Eukaryota; Viridiplantae; Streptophyta; Embryophyta; Tracheophyta; Spermatophyta; Magnoliophyta; eudicotyledons; Gunneridae; Pentapetalae; rosids; malvids; Brassicales; Brassicaceae; Camelineae; Arabidopsis	K16675	ZDHC9_ARATH^ZDHC9_ARATH^Q:253-1530,H:1-425^69.789%ID^E:0^RecName: Full=Probable protein S-acyltransferase 7;^Eukaryota; Viridiplantae; Streptophyta; Embryophyta; Tracheophyta; Spermatophyta; Magnoliophyta; eudicotyledons; Gunneridae; Pentapetalae; rosids; malvids; Brassicales; Brassicaceae; Camelineae; Arabidopsis		c67132/1/1807|m.35749	253-1581[+]	443	ZDHC9_ARATH^ZDHC9_ARATH^Q:1-426,H:1-425^69.789%ID^E:0^RecName: Full=Probable protein S-acyltransferase 7;^Eukaryota; Viridiplantae; Streptophyta; Embryophyta; Tracheophyta; Spermatophyta; Magnoliophyta; eudicotyledons; Gunneridae; Pentapetalae; rosids; malvids; Brassicales; Brassicaceae; Camelineae; Arabidopsis	PF01529.15^zf-DHHC^DHHC palmitoyltransferase^96-274^E:8.6e-41		ExpAA=88.96^PredHel=4^Topology=o46-65i77-99o195-217i238-260o	O	Belongs to the DHHC palmitoyltransferase family	K16675;K18932;K20030	GO:0005575;GO:0005623;GO:0005886;GO:0016020;GO:0044464;GO:0071944	Viridiplantae	Streptophyta	GO:0016021
c3711/1/1608	98.372	1290	c3001/1/1878	81.88	1479	c12319/1/1808	100	1808	gene_66252	c209719/1/1808	c209719	1	1808	AT3G26935.1	Probable protein S-acyltransferase 7	ZDHC9_ARATH^ZDHC9_ARATH^Q:248-1390,H:1-378^69.029%ID^E:0^RecName: Full=Probable protein S-acyltransferase 7;^Eukaryota; Viridiplantae; Streptophyta; Embryophyta; Tracheophyta; Spermatophyta; Magnoliophyta; eudicotyledons; Gunneridae; Pentapetalae; rosids; malvids; Brassicales; Brassicaceae; Camelineae; Arabidopsis`ZDHC9_ARATH^ZDHC9_ARATH^Q:1387-1530,H:378-425^62.5%ID^E:1.83e-11^RecName: Full=Prob…	K16675	ZDHC9_ARATH^ZDHC9_ARATH^Q:248-1390,H:1-378^69.029%ID^E:0^RecName: Full=Probable protein S-acyltransferase 7;^Eukaryota; Viridiplantae; Streptophyta; Embryophyta; Tracheophyta; Spermatophyta; Magnoliophyta; eudicotyledons; Gunneridae; Pentapetalae; rosids; malvids; Brassicales; Brassicaceae; Camelineae; Arabidopsis`ZDHC9_ARATH^ZDHC9_ARATH^Q:1387-1530,H:378-425^62.5%ID^E:1.83e-11^RecName: Full=Prob…		c209719/1/1808|m.84034	248-1396[+]	383	ZDHC9_ARATH^ZDHC9_ARATH^Q:1-381,H:1-378^69.029%ID^E:0^RecName: Full=Probable protein S-acyltransferase 7;^Eukaryota; Viridiplantae; Streptophyta; Embryophyta; Tracheophyta; Spermatophyta; Magnoliophyta; eudicotyledons; Gunneridae; Pentapetalae; rosids; malvids; Brassicales; Brassicaceae; Camelineae; Arabidopsis	PF01529.15^zf-DHHC^DHHC palmitoyltransferase^94-275^E:2e-41		ExpAA=88.38^PredHel=4^Topology=o46-65i77-99o196-218i239-261o	O	Belongs to the DHHC palmitoyltransferase family	K16675;K18932;K20030	GO:0005575;GO:0005623;GO:0005886;GO:0016020;GO:0044464;GO:0071944	Viridiplantae	Streptophyta	GO:0016021
c31524/1/1663	100	1663	c9828/1/1673	98.109	1639	c32698/1/1575	98.585	1555	gene_15333	c31512/1/1663	c31512	1	1663	AT3G18620.1	Protein S-acyltransferase 11	ZDHC7_ARATH^ZDHC7_ARATH^Q:477-1199,H:100-344^55.102%ID^E:2.9e-111^RecName: Full=Protein S-acyltransferase 11;^Eukaryota; Viridiplantae; Streptophyta; Embryophyta; Tracheophyta; Spermatophyta; Magnoliophyta; eudicotyledons; Gunneridae; Pentapetalae; rosids; malvids; Brassicales; Brassicaceae; Camelineae; Arabidopsis`ZDHC7_ARATH^ZDHC7_ARATH^Q:196-483,H:6-101^65.625%ID^E:2.9e-111^RecName: Full=Prote…	K18932	ZDHC7_ARATH^ZDHC7_ARATH^Q:477-1199,H:100-344^55.102%ID^E:2.9e-111^RecName: Full=Protein S-acyltransferase 11;^Eukaryota; Viridiplantae; Streptophyta; Embryophyta; Tracheophyta; Spermatophyta; Magnoliophyta; eudicotyledons; Gunneridae; Pentapetalae; rosids; malvids; Brassicales; Brassicaceae; Camelineae; Arabidopsis`ZDHC7_ARATH^ZDHC7_ARATH^Q:196-483,H:6-101^65.625%ID^E:2.9e-111^RecName: Full=Prote…		c31512/1/1663|m.20549	378-1205[+]	276	ZDHC7_ARATH^ZDHC7_ARATH^Q:34-274,H:100-344^55.102%ID^E:7.43e-90^RecName: Full=Protein S-acyltransferase 11;^Eukaryota; Viridiplantae; Streptophyta; Embryophyta; Tracheophyta; Spermatophyta; Magnoliophyta; eudicotyledons; Gunneridae; Pentapetalae; rosids; malvids; Brassicales; Brassicaceae; Camelineae; Arabidopsis	PF01529.15^zf-DHHC^DHHC palmitoyltransferase^77-233^E:6.4e-34		ExpAA=82.06^PredHel=3^Topology=o32-54i126-148o195-217i	S	Belongs to the DHHC palmitoyltransferase family	K18932;K20031		Viridiplantae	Streptophyta	GO:0016021
c31524/1/1663	100	1663	c9828/1/1673	98.109	1639	c32698/1/1575	98.585	1555	gene_15333	c31512/1/1663	c31512	1	1663	AT3G18620.1	Protein S-acyltransferase 11	ZDHC7_ARATH^ZDHC7_ARATH^Q:477-1199,H:100-344^55.102%ID^E:2.9e-111^RecName: Full=Protein S-acyltransferase 11;^Eukaryota; Viridiplantae; Streptophyta; Embryophyta; Tracheophyta; Spermatophyta; Magnoliophyta; eudicotyledons; Gunneridae; Pentapetalae; rosids; malvids; Brassicales; Brassicaceae; Camelineae; Arabidopsis`ZDHC7_ARATH^ZDHC7_ARATH^Q:196-483,H:6-101^65.625%ID^E:2.9e-111^RecName: Full=Prote…	K18932	ZDHC7_ARATH^ZDHC7_ARATH^Q:477-1199,H:100-344^55.102%ID^E:2.9e-111^RecName: Full=Protein S-acyltransferase 11;^Eukaryota; Viridiplantae; Streptophyta; Embryophyta; Tracheophyta; Spermatophyta; Magnoliophyta; eudicotyledons; Gunneridae; Pentapetalae; rosids; malvids; Brassicales; Brassicaceae; Camelineae; Arabidopsis`ZDHC7_ARATH^ZDHC7_ARATH^Q:196-483,H:6-101^65.625%ID^E:2.9e-111^RecName: Full=Prote…		c31512/1/1663|m.20550	103-495[+]	131	ZDHC7_ARATH^ZDHC7_ARATH^Q:32-127,H:6-101^65.625%ID^E:4.08e-42^RecName: Full=Protein S-acyltransferase 11;^Eukaryota; Viridiplantae; Streptophyta; Embryophyta; Tracheophyta; Spermatophyta; Magnoliophyta; eudicotyledons; Gunneridae; Pentapetalae; rosids; malvids; Brassicales; Brassicaceae; Camelineae; Arabidopsis			ExpAA=23.62^PredHel=1^Topology=i93-115o	S	Belongs to the DHHC palmitoyltransferase family	K18932;K20031		Viridiplantae	Streptophyta	GO:0016021
c31098/1/3356	100	3356	c6137/2/1577	79.499	1556	c32698/1/1575	80.341	1582	gene_15071	c31092/1/3356	c31092	1	3356		Protein S-acyltransferase 11	ZDHC7_ARATH^ZDHC7_ARATH^Q:452-1162,H:84-320^27.016%ID^E:8.96e-07^RecName: Full=Protein S-acyltransferase 11;^Eukaryota; Viridiplantae; Streptophyta; Embryophyta; Tracheophyta; Spermatophyta; Magnoliophyta; eudicotyledons; Gunneridae; Pentapetalae; rosids; malvids; Brassicales; Brassicaceae; Camelineae; Arabidopsis		ZDHC7_ARATH^ZDHC7_ARATH^Q:452-1162,H:84-320^27.016%ID^E:8.96e-07^RecName: Full=Protein S-acyltransferase 11;^Eukaryota; Viridiplantae; Streptophyta; Embryophyta; Tracheophyta; Spermatophyta; Magnoliophyta; eudicotyledons; Gunneridae; Pentapetalae; rosids; malvids; Brassicales; Brassicaceae; Camelineae; Arabidopsis															GO:0016021
c63014/1/1343	100	1343	c6137/2/1577	98.14	1344	c32698/1/1575	98.81	1344	gene_31398	c75101/1/1343	c75101	1	1343	AT3G18620.1	Protein S-acyltransferase 11	ZDHC7_ARATH^ZDHC7_ARATH^Q:347-1201,H:56-344^55.363%ID^E:1.11e-108^RecName: Full=Protein S-acyltransferase 11;^Eukaryota; Viridiplantae; Streptophyta; Embryophyta; Tracheophyta; Spermatophyta; Magnoliophyta; eudicotyledons; Gunneridae; Pentapetalae; rosids; malvids; Brassicales; Brassicaceae; Camelineae; Arabidopsis`ZDHC7_ARATH^ZDHC7_ARATH^Q:207-392,H:9-70^64.516%ID^E:1.25e-20^RecName: Full=Protei…	K18932	ZDHC7_ARATH^ZDHC7_ARATH^Q:347-1201,H:56-344^55.363%ID^E:1.11e-108^RecName: Full=Protein S-acyltransferase 11;^Eukaryota; Viridiplantae; Streptophyta; Embryophyta; Tracheophyta; Spermatophyta; Magnoliophyta; eudicotyledons; Gunneridae; Pentapetalae; rosids; malvids; Brassicales; Brassicaceae; Camelineae; Arabidopsis`ZDHC7_ARATH^ZDHC7_ARATH^Q:207-392,H:9-70^64.516%ID^E:1.25e-20^RecName: Full=Protei…		c75101/1/1343|m.41979	407-1207[+]	267	ZDHC7_ARATH^ZDHC7_ARATH^Q:1-265,H:76-344^56.506%ID^E:4.89e-106^RecName: Full=Protein S-acyltransferase 11;^Eukaryota; Viridiplantae; Streptophyta; Embryophyta; Tracheophyta; Spermatophyta; Magnoliophyta; eudicotyledons; Gunneridae; Pentapetalae; rosids; malvids; Brassicales; Brassicaceae; Camelineae; Arabidopsis	PF01529.15^zf-DHHC^DHHC palmitoyltransferase^68-224^E:5.8e-34		ExpAA=96.31^PredHel=4^Topology=i2-21o25-47i117-139o186-208i	S	Belongs to the DHHC palmitoyltransferase family	K18932;K20031		Viridiplantae	Streptophyta	GO:0016021
c31524/1/1663	98.052	1540	c6137/2/1577	100	1577	c32698/1/1575	96.954	1576	gene_19474	c37651/4/1577	c37651	4	1577	AT3G18620.1	Protein S-acyltransferase 11	ZDHC7_ARATH^ZDHC7_ARATH^Q:235-1239,H:6-344^56.932%ID^E:1.08e-137^RecName: Full=Protein S-acyltransferase 11;^Eukaryota; Viridiplantae; Streptophyta; Embryophyta; Tracheophyta; Spermatophyta; Magnoliophyta; eudicotyledons; Gunneridae; Pentapetalae; rosids; malvids; Brassicales; Brassicaceae; Camelineae; Arabidopsis	K18932	ZDHC7_ARATH^ZDHC7_ARATH^Q:235-1239,H:6-344^56.932%ID^E:1.08e-137^RecName: Full=Protein S-acyltransferase 11;^Eukaryota; Viridiplantae; Streptophyta; Embryophyta; Tracheophyta; Spermatophyta; Magnoliophyta; eudicotyledons; Gunneridae; Pentapetalae; rosids; malvids; Brassicales; Brassicaceae; Camelineae; Arabidopsis		c37651/4/1577|m.26054	142-1245[+]	368	ZDHC7_ARATH^ZDHC7_ARATH^Q:35-366,H:9-344^57.44%ID^E:4.38e-140^RecName: Full=Protein S-acyltransferase 11;^Eukaryota; Viridiplantae; Streptophyta; Embryophyta; Tracheophyta; Spermatophyta; Magnoliophyta; eudicotyledons; Gunneridae; Pentapetalae; rosids; malvids; Brassicales; Brassicaceae; Camelineae; Arabidopsis	PF01529.15^zf-DHHC^DHHC palmitoyltransferase^169-325^E:1.6e-31		ExpAA=107.85^PredHel=5^Topology=i94-116o126-148i219-241o261-283i288-310o	S	Belongs to the DHHC palmitoyltransferase family	K18932;K20031		Viridiplantae	Streptophyta	GO:0016021
c64604/1/1556	100	1556	c9828/1/1673	85.414	1618	c32698/1/1575	85.962	1617	gene_24528	c63362/1/1556	c63362	1	1556		Protein S-acyltransferase 11	ZDHC7_ARATH^ZDHC7_ARATH^Q:207-638,H:18-152^28.289%ID^E:3.15e-07^RecName: Full=Protein S-acyltransferase 11;^Eukaryota; Viridiplantae; Streptophyta; Embryophyta; Tracheophyta; Spermatophyta; Magnoliophyta; eudicotyledons; Gunneridae; Pentapetalae; rosids; malvids; Brassicales; Brassicaceae; Camelineae; Arabidopsis`ZDHC7_ARATH^ZDHC7_ARATH^Q:647-1147,H:155-329^25.137%ID^E:3.15e-07^RecName: Full=Prot…	K20031	ZDHC7_ARATH^ZDHC7_ARATH^Q:207-638,H:18-152^28.289%ID^E:3.15e-07^RecName: Full=Protein S-acyltransferase 11;^Eukaryota; Viridiplantae; Streptophyta; Embryophyta; Tracheophyta; Spermatophyta; Magnoliophyta; eudicotyledons; Gunneridae; Pentapetalae; rosids; malvids; Brassicales; Brassicaceae; Camelineae; Arabidopsis`ZDHC7_ARATH^ZDHC7_ARATH^Q:647-1147,H:155-329^25.137%ID^E:3.15e-07^RecName: Full=Prot…															GO:0016021
c31524/1/1663	98.309	769	c9828/1/1673	99.22	769	c2123/1/1461	100	1461	gene_53379	c162287/1/1461	c162287	1	1461	AT3G18620.1	Protein S-acyltransferase 11	ZDHC7_ARATH^ZDHC7_ARATH^Q:191-691,H:2-168^53.846%ID^E:2.37e-67^RecName: Full=Protein S-acyltransferase 11;^Eukaryota; Viridiplantae; Streptophyta; Embryophyta; Tracheophyta; Spermatophyta; Magnoliophyta; eudicotyledons; Gunneridae; Pentapetalae; rosids; malvids; Brassicales; Brassicaceae; Camelineae; Arabidopsis`ZDHC7_ARATH^ZDHC7_ARATH^Q:702-992,H:206-306^48.515%ID^E:2.37e-67^RecName: Full=Protei…	K18932	ZDHC7_ARATH^ZDHC7_ARATH^Q:191-691,H:2-168^53.846%ID^E:2.37e-67^RecName: Full=Protein S-acyltransferase 11;^Eukaryota; Viridiplantae; Streptophyta; Embryophyta; Tracheophyta; Spermatophyta; Magnoliophyta; eudicotyledons; Gunneridae; Pentapetalae; rosids; malvids; Brassicales; Brassicaceae; Camelineae; Arabidopsis`ZDHC7_ARATH^ZDHC7_ARATH^Q:702-992,H:206-306^48.515%ID^E:2.37e-67^RecName: Full=Protei…		c162287/1/1461|m.66996	696-1064[+]	123	ZDHC7_ARATH^ZDHC7_ARATH^Q:3-99,H:206-306^48.515%ID^E:1.08e-19^RecName: Full=Protein S-acyltransferase 11;^Eukaryota; Viridiplantae; Streptophyta; Embryophyta; Tracheophyta; Spermatophyta; Magnoliophyta; eudicotyledons; Gunneridae; Pentapetalae; rosids; malvids; Brassicales; Brassicaceae; Camelineae; Arabidopsis			ExpAA=41.49^PredHel=2^Topology=i32-54o58-80i	S	Belongs to the DHHC palmitoyltransferase family	K18932;K20031		Viridiplantae	Streptophyta	GO:0016021
c31524/1/1663	98.309	769	c9828/1/1673	99.22	769	c2123/1/1461	100	1461	gene_53379	c162287/1/1461	c162287	1	1461	AT3G18620.1	Protein S-acyltransferase 11	ZDHC7_ARATH^ZDHC7_ARATH^Q:191-691,H:2-168^53.846%ID^E:2.37e-67^RecName: Full=Protein S-acyltransferase 11;^Eukaryota; Viridiplantae; Streptophyta; Embryophyta; Tracheophyta; Spermatophyta; Magnoliophyta; eudicotyledons; Gunneridae; Pentapetalae; rosids; malvids; Brassicales; Brassicaceae; Camelineae; Arabidopsis`ZDHC7_ARATH^ZDHC7_ARATH^Q:702-992,H:206-306^48.515%ID^E:2.37e-67^RecName: Full=Protei…	K18932	ZDHC7_ARATH^ZDHC7_ARATH^Q:191-691,H:2-168^53.846%ID^E:2.37e-67^RecName: Full=Protein S-acyltransferase 11;^Eukaryota; Viridiplantae; Streptophyta; Embryophyta; Tracheophyta; Spermatophyta; Magnoliophyta; eudicotyledons; Gunneridae; Pentapetalae; rosids; malvids; Brassicales; Brassicaceae; Camelineae; Arabidopsis`ZDHC7_ARATH^ZDHC7_ARATH^Q:702-992,H:206-306^48.515%ID^E:2.37e-67^RecName: Full=Protei…		c162287/1/1461|m.66994	386-769[+]	128	ZDHC7_ARATH^ZDHC7_ARATH^Q:18-102,H:84-168^60%ID^E:5.98e-31^RecName: Full=Protein S-acyltransferase 11;^Eukaryota; Viridiplantae; Streptophyta; Embryophyta; Tracheophyta; Spermatophyta; Magnoliophyta; eudicotyledons; Gunneridae; Pentapetalae; rosids; malvids; Brassicales; Brassicaceae; Camelineae; Arabidopsis			ExpAA=36.72^PredHel=1^Topology=i21-43o	S	Belongs to the DHHC palmitoyltransferase family	K18932;K20031		Viridiplantae	fabids	GO:0016021
c31524/1/1663	98.109	1639	c9828/1/1673	100	1673	c32698/1/1575	97.315	1527	gene_38555	c111553/1/1673	c111553	1	1673	AT3G18620.1	Protein S-acyltransferase 11	ZDHC7_ARATH^ZDHC7_ARATH^Q:171-1175,H:6-344^56.932%ID^E:3.05e-137^RecName: Full=Protein S-acyltransferase 11;^Eukaryota; Viridiplantae; Streptophyta; Embryophyta; Tracheophyta; Spermatophyta; Magnoliophyta; eudicotyledons; Gunneridae; Pentapetalae; rosids; malvids; Brassicales; Brassicaceae; Camelineae; Arabidopsis	K18932	ZDHC7_ARATH^ZDHC7_ARATH^Q:171-1175,H:6-344^56.932%ID^E:3.05e-137^RecName: Full=Protein S-acyltransferase 11;^Eukaryota; Viridiplantae; Streptophyta; Embryophyta; Tracheophyta; Spermatophyta; Magnoliophyta; eudicotyledons; Gunneridae; Pentapetalae; rosids; malvids; Brassicales; Brassicaceae; Camelineae; Arabidopsis		c111553/1/1673|m.47621	78-1181[+]	368	ZDHC7_ARATH^ZDHC7_ARATH^Q:35-366,H:9-344^57.44%ID^E:4.38e-140^RecName: Full=Protein S-acyltransferase 11;^Eukaryota; Viridiplantae; Streptophyta; Embryophyta; Tracheophyta; Spermatophyta; Magnoliophyta; eudicotyledons; Gunneridae; Pentapetalae; rosids; malvids; Brassicales; Brassicaceae; Camelineae; Arabidopsis	PF01529.15^zf-DHHC^DHHC palmitoyltransferase^169-325^E:1.6e-31		ExpAA=107.85^PredHel=5^Topology=i94-116o126-148i219-241o261-283i288-310o	S	Belongs to the DHHC palmitoyltransferase family	K18932;K20031		Viridiplantae	Streptophyta	GO:0016021
c10052/1/1414	92.541	1448	c30128/1/1359	91.943	1055	c11264/1/1603	100	1603	gene_63778	c205555/1/1603	c205555	1	1603	AT3G09320.1	Probable protein S-acyltransferase 16	ZDHC6_ARATH^ZDHC6_ARATH^Q:433-762,H:68-177^42.609%ID^E:2.12e-23^RecName: Full=Probable protein S-acyltransferase 16;^Eukaryota; Viridiplantae; Streptophyta; Embryophyta; Tracheophyta; Spermatophyta; Magnoliophyta; eudicotyledons; Gunneridae; Pentapetalae; rosids; malvids; Brassicales; Brassicaceae; Camelineae; Arabidopsis`ZDHC6_ARATH^ZDHC6_ARATH^Q:774-1073,H:183-283^30.693%ID^E:2.12e-23^RecName: …	K20029	ZDHC6_ARATH^ZDHC6_ARATH^Q:433-762,H:68-177^42.609%ID^E:2.12e-23^RecName: Full=Probable protein S-acyltransferase 16;^Eukaryota; Viridiplantae; Streptophyta; Embryophyta; Tracheophyta; Spermatophyta; Magnoliophyta; eudicotyledons; Gunneridae; Pentapetalae; rosids; malvids; Brassicales; Brassicaceae; Camelineae; Arabidopsis`ZDHC6_ARATH^ZDHC6_ARATH^Q:774-1073,H:183-283^30.693%ID^E:2.12e-23^RecName: …															GO:0000139
c10052/1/1414	97.379	1030	c30128/1/1359	100	1359	c11264/1/1603	91.943	1055	gene_54935	c164863/1/1359	c164863	1	1359	AT3G09320.1	Probable protein S-acyltransferase 16	ZDHC6_ARATH^ZDHC6_ARATH^Q:338-859,H:93-264^74.713%ID^E:3.54e-73^RecName: Full=Probable protein S-acyltransferase 16;^Eukaryota; Viridiplantae; Streptophyta; Embryophyta; Tracheophyta; Spermatophyta; Magnoliophyta; eudicotyledons; Gunneridae; Pentapetalae; rosids; malvids; Brassicales; Brassicaceae; Camelineae; Arabidopsis	K20029	ZDHC6_ARATH^ZDHC6_ARATH^Q:338-859,H:93-264^74.713%ID^E:3.54e-73^RecName: Full=Probable protein S-acyltransferase 16;^Eukaryota; Viridiplantae; Streptophyta; Embryophyta; Tracheophyta; Spermatophyta; Magnoliophyta; eudicotyledons; Gunneridae; Pentapetalae; rosids; malvids; Brassicales; Brassicaceae; Camelineae; Arabidopsis		c164863/1/1359|m.68936	329-889[+]	187	ZDHC6_ARATH^ZDHC6_ARATH^Q:4-177,H:93-264^74.713%ID^E:1.05e-87^RecName: Full=Probable protein S-acyltransferase 16;^Eukaryota; Viridiplantae; Streptophyta; Embryophyta; Tracheophyta; Spermatophyta; Magnoliophyta; eudicotyledons; Gunneridae; Pentapetalae; rosids; malvids; Brassicales; Brassicaceae; Camelineae; Arabidopsis	PF01529.15^zf-DHHC^DHHC palmitoyltransferase^6-131^E:4.8e-40		ExpAA=45.53^PredHel=2^Topology=i54-76o98-120i	S	Belongs to the DHHC palmitoyltransferase family	K20029		Viridiplantae	fabids	GO:0000139
c10052/1/1414	100	1414	c30128/1/1359	97.379	1030	c11264/1/1603	92.541	1448	gene_7087	c10052/1/1414	c10052	1	1414	AT3G09320.1	Probable protein S-acyltransferase 16	ZDHC6_ARATH^ZDHC6_ARATH^Q:167-967,H:18-284^66.292%ID^E:8.9e-113^RecName: Full=Probable protein S-acyltransferase 16;^Eukaryota; Viridiplantae; Streptophyta; Embryophyta; Tracheophyta; Spermatophyta; Magnoliophyta; eudicotyledons; Gunneridae; Pentapetalae; rosids; malvids; Brassicales; Brassicaceae; Camelineae; Arabidopsis	K20029	ZDHC6_ARATH^ZDHC6_ARATH^Q:167-967,H:18-284^66.292%ID^E:8.9e-113^RecName: Full=Probable protein S-acyltransferase 16;^Eukaryota; Viridiplantae; Streptophyta; Embryophyta; Tracheophyta; Spermatophyta; Magnoliophyta; eudicotyledons; Gunneridae; Pentapetalae; rosids; malvids; Brassicales; Brassicaceae; Camelineae; Arabidopsis		c10052/1/1414|m.9653	2-970[+]	323	ZDHC6_ARATH^ZDHC6_ARATH^Q:46-322,H:8-284^66.426%ID^E:4.52e-130^RecName: Full=Probable protein S-acyltransferase 16;^Eukaryota; Viridiplantae; Streptophyta; Embryophyta; Tracheophyta; Spermatophyta; Magnoliophyta; eudicotyledons; Gunneridae; Pentapetalae; rosids; malvids; Brassicales; Brassicaceae; Camelineae; Arabidopsis	PF01529.15^zf-DHHC^DHHC palmitoyltransferase^96-256^E:1.9e-45		ExpAA=90.31^PredHel=4^Topology=i47-69o84-103i181-203o223-245i	S	Belongs to the DHHC palmitoyltransferase family	K20029		Viridiplantae	Streptophyta	GO:0000139
c32833/1/1803	87.437	1592	c5648/1/1760	89.291	1877	c37051/1/2121	100	2121	gene_22320	c306901/1/2121	c306901	1	2121	AT3G04970.2	Probable protein S-acyltransferase 17	ZDHC5_ARATH^ZDHC5_ARATH^Q:777-1466,H:92-314^31.224%ID^E:1.75e-12^RecName: Full=Probable protein S-acyltransferase 17;^Eukaryota; Viridiplantae; Streptophyta; Embryophyta; Tracheophyta; Spermatophyta; Magnoliophyta; eudicotyledons; Gunneridae; Pentapetalae; rosids; malvids; Brassicales; Brassicaceae; Camelineae; Arabidopsis	K20003	ZDHC5_ARATH^ZDHC5_ARATH^Q:777-1466,H:92-314^31.224%ID^E:1.75e-12^RecName: Full=Probable protein S-acyltransferase 17;^Eukaryota; Viridiplantae; Streptophyta; Embryophyta; Tracheophyta; Spermatophyta; Magnoliophyta; eudicotyledons; Gunneridae; Pentapetalae; rosids; malvids; Brassicales; Brassicaceae; Camelineae; Arabidopsis															GO:0030659
c32833/1/1803	100	1803	c5648/1/1760	98.033	1474	c37051/1/2121	87.437	1592	gene_16078	c32826/1/1803	c32826	1	1803	AT3G04970.2	Probable protein S-acyltransferase 17	ZDHC5_ARATH^ZDHC5_ARATH^Q:704-1174,H:158-314^76.433%ID^E:6.83e-78^RecName: Full=Probable protein S-acyltransferase 17;^Eukaryota; Viridiplantae; Streptophyta; Embryophyta; Tracheophyta; Spermatophyta; Magnoliophyta; eudicotyledons; Gunneridae; Pentapetalae; rosids; malvids; Brassicales; Brassicaceae; Camelineae; Arabidopsis`ZDHC5_ARATH^ZDHC5_ARATH^Q:235-906,H:1-225^40.948%ID^E:8.31e-36^RecName: F…	K20003	ZDHC5_ARATH^ZDHC5_ARATH^Q:704-1174,H:158-314^76.433%ID^E:6.83e-78^RecName: Full=Probable protein S-acyltransferase 17;^Eukaryota; Viridiplantae; Streptophyta; Embryophyta; Tracheophyta; Spermatophyta; Magnoliophyta; eudicotyledons; Gunneridae; Pentapetalae; rosids; malvids; Brassicales; Brassicaceae; Camelineae; Arabidopsis`ZDHC5_ARATH^ZDHC5_ARATH^Q:235-906,H:1-225^40.948%ID^E:8.31e-36^RecName: F…															GO:0030659
c32852/1/1713	100	1713	c5648/1/1760	98.311	1421	c37051/1/2121	86.948	1540	gene_16088	c32846/1/1713	c32846	1	1713	AT3G04970.2	Probable protein S-acyltransferase 17	ZDHC5_ARATH^ZDHC5_ARATH^Q:308-838,H:43-219^78.531%ID^E:6.21e-118^RecName: Full=Probable protein S-acyltransferase 17;^Eukaryota; Viridiplantae; Streptophyta; Embryophyta; Tracheophyta; Spermatophyta; Magnoliophyta; eudicotyledons; Gunneridae; Pentapetalae; rosids; malvids; Brassicales; Brassicaceae; Camelineae; Arabidopsis`ZDHC5_ARATH^ZDHC5_ARATH^Q:838-1041,H:220-287^73.529%ID^E:6.21e-118^RecName…	K20003	ZDHC5_ARATH^ZDHC5_ARATH^Q:308-838,H:43-219^78.531%ID^E:6.21e-118^RecName: Full=Probable protein S-acyltransferase 17;^Eukaryota; Viridiplantae; Streptophyta; Embryophyta; Tracheophyta; Spermatophyta; Magnoliophyta; eudicotyledons; Gunneridae; Pentapetalae; rosids; malvids; Brassicales; Brassicaceae; Camelineae; Arabidopsis`ZDHC5_ARATH^ZDHC5_ARATH^Q:838-1041,H:220-287^73.529%ID^E:6.21e-118^RecName…		c32846/1/1713|m.21549	212-844[+]	211	ZDHC5_ARATH^ZDHC5_ARATH^Q:33-209,H:43-219^78.531%ID^E:2.03e-101^RecName: Full=Probable protein S-acyltransferase 17;^Eukaryota; Viridiplantae; Streptophyta; Embryophyta; Tracheophyta; Spermatophyta; Magnoliophyta; eudicotyledons; Gunneridae; Pentapetalae; rosids; malvids; Brassicales; Brassicaceae; Camelineae; Arabidopsis	PF01529.15^zf-DHHC^DHHC palmitoyltransferase^115-208^E:2.1e-34		ExpAA=54.74^PredHel=2^Topology=i72-94o104-123i	S	Belongs to the DHHC palmitoyltransferase family	K20003		Viridiplantae	Streptophyta	GO:0030659
c32852/1/1713	100	1713	c5648/1/1760	98.311	1421	c37051/1/2121	86.948	1540	gene_16088	c32846/1/1713	c32846	1	1713	AT3G04970.2	Probable protein S-acyltransferase 17	ZDHC5_ARATH^ZDHC5_ARATH^Q:308-838,H:43-219^78.531%ID^E:6.21e-118^RecName: Full=Probable protein S-acyltransferase 17;^Eukaryota; Viridiplantae; Streptophyta; Embryophyta; Tracheophyta; Spermatophyta; Magnoliophyta; eudicotyledons; Gunneridae; Pentapetalae; rosids; malvids; Brassicales; Brassicaceae; Camelineae; Arabidopsis`ZDHC5_ARATH^ZDHC5_ARATH^Q:838-1041,H:220-287^73.529%ID^E:6.21e-118^RecName…	K20003	ZDHC5_ARATH^ZDHC5_ARATH^Q:308-838,H:43-219^78.531%ID^E:6.21e-118^RecName: Full=Probable protein S-acyltransferase 17;^Eukaryota; Viridiplantae; Streptophyta; Embryophyta; Tracheophyta; Spermatophyta; Magnoliophyta; eudicotyledons; Gunneridae; Pentapetalae; rosids; malvids; Brassicales; Brassicaceae; Camelineae; Arabidopsis`ZDHC5_ARATH^ZDHC5_ARATH^Q:838-1041,H:220-287^73.529%ID^E:6.21e-118^RecName…		c32846/1/1713|m.21550	1173-1499[-]	109
c32833/1/1803	98.033	1474	c5648/1/1760	100	1760	c37051/1/2121	89.291	1877	gene_30898	c74259/1/1760	c74259	1	1760	AT3G04970.2	Probable protein S-acyltransferase 17	ZDHC5_ARATH^ZDHC5_ARATH^Q:253-1389,H:1-382^68.571%ID^E:6.57e-179^RecName: Full=Probable protein S-acyltransferase 17;^Eukaryota; Viridiplantae; Streptophyta; Embryophyta; Tracheophyta; Spermatophyta; Magnoliophyta; eudicotyledons; Gunneridae; Pentapetalae; rosids; malvids; Brassicales; Brassicaceae; Camelineae; Arabidopsis	K20003	ZDHC5_ARATH^ZDHC5_ARATH^Q:253-1389,H:1-382^68.571%ID^E:6.57e-179^RecName: Full=Probable protein S-acyltransferase 17;^Eukaryota; Viridiplantae; Streptophyta; Embryophyta; Tracheophyta; Spermatophyta; Magnoliophyta; eudicotyledons; Gunneridae; Pentapetalae; rosids; malvids; Brassicales; Brassicaceae; Camelineae; Arabidopsis		c74259/1/1760|m.41312	253-1434[+]	394	ZDHC5_ARATH^ZDHC5_ARATH^Q:1-379,H:1-382^68.571%ID^E:0^RecName: Full=Probable protein S-acyltransferase 17;^Eukaryota; Viridiplantae; Streptophyta; Embryophyta; Tracheophyta; Spermatophyta; Magnoliophyta; eudicotyledons; Gunneridae; Pentapetalae; rosids; malvids; Brassicales; Brassicaceae; Camelineae; Arabidopsis	PF01529.15^zf-DHHC^DHHC palmitoyltransferase^125-306^E:9e-42		ExpAA=133.86^PredHel=6^Topology=i7-29o39-58i79-101o111-133i204-226o268-290i	S	Belongs to the DHHC palmitoyltransferase family	K20003		Viridiplantae	Streptophyta	GO:0030659
c34503/1/1392	100	1392	c5648/1/1760	96.507	687	c37051/1/2121	92.112	786	gene_17196	c34495/1/1392	c34495	1	1392	AT3G04970.2	Probable protein S-acyltransferase 17	ZDHC5_ARATH^ZDHC5_ARATH^Q:181-627,H:1-149^71.812%ID^E:2.87e-60^RecName: Full=Probable protein S-acyltransferase 17;^Eukaryota; Viridiplantae; Streptophyta; Embryophyta; Tracheophyta; Spermatophyta; Magnoliophyta; eudicotyledons; Gunneridae; Pentapetalae; rosids; malvids; Brassicales; Brassicaceae; Camelineae; Arabidopsis`ZDHC5_ARATH^ZDHC5_ARATH^Q:617-922,H:278-382^47.222%ID^E:6.45e-16^RecName: Fu…	K20003	ZDHC5_ARATH^ZDHC5_ARATH^Q:181-627,H:1-149^71.812%ID^E:2.87e-60^RecName: Full=Probable protein S-acyltransferase 17;^Eukaryota; Viridiplantae; Streptophyta; Embryophyta; Tracheophyta; Spermatophyta; Magnoliophyta; eudicotyledons; Gunneridae; Pentapetalae; rosids; malvids; Brassicales; Brassicaceae; Camelineae; Arabidopsis`ZDHC5_ARATH^ZDHC5_ARATH^Q:617-922,H:278-382^47.222%ID^E:6.45e-16^RecName: Fu…		c34495/1/1392|m.23020	181-687[+]	169	ZDHC5_ARATH^ZDHC5_ARATH^Q:1-149,H:1-149^71.812%ID^E:4.5e-71^RecName: Full=Probable protein S-acyltransferase 17;^Eukaryota; Viridiplantae; Streptophyta; Embryophyta; Tracheophyta; Spermatophyta; Magnoliophyta; eudicotyledons; Gunneridae; Pentapetalae; rosids; malvids; Brassicales; Brassicaceae; Camelineae; Arabidopsis			ExpAA=84.84^PredHel=4^Topology=i7-29o39-58i79-101o111-133i	S	Belongs to the DHHC palmitoyltransferase family	K20003		Viridiplantae	Streptophyta	GO:0030659
			c19360/1/2402	100	2402	c24042/1/1571	79.048	105	gene_44170	c121445/1/2402	c121445	1	2402	AT4G15080.1	Protein S-acyltransferase 21	ZDHC3_ARATH^ZDHC3_ARATH^Q:909-2213,H:208-555^45.558%ID^E:3.28e-116^RecName: Full=Protein S-acyltransferase 21;^Eukaryota; Viridiplantae; Streptophyta; Embryophyta; Tracheophyta; Spermatophyta; Magnoliophyta; eudicotyledons; Gunneridae; Pentapetalae; rosids; malvids; Brassicales; Brassicaceae; Camelineae; Arabidopsis`ZDHC3_ARATH^ZDHC3_ARATH^Q:277-909,H:8-207^54.976%ID^E:3.28e-116^RecName: Full=Pro…	K20027	ZDHC3_ARATH^ZDHC3_ARATH^Q:909-2213,H:208-555^45.558%ID^E:3.28e-116^RecName: Full=Protein S-acyltransferase 21;^Eukaryota; Viridiplantae; Streptophyta; Embryophyta; Tracheophyta; Spermatophyta; Magnoliophyta; eudicotyledons; Gunneridae; Pentapetalae; rosids; malvids; Brassicales; Brassicaceae; Camelineae; Arabidopsis`ZDHC3_ARATH^ZDHC3_ARATH^Q:277-909,H:8-207^54.976%ID^E:3.28e-116^RecName: Full=Pro…		c121445/1/2402|m.54927	232-963[+]	244	ZDHC3_ARATH^ZDHC3_ARATH^Q:16-226,H:8-207^54.976%ID^E:2.87e-68^RecName: Full=Protein S-acyltransferase 21;^Eukaryota; Viridiplantae; Streptophyta; Embryophyta; Tracheophyta; Spermatophyta; Magnoliophyta; eudicotyledons; Gunneridae; Pentapetalae; rosids; malvids; Brassicales; Brassicaceae; Camelineae; Arabidopsis	PF01529.15^zf-DHHC^DHHC palmitoyltransferase^145-236^E:3.1e-23		ExpAA=61.50^PredHel=2^Topology=o20-42i54-76o	S	Belongs to the DHHC palmitoyltransferase family	K20027		Viridiplantae	Streptophyta	GO:0030659
			c19360/1/2402	100	2402	c24042/1/1571	79.048	105	gene_44170	c121445/1/2402	c121445	1	2402	AT4G15080.1	Protein S-acyltransferase 21	ZDHC3_ARATH^ZDHC3_ARATH^Q:909-2213,H:208-555^45.558%ID^E:3.28e-116^RecName: Full=Protein S-acyltransferase 21;^Eukaryota; Viridiplantae; Streptophyta; Embryophyta; Tracheophyta; Spermatophyta; Magnoliophyta; eudicotyledons; Gunneridae; Pentapetalae; rosids; malvids; Brassicales; Brassicaceae; Camelineae; Arabidopsis`ZDHC3_ARATH^ZDHC3_ARATH^Q:277-909,H:8-207^54.976%ID^E:3.28e-116^RecName: Full=Pro…	K20027	ZDHC3_ARATH^ZDHC3_ARATH^Q:909-2213,H:208-555^45.558%ID^E:3.28e-116^RecName: Full=Protein S-acyltransferase 21;^Eukaryota; Viridiplantae; Streptophyta; Embryophyta; Tracheophyta; Spermatophyta; Magnoliophyta; eudicotyledons; Gunneridae; Pentapetalae; rosids; malvids; Brassicales; Brassicaceae; Camelineae; Arabidopsis`ZDHC3_ARATH^ZDHC3_ARATH^Q:277-909,H:8-207^54.976%ID^E:3.28e-116^RecName: Full=Pro…		c121445/1/2402|m.54926	1116-2249[+]	378	ZDHC8_ARATH^ZDHC8_ARATH^Q:1-362,H:305-692^38.406%ID^E:1.5e-45^RecName: Full=Probable protein S-acyltransferase 20;^Eukaryota; Viridiplantae; Streptophyta; Embryophyta; Tracheophyta; Spermatophyta; Magnoliophyta; eudicotyledons; Gunneridae; Pentapetalae; rosids; malvids; Brassicales; Brassicaceae; Camelineae; Arabidopsis				S	Belongs to the DHHC palmitoyltransferase family	K20027		Viridiplantae	Streptophyta	GO:0030659
c31023/1/1980	94.683	978	c25993/1/1867	100	1867	c4834/1/1823	95.125	923	gene_46656	c125824/1/1867	c125824	1	1867	AT2G14255.1	Probable protein S-acyltransferase 23	ZDHC2_ARATH^ZDHC2_ARATH^Q:99-950,H:1-290^46.333%ID^E:1.48e-133^RecName: Full=Probable protein S-acyltransferase 23;^Eukaryota; Viridiplantae; Streptophyta; Embryophyta; Tracheophyta; Spermatophyta; Magnoliophyta; eudicotyledons; Gunneridae; Pentapetalae; rosids; malvids; Brassicales; Brassicaceae; Camelineae; Arabidopsis`ZDHC2_ARATH^ZDHC2_ARATH^Q:931-1353,H:315-457^56.25%ID^E:1.48e-133^RecName: F…	K20032	ZDHC2_ARATH^ZDHC2_ARATH^Q:99-950,H:1-290^46.333%ID^E:1.48e-133^RecName: Full=Probable protein S-acyltransferase 23;^Eukaryota; Viridiplantae; Streptophyta; Embryophyta; Tracheophyta; Spermatophyta; Magnoliophyta; eudicotyledons; Gunneridae; Pentapetalae; rosids; malvids; Brassicales; Brassicaceae; Camelineae; Arabidopsis`ZDHC2_ARATH^ZDHC2_ARATH^Q:931-1353,H:315-457^56.25%ID^E:1.48e-133^RecName: F…		c125824/1/1867|m.58133	99-707[+]	203	ZDHC2_ARATH^ZDHC2_ARATH^Q:1-169,H:1-166^63.529%ID^E:2.15e-68^RecName: Full=Probable protein S-acyltransferase 23;^Eukaryota; Viridiplantae; Streptophyta; Embryophyta; Tracheophyta; Spermatophyta; Magnoliophyta; eudicotyledons; Gunneridae; Pentapetalae; rosids; malvids; Brassicales; Brassicaceae; Camelineae; Arabidopsis`ZDHC2_ARATH^ZDHC2_ARATH^Q:31-139,H:128-238^27.928%ID^E:7.11e-07^RecName: Full=…	PF12796.2^Ank_2^Ankyrin repeats (3 copies)^33-123^E:3.9e-15`PF13857.1^Ank_5^Ankyrin repeats (many copies)^52-101^E:1.5e-08`PF00023.25^Ank^Ankyrin repeat^61-92^E:6.2e-06`PF13606.1^Ank_3^Ankyrin repeat^61-89^E:0.00074`PF13637.1^Ank_4^Ankyrin repeats (many copies)^74-114^E:2e-05`PF13857.1^Ank_5^Ankyrin repeats (many copies)^81-130^E:1.7e-06`PF00023.25^Ank^Ankyrin repeat^94-124^E:3.8e-06`PF13606.1^An…			S	Belongs to the DHHC palmitoyltransferase family	K20032	GO:0005575;GO:0005622;GO:0005623;GO:0005737;GO:0005794;GO:0012505;GO:0043226;GO:0043227;GO:0043229;GO:0043231;GO:0044424;GO:0044444;GO:0044464	Viridiplantae	fabids	GO:0005794
c31023/1/1980	94.683	978	c25993/1/1867	100	1867	c4834/1/1823	95.125	923	gene_46656	c125824/1/1867	c125824	1	1867	AT2G14255.1	Probable protein S-acyltransferase 23	ZDHC2_ARATH^ZDHC2_ARATH^Q:99-950,H:1-290^46.333%ID^E:1.48e-133^RecName: Full=Probable protein S-acyltransferase 23;^Eukaryota; Viridiplantae; Streptophyta; Embryophyta; Tracheophyta; Spermatophyta; Magnoliophyta; eudicotyledons; Gunneridae; Pentapetalae; rosids; malvids; Brassicales; Brassicaceae; Camelineae; Arabidopsis`ZDHC2_ARATH^ZDHC2_ARATH^Q:931-1353,H:315-457^56.25%ID^E:1.48e-133^RecName: F…	K20032	ZDHC2_ARATH^ZDHC2_ARATH^Q:99-950,H:1-290^46.333%ID^E:1.48e-133^RecName: Full=Probable protein S-acyltransferase 23;^Eukaryota; Viridiplantae; Streptophyta; Embryophyta; Tracheophyta; Spermatophyta; Magnoliophyta; eudicotyledons; Gunneridae; Pentapetalae; rosids; malvids; Brassicales; Brassicaceae; Camelineae; Arabidopsis`ZDHC2_ARATH^ZDHC2_ARATH^Q:931-1353,H:315-457^56.25%ID^E:1.48e-133^RecName: F…		c125824/1/1867|m.58135	1054-1395[+]	114	ZDHC2_ARATH^ZDHC2_ARATH^Q:2-108,H:359-465^62.617%ID^E:2.01e-45^RecName: Full=Probable protein S-acyltransferase 23;^Eukaryota; Viridiplantae; Streptophyta; Embryophyta; Tracheophyta; Spermatophyta; Magnoliophyta; eudicotyledons; Gunneridae; Pentapetalae; rosids; malvids; Brassicales; Brassicaceae; Camelineae; Arabidopsis	PF01529.15^zf-DHHC^DHHC palmitoyltransferase^4-109^E:1.5e-27		ExpAA=45.24^PredHel=2^Topology=i52-74o89-111i	S	Belongs to the DHHC palmitoyltransferase family	K20032	GO:0005575;GO:0005622;GO:0005623;GO:0005737;GO:0005794;GO:0012505;GO:0043226;GO:0043227;GO:0043229;GO:0043231;GO:0044424;GO:0044444;GO:0044464	Viridiplantae	Streptophyta	GO:0005794
			c18813/1/1405	98.295	1349	c17349/1/1333	100	1333	gene_74557	c251163/1/1333	c251163	1	1333		Probable protein S-acyltransferase 23	ZDHC2_ARATH^ZDHC2_ARATH^Q:504-1145,H:317-521^25.792%ID^E:2.33e-11^RecName: Full=Probable protein S-acyltransferase 23;^Eukaryota; Viridiplantae; Streptophyta; Embryophyta; Tracheophyta; Spermatophyta; Magnoliophyta; eudicotyledons; Gunneridae; Pentapetalae; rosids; malvids; Brassicales; Brassicaceae; Camelineae; Arabidopsis	K20032	ZDHC2_ARATH^ZDHC2_ARATH^Q:504-1145,H:317-521^25.792%ID^E:2.33e-11^RecName: Full=Probable protein S-acyltransferase 23;^Eukaryota; Viridiplantae; Streptophyta; Embryophyta; Tracheophyta; Spermatophyta; Magnoliophyta; eudicotyledons; Gunneridae; Pentapetalae; rosids; malvids; Brassicales; Brassicaceae; Camelineae; Arabidopsis		c251163/1/1333|m.95231	321-1157[+]	279	ZDHC2_ARATH^ZDHC2_ARATH^Q:62-275,H:317-521^25.792%ID^E:4.04e-12^RecName: Full=Probable protein S-acyltransferase 23;^Eukaryota; Viridiplantae; Streptophyta; Embryophyta; Tracheophyta; Spermatophyta; Magnoliophyta; eudicotyledons; Gunneridae; Pentapetalae; rosids; malvids; Brassicales; Brassicaceae; Camelineae; Arabidopsis	PF01529.15^zf-DHHC^DHHC palmitoyltransferase^66-235^E:4.8e-22		ExpAA=72.01^PredHel=3^Topology=o20-42i155-177o197-219i	S	Belongs to the DHHC palmitoyltransferase family	K20032	GO:0003674;GO:0003824;GO:0005575;GO:0005622;GO:0005623;GO:0005737;GO:0005783;GO:0006464;GO:0006497;GO:0006807;GO:0008150;GO:0008152;GO:0009058;GO:0009059;GO:0009987;GO:0012505;GO:0016409;GO:0016740;GO:0016746;GO:0016747;GO:0018345;GO:0019538;GO:0034645;GO:0036211;GO:0042157;GO:0042158;GO:0043170;GO:0043226;GO:0043227;GO:0043229;GO:0043231;GO:0043412;GO:0043543;GO:0044237;GO:0044238;GO:0044249;GO:…	Viridiplantae	fabids	GO:0005794
c31023/1/1980	98.683	1823	c25993/1/1867	95.125	923	c4834/1/1823	100	1823	gene_62251	c203025/1/1823	c203025	1	1823	AT2G14255.1	Probable protein S-acyltransferase 23	ZDHC2_ARATH^ZDHC2_ARATH^Q:44-1336,H:1-427^59.722%ID^E:0^RecName: Full=Probable protein S-acyltransferase 23;^Eukaryota; Viridiplantae; Streptophyta; Embryophyta; Tracheophyta; Spermatophyta; Magnoliophyta; eudicotyledons; Gunneridae; Pentapetalae; rosids; malvids; Brassicales; Brassicaceae; Camelineae; Arabidopsis`ZDHC2_ARATH^ZDHC2_ARATH^Q:1347-1652,H:430-531^53.922%ID^E:2.54e-31^RecName: Full=Pr…	K20032	ZDHC2_ARATH^ZDHC2_ARATH^Q:44-1336,H:1-427^59.722%ID^E:0^RecName: Full=Probable protein S-acyltransferase 23;^Eukaryota; Viridiplantae; Streptophyta; Embryophyta; Tracheophyta; Spermatophyta; Magnoliophyta; eudicotyledons; Gunneridae; Pentapetalae; rosids; malvids; Brassicales; Brassicaceae; Camelineae; Arabidopsis`ZDHC2_ARATH^ZDHC2_ARATH^Q:1347-1652,H:430-531^53.922%ID^E:2.54e-31^RecName: Full=Pr…		c203025/1/1823|m.78737	44-1378[+]	445	ZDHC2_ARATH^ZDHC2_ARATH^Q:1-431,H:1-427^59.722%ID^E:0^RecName: Full=Probable protein S-acyltransferase 23;^Eukaryota; Viridiplantae; Streptophyta; Embryophyta; Tracheophyta; Spermatophyta; Magnoliophyta; eudicotyledons; Gunneridae; Pentapetalae; rosids; malvids; Brassicales; Brassicaceae; Camelineae; Arabidopsis	PF12796.2^Ank_2^Ankyrin repeats (3 copies)^33-123^E:1.8e-14`PF13857.1^Ank_5^Ankyrin repeats (many copies)^52-101^E:8.5e-08`PF00023.25^Ank^Ankyrin repeat^61-92^E:1.2e-05`PF13606.1^Ank_3^Ankyrin repeat^61-89^E:0.0043`PF12796.2^Ank_2^Ankyrin repeats (3 copies)^66-155^E:3.6e-16`PF13857.1^Ank_5^Ankyrin repeats (many copies)^81-134^E:8.8e-07`PF00023.25^Ank^Ankyrin repeat^94-124^E:1.1e-05`PF13606.1^Ank_…		ExpAA=68.14^PredHel=3^Topology=i267-289o304-326i412-434o	S	Belongs to the DHHC palmitoyltransferase family	K20032	GO:0005575;GO:0005622;GO:0005623;GO:0005737;GO:0005794;GO:0012505;GO:0043226;GO:0043227;GO:0043229;GO:0043231;GO:0044424;GO:0044444;GO:0044464	Viridiplantae	Streptophyta	GO:0005794
c31023/1/1980	96.54	578	c9722/1/1289	100	1289	c4834/1/1823	98.963	482	gene_32349	c76447/1/1289	c76447	1	1289	AT2G14255.1	Probable protein S-acyltransferase 23	ZDHC2_ARATH^ZDHC2_ARATH^Q:41-472,H:285-427^60.417%ID^E:8.93e-51^RecName: Full=Probable protein S-acyltransferase 23;^Eukaryota; Viridiplantae; Streptophyta; Embryophyta; Tracheophyta; Spermatophyta; Magnoliophyta; eudicotyledons; Gunneridae; Pentapetalae; rosids; malvids; Brassicales; Brassicaceae; Camelineae; Arabidopsis`ZDHC2_ARATH^ZDHC2_ARATH^Q:704-982,H:426-518^51.613%ID^E:5.8e-27^RecName: Fu…	K20032	ZDHC2_ARATH^ZDHC2_ARATH^Q:41-472,H:285-427^60.417%ID^E:8.93e-51^RecName: Full=Probable protein S-acyltransferase 23;^Eukaryota; Viridiplantae; Streptophyta; Embryophyta; Tracheophyta; Spermatophyta; Magnoliophyta; eudicotyledons; Gunneridae; Pentapetalae; rosids; malvids; Brassicales; Brassicaceae; Camelineae; Arabidopsis`ZDHC2_ARATH^ZDHC2_ARATH^Q:704-982,H:426-518^51.613%ID^E:5.8e-27^RecName: Fu…		c76447/1/1289|m.43322	2-484[+]	161	ZDHC2_ARATH^ZDHC2_ARATH^Q:14-157,H:285-427^60.417%ID^E:1.78e-54^RecName: Full=Probable protein S-acyltransferase 23;^Eukaryota; Viridiplantae; Streptophyta; Embryophyta; Tracheophyta; Spermatophyta; Magnoliophyta; eudicotyledons; Gunneridae; Pentapetalae; rosids; malvids; Brassicales; Brassicaceae; Camelineae; Arabidopsis	PF01529.15^zf-DHHC^DHHC palmitoyltransferase^47-157^E:2.8e-29		ExpAA=43.93^PredHel=2^Topology=o30-52i136-158o	S	Belongs to the DHHC palmitoyltransferase family	K20032	GO:0005575;GO:0005622;GO:0005623;GO:0005737;GO:0005794;GO:0012505;GO:0043226;GO:0043227;GO:0043229;GO:0043231;GO:0044424;GO:0044444;GO:0044464	Viridiplantae	Streptophyta	GO:0005794
c31023/1/1980	97.414	696	c25993/1/1867	99.269	684	c19161/1/1887	100	1887	gene_77376	c256057/1/1887	c256057	1	1887	AT2G14255.1	Probable protein S-acyltransferase 23	ZDHC2_ARATH^ZDHC2_ARATH^Q:379-633,H:86-170^71.765%ID^E:1.61e-53^RecName: Full=Probable protein S-acyltransferase 23;^Eukaryota; Viridiplantae; Streptophyta; Embryophyta; Tracheophyta; Spermatophyta; Magnoliophyta; eudicotyledons; Gunneridae; Pentapetalae; rosids; malvids; Brassicales; Brassicaceae; Camelineae; Arabidopsis`ZDHC2_ARATH^ZDHC2_ARATH^Q:195-377,H:25-85^59.016%ID^E:1.61e-53^RecName: Ful…	K20032	ZDHC2_ARATH^ZDHC2_ARATH^Q:379-633,H:86-170^71.765%ID^E:1.61e-53^RecName: Full=Probable protein S-acyltransferase 23;^Eukaryota; Viridiplantae; Streptophyta; Embryophyta; Tracheophyta; Spermatophyta; Magnoliophyta; eudicotyledons; Gunneridae; Pentapetalae; rosids; malvids; Brassicales; Brassicaceae; Camelineae; Arabidopsis`ZDHC2_ARATH^ZDHC2_ARATH^Q:195-377,H:25-85^59.016%ID^E:1.61e-53^RecName: Ful…															GO:0005794
c31023/1/1980	96.382	608	c25993/1/1867	98.664	599	c10539/1/1300	100	1300	gene_65679	c208737/1/1300	c208737	1	1300	AT2G14255.1	Probable protein S-acyltransferase 23	ZDHC2_ARATH^ZDHC2_ARATH^Q:317-490,H:69-126^70.69%ID^E:5.23e-26^RecName: Full=Probable protein S-acyltransferase 23;^Eukaryota; Viridiplantae; Streptophyta; Embryophyta; Tracheophyta; Spermatophyta; Magnoliophyta; eudicotyledons; Gunneridae; Pentapetalae; rosids; malvids; Brassicales; Brassicaceae; Camelineae; Arabidopsis`ZDHC2_ARATH^ZDHC2_ARATH^Q:261-326,H:50-71^63.636%ID^E:5.23e-26^RecName: Full…	K20032	ZDHC2_ARATH^ZDHC2_ARATH^Q:317-490,H:69-126^70.69%ID^E:5.23e-26^RecName: Full=Probable protein S-acyltransferase 23;^Eukaryota; Viridiplantae; Streptophyta; Embryophyta; Tracheophyta; Spermatophyta; Magnoliophyta; eudicotyledons; Gunneridae; Pentapetalae; rosids; malvids; Brassicales; Brassicaceae; Camelineae; Arabidopsis`ZDHC2_ARATH^ZDHC2_ARATH^Q:261-326,H:50-71^63.636%ID^E:5.23e-26^RecName: Full…		c208737/1/1300|m.83224	194-529[+]	112	ZDHC2_ARATH^ZDHC2_ARATH^Q:46-99,H:73-126^74.074%ID^E:8.13e-21^RecName: Full=Probable protein S-acyltransferase 23;^Eukaryota; Viridiplantae; Streptophyta; Embryophyta; Tracheophyta; Spermatophyta; Magnoliophyta; eudicotyledons; Gunneridae; Pentapetalae; rosids; malvids; Brassicales; Brassicaceae; Camelineae; Arabidopsis	PF00023.25^Ank^Ankyrin repeat^42-62^E:0.0073`PF12796.2^Ank_2^Ankyrin repeats (3 copies)^42-93^E:2.1e-11`PF13637.1^Ank_4^Ankyrin repeats (many copies)^45-84^E:1e-05`PF13857.1^Ank_5^Ankyrin repeats (many copies)^51-97^E:1.6e-06`PF00023.25^Ank^Ankyrin repeat^64-94^E:1.4e-06`PF13606.1^Ank_3^Ankyrin repeat^64-90^E:2.6e-05			S	Belongs to the DHHC palmitoyltransferase family	K20032	GO:0005575;GO:0005622;GO:0005623;GO:0005737;GO:0005794;GO:0012505;GO:0043226;GO:0043227;GO:0043229;GO:0043231;GO:0044424;GO:0044444;GO:0044464	Viridiplantae	Poales	GO:0005794
			c27021/1/1873	100	1873	c4835/1/2149	93.07	1140	gene_50307	c157233/1/1873	c157233	1	1873	AT1G69420.1	Probable protein S-acyltransferase 22	ZDHC1_ARATH^ZDHC1_ARATH^Q:911-1483,H:312-504^34.135%ID^E:6.57e-18^RecName: Full=Probable protein S-acyltransferase 22;^Eukaryota; Viridiplantae; Streptophyta; Embryophyta; Tracheophyta; Spermatophyta; Magnoliophyta; eudicotyledons; Gunneridae; Pentapetalae; rosids; malvids; Brassicales; Brassicaceae; Camelineae; Arabidopsis`ZDHC1_ARATH^ZDHC1_ARATH^Q:741-911,H:251-309^49.153%ID^E:6.57e-18^RecName:…	K20027	ZDHC1_ARATH^ZDHC1_ARATH^Q:911-1483,H:312-504^34.135%ID^E:6.57e-18^RecName: Full=Probable protein S-acyltransferase 22;^Eukaryota; Viridiplantae; Streptophyta; Embryophyta; Tracheophyta; Spermatophyta; Magnoliophyta; eudicotyledons; Gunneridae; Pentapetalae; rosids; malvids; Brassicales; Brassicaceae; Camelineae; Arabidopsis`ZDHC1_ARATH^ZDHC1_ARATH^Q:741-911,H:251-309^49.153%ID^E:6.57e-18^RecName:…															GO:0030659
			c22486/1/1896	98.293	410	c24203/1/1283	100	1283	gene_22741	c263536/1/1283	c263536	1	1283	AT1G69420.1	Probable protein S-acyltransferase 22	ZDHC1_ARATH^ZDHC1_ARATH^Q:836-1246,H:53-172^47.445%ID^E:1.51e-21^RecName: Full=Probable protein S-acyltransferase 22;^Eukaryota; Viridiplantae; Streptophyta; Embryophyta; Tracheophyta; Spermatophyta; Magnoliophyta; eudicotyledons; Gunneridae; Pentapetalae; rosids; malvids; Brassicales; Brassicaceae; Camelineae; Arabidopsis	K20027	ZDHC1_ARATH^ZDHC1_ARATH^Q:836-1246,H:53-172^47.445%ID^E:1.51e-21^RecName: Full=Probable protein S-acyltransferase 22;^Eukaryota; Viridiplantae; Streptophyta; Embryophyta; Tracheophyta; Spermatophyta; Magnoliophyta; eudicotyledons; Gunneridae; Pentapetalae; rosids; malvids; Brassicales; Brassicaceae; Camelineae; Arabidopsis															GO:0030659
c61653/1/1498	80.469	128	c22486/1/1896	80.266	826	c8852/1/2147	100	2147	gene_68694	c213836/1/2147	c213836	1	2147	AT1G69420.1	Probable protein S-acyltransferase 22	ZDHC1_ARATH^ZDHC1_ARATH^Q:565-1167,H:23-213^29.858%ID^E:1.59e-27^RecName: Full=Probable protein S-acyltransferase 22;^Eukaryota; Viridiplantae; Streptophyta; Embryophyta; Tracheophyta; Spermatophyta; Magnoliophyta; eudicotyledons; Gunneridae; Pentapetalae; rosids; malvids; Brassicales; Brassicaceae; Camelineae; Arabidopsis`ZDHC1_ARATH^ZDHC1_ARATH^Q:1528-1635,H:342-377^61.111%ID^E:1.59e-27^RecName…	K20027	ZDHC1_ARATH^ZDHC1_ARATH^Q:565-1167,H:23-213^29.858%ID^E:1.59e-27^RecName: Full=Probable protein S-acyltransferase 22;^Eukaryota; Viridiplantae; Streptophyta; Embryophyta; Tracheophyta; Spermatophyta; Magnoliophyta; eudicotyledons; Gunneridae; Pentapetalae; rosids; malvids; Brassicales; Brassicaceae; Camelineae; Arabidopsis`ZDHC1_ARATH^ZDHC1_ARATH^Q:1528-1635,H:342-377^61.111%ID^E:1.59e-27^RecName…		c213836/1/2147|m.87253	713-1012[-]	100
c61653/1/1498	93.344	616	c22486/1/1896	83.641	868	c9274/1/2074	100	2074	gene_63665	c205364/1/2074	c205364	1	2074	AT1G69420.1	Probable protein S-acyltransferase 22	ZDHC1_ARATH^ZDHC1_ARATH^Q:500-1255,H:163-408^49.035%ID^E:2.05e-54^RecName: Full=Probable protein S-acyltransferase 22;^Eukaryota; Viridiplantae; Streptophyta; Embryophyta; Tracheophyta; Spermatophyta; Magnoliophyta; eudicotyledons; Gunneridae; Pentapetalae; rosids; malvids; Brassicales; Brassicaceae; Camelineae; Arabidopsis`ZDHC1_ARATH^ZDHC1_ARATH^Q:34-1452,H:25-480^32.577%ID^E:5.41e-30^RecName: …	K20027	ZDHC1_ARATH^ZDHC1_ARATH^Q:500-1255,H:163-408^49.035%ID^E:2.05e-54^RecName: Full=Probable protein S-acyltransferase 22;^Eukaryota; Viridiplantae; Streptophyta; Embryophyta; Tracheophyta; Spermatophyta; Magnoliophyta; eudicotyledons; Gunneridae; Pentapetalae; rosids; malvids; Brassicales; Brassicaceae; Camelineae; Arabidopsis`ZDHC1_ARATH^ZDHC1_ARATH^Q:34-1452,H:25-480^32.577%ID^E:5.41e-30^RecName: …															GO:0030659
c61653/1/1498	71.505	186	c22486/1/1896	100	1896	c4835/1/2149	98.419	1202	gene_39712	c113675/1/1896	c113675	1	1896	AT1G69420.1	Probable protein S-acyltransferase 22	ZDHC1_ARATH^ZDHC1_ARATH^Q:430-936,H:30-181^46.199%ID^E:2.96e-64^RecName: Full=Probable protein S-acyltransferase 22;^Eukaryota; Viridiplantae; Streptophyta; Embryophyta; Tracheophyta; Spermatophyta; Magnoliophyta; eudicotyledons; Gunneridae; Pentapetalae; rosids; malvids; Brassicales; Brassicaceae; Camelineae; Arabidopsis`ZDHC1_ARATH^ZDHC1_ARATH^Q:974-1222,H:195-277^71.084%ID^E:2.96e-64^RecName: …	K20027	ZDHC1_ARATH^ZDHC1_ARATH^Q:430-936,H:30-181^46.199%ID^E:2.96e-64^RecName: Full=Probable protein S-acyltransferase 22;^Eukaryota; Viridiplantae; Streptophyta; Embryophyta; Tracheophyta; Spermatophyta; Magnoliophyta; eudicotyledons; Gunneridae; Pentapetalae; rosids; malvids; Brassicales; Brassicaceae; Camelineae; Arabidopsis`ZDHC1_ARATH^ZDHC1_ARATH^Q:974-1222,H:195-277^71.084%ID^E:2.96e-64^RecName: …		c113675/1/1896|m.49105	355-984[+]	210	ZDHC1_ARATH^ZDHC1_ARATH^Q:18-194,H:21-181^46.111%ID^E:2.87e-37^RecName: Full=Probable protein S-acyltransferase 22;^Eukaryota; Viridiplantae; Streptophyta; Embryophyta; Tracheophyta; Spermatophyta; Magnoliophyta; eudicotyledons; Gunneridae; Pentapetalae; rosids; malvids; Brassicales; Brassicaceae; Camelineae; Arabidopsis		sigP:1^28^0.526^YES	ExpAA=42.16^PredHel=2^Topology=o10-32i39-61o	L	Belongs to the DHHC palmitoyltransferase family	K07964;K20027		Viridiplantae	Streptophyta	GO:0030659
c61653/1/1498	71.505	186	c22486/1/1896	100	1896	c4835/1/2149	98.419	1202	gene_39712	c113675/1/1896	c113675	1	1896	AT1G69420.1	Probable protein S-acyltransferase 22	ZDHC1_ARATH^ZDHC1_ARATH^Q:430-936,H:30-181^46.199%ID^E:2.96e-64^RecName: Full=Probable protein S-acyltransferase 22;^Eukaryota; Viridiplantae; Streptophyta; Embryophyta; Tracheophyta; Spermatophyta; Magnoliophyta; eudicotyledons; Gunneridae; Pentapetalae; rosids; malvids; Brassicales; Brassicaceae; Camelineae; Arabidopsis`ZDHC1_ARATH^ZDHC1_ARATH^Q:974-1222,H:195-277^71.084%ID^E:2.96e-64^RecName: …	K20027	ZDHC1_ARATH^ZDHC1_ARATH^Q:430-936,H:30-181^46.199%ID^E:2.96e-64^RecName: Full=Probable protein S-acyltransferase 22;^Eukaryota; Viridiplantae; Streptophyta; Embryophyta; Tracheophyta; Spermatophyta; Magnoliophyta; eudicotyledons; Gunneridae; Pentapetalae; rosids; malvids; Brassicales; Brassicaceae; Camelineae; Arabidopsis`ZDHC1_ARATH^ZDHC1_ARATH^Q:974-1222,H:195-277^71.084%ID^E:2.96e-64^RecName: …		c113675/1/1896|m.49106	1393-1839[+]	149	ZDHC1_ARATH^ZDHC1_ARATH^Q:5-113,H:445-593^38.065%ID^E:2.05e-09^RecName: Full=Probable protein S-acyltransferase 22;^Eukaryota; Viridiplantae; Streptophyta; Embryophyta; Tracheophyta; Spermatophyta; Magnoliophyta; eudicotyledons; Gunneridae; Pentapetalae; rosids; malvids; Brassicales; Brassicaceae; Camelineae; Arabidopsis				S	Belongs to the DHHC palmitoyltransferase family	K07964;K20027		Viridiplantae	fabids	GO:0030659
c61653/1/1498	71.505	186	c22486/1/1896	98.419	1202	c4835/1/2149	100	2149	gene_65793	c208939/1/2149	c208939	1	2149	AT1G69420.1	Probable protein S-acyltransferase 22	ZDHC1_ARATH^ZDHC1_ARATH^Q:364-1314,H:23-325^50.755%ID^E:3.22e-102^RecName: Full=Probable protein S-acyltransferase 22;^Eukaryota; Viridiplantae; Streptophyta; Embryophyta; Tracheophyta; Spermatophyta; Magnoliophyta; eudicotyledons; Gunneridae; Pentapetalae; rosids; malvids; Brassicales; Brassicaceae; Camelineae; Arabidopsis`ZDHC1_ARATH^ZDHC1_ARATH^Q:1314-1778,H:326-486^58.025%ID^E:3.22e-102^RecNa…	K20027	ZDHC1_ARATH^ZDHC1_ARATH^Q:364-1314,H:23-325^50.755%ID^E:3.22e-102^RecName: Full=Probable protein S-acyltransferase 22;^Eukaryota; Viridiplantae; Streptophyta; Embryophyta; Tracheophyta; Spermatophyta; Magnoliophyta; eudicotyledons; Gunneridae; Pentapetalae; rosids; malvids; Brassicales; Brassicaceae; Camelineae; Arabidopsis`ZDHC1_ARATH^ZDHC1_ARATH^Q:1314-1778,H:326-486^58.025%ID^E:3.22e-102^RecNa…		c208939/1/2149|m.83387	979-1317[+]	113	ZDHC1_ARATH^ZDHC1_ARATH^Q:1-112,H:212-325^71.053%ID^E:1.43e-48^RecName: Full=Probable protein S-acyltransferase 22;^Eukaryota; Viridiplantae; Streptophyta; Embryophyta; Tracheophyta; Spermatophyta; Magnoliophyta; eudicotyledons; Gunneridae; Pentapetalae; rosids; malvids; Brassicales; Brassicaceae; Camelineae; Arabidopsis			ExpAA=44.80^PredHel=2^Topology=o5-24i37-59o	L	Belongs to the DHHC palmitoyltransferase family	K07964;K20027		Viridiplantae	Streptophyta	GO:0030659
c61653/1/1498	71.505	186	c22486/1/1896	98.419	1202	c4835/1/2149	100	2149	gene_65793	c208939/1/2149	c208939	1	2149	AT1G69420.1	Probable protein S-acyltransferase 22	ZDHC1_ARATH^ZDHC1_ARATH^Q:364-1314,H:23-325^50.755%ID^E:3.22e-102^RecName: Full=Probable protein S-acyltransferase 22;^Eukaryota; Viridiplantae; Streptophyta; Embryophyta; Tracheophyta; Spermatophyta; Magnoliophyta; eudicotyledons; Gunneridae; Pentapetalae; rosids; malvids; Brassicales; Brassicaceae; Camelineae; Arabidopsis`ZDHC1_ARATH^ZDHC1_ARATH^Q:1314-1778,H:326-486^58.025%ID^E:3.22e-102^RecNa…	K20027	ZDHC1_ARATH^ZDHC1_ARATH^Q:364-1314,H:23-325^50.755%ID^E:3.22e-102^RecName: Full=Probable protein S-acyltransferase 22;^Eukaryota; Viridiplantae; Streptophyta; Embryophyta; Tracheophyta; Spermatophyta; Magnoliophyta; eudicotyledons; Gunneridae; Pentapetalae; rosids; malvids; Brassicales; Brassicaceae; Camelineae; Arabidopsis`ZDHC1_ARATH^ZDHC1_ARATH^Q:1314-1778,H:326-486^58.025%ID^E:3.22e-102^RecNa…		c208939/1/2149|m.83388	1732-2067[+]	112
c61653/1/1498	86.971	591	c12976/1/8328	86.327	490	c33721/1/1409	100	1409	gene_73344	c249027/1/1409	c249027	1	1409	AT1G69420.1	Probable protein S-acyltransferase 22	ZDHC1_ARATH^ZDHC1_ARATH^Q:309-560,H:1-85^71.765%ID^E:5.64e-27^RecName: Full=Probable protein S-acyltransferase 22;^Eukaryota; Viridiplantae; Streptophyta; Embryophyta; Tracheophyta; Spermatophyta; Magnoliophyta; eudicotyledons; Gunneridae; Pentapetalae; rosids; malvids; Brassicales; Brassicaceae; Camelineae; Arabidopsis`ZDHC1_ARATH^ZDHC1_ARATH^Q:621-719,H:388-420^81.818%ID^E:5.07e-08^RecName: Ful…	K20027	ZDHC1_ARATH^ZDHC1_ARATH^Q:309-560,H:1-85^71.765%ID^E:5.64e-27^RecName: Full=Probable protein S-acyltransferase 22;^Eukaryota; Viridiplantae; Streptophyta; Embryophyta; Tracheophyta; Spermatophyta; Magnoliophyta; eudicotyledons; Gunneridae; Pentapetalae; rosids; malvids; Brassicales; Brassicaceae; Camelineae; Arabidopsis`ZDHC1_ARATH^ZDHC1_ARATH^Q:621-719,H:388-420^81.818%ID^E:5.07e-08^RecName: Ful…															GO:0030659
c35440/1/1323	94.286	490	c31096/1/1293	98.545	481	c24042/1/1571	100	1571	gene_78355	c257829/1/1571	c257829	1	1571	AT1G69420.1	Probable protein S-acyltransferase 22	ZDHC1_ARATH^ZDHC1_ARATH^Q:286-591,H:208-317^72.727%ID^E:8.11e-78^RecName: Full=Probable protein S-acyltransferase 22;^Eukaryota; Viridiplantae; Streptophyta; Embryophyta; Tracheophyta; Spermatophyta; Magnoliophyta; eudicotyledons; Gunneridae; Pentapetalae; rosids; malvids; Brassicales; Brassicaceae; Camelineae; Arabidopsis`ZDHC1_ARATH^ZDHC1_ARATH^Q:633-1046,H:332-476^66.207%ID^E:8.11e-78^RecName:…	K20027	ZDHC1_ARATH^ZDHC1_ARATH^Q:286-591,H:208-317^72.727%ID^E:8.11e-78^RecName: Full=Probable protein S-acyltransferase 22;^Eukaryota; Viridiplantae; Streptophyta; Embryophyta; Tracheophyta; Spermatophyta; Magnoliophyta; eudicotyledons; Gunneridae; Pentapetalae; rosids; malvids; Brassicales; Brassicaceae; Camelineae; Arabidopsis`ZDHC1_ARATH^ZDHC1_ARATH^Q:633-1046,H:332-476^66.207%ID^E:8.11e-78^RecName:…		c257829/1/1571|m.100199	298-702[+]	135	ZDHC1_ARATH^ZDHC1_ARATH^Q:1-113,H:218-332^75.652%ID^E:4.63e-52^RecName: Full=Probable protein S-acyltransferase 22;^Eukaryota; Viridiplantae; Streptophyta; Embryophyta; Tracheophyta; Spermatophyta; Magnoliophyta; eudicotyledons; Gunneridae; Pentapetalae; rosids; malvids; Brassicales; Brassicaceae; Camelineae; Arabidopsis			ExpAA=32.76^PredHel=2^Topology=o4-18i31-53o	L	Belongs to the DHHC palmitoyltransferase family	K07964;K20027		Viridiplantae	Streptophyta	GO:0030659
c35440/1/1323	94.286	490	c31096/1/1293	98.545	481	c24042/1/1571	100	1571	gene_78355	c257829/1/1571	c257829	1	1571	AT1G69420.1	Probable protein S-acyltransferase 22	ZDHC1_ARATH^ZDHC1_ARATH^Q:286-591,H:208-317^72.727%ID^E:8.11e-78^RecName: Full=Probable protein S-acyltransferase 22;^Eukaryota; Viridiplantae; Streptophyta; Embryophyta; Tracheophyta; Spermatophyta; Magnoliophyta; eudicotyledons; Gunneridae; Pentapetalae; rosids; malvids; Brassicales; Brassicaceae; Camelineae; Arabidopsis`ZDHC1_ARATH^ZDHC1_ARATH^Q:633-1046,H:332-476^66.207%ID^E:8.11e-78^RecName:…	K20027	ZDHC1_ARATH^ZDHC1_ARATH^Q:286-591,H:208-317^72.727%ID^E:8.11e-78^RecName: Full=Probable protein S-acyltransferase 22;^Eukaryota; Viridiplantae; Streptophyta; Embryophyta; Tracheophyta; Spermatophyta; Magnoliophyta; eudicotyledons; Gunneridae; Pentapetalae; rosids; malvids; Brassicales; Brassicaceae; Camelineae; Arabidopsis`ZDHC1_ARATH^ZDHC1_ARATH^Q:633-1046,H:332-476^66.207%ID^E:8.11e-78^RecName:…		c257829/1/1571|m.100200	990-1391[+]	134
c61653/1/1498	96.303	595	c12976/1/8328	85.605	917	c6088/1/1643	100	1643	gene_63402	c204927/1/1643	c204927	1	1643	AT1G69420.1	Probable protein S-acyltransferase 22	ZDHC1_ARATH^ZDHC1_ARATH^Q:267-521,H:1-85^83.529%ID^E:1.27e-40^RecName: Full=Probable protein S-acyltransferase 22;^Eukaryota; Viridiplantae; Streptophyta; Embryophyta; Tracheophyta; Spermatophyta; Magnoliophyta; eudicotyledons; Gunneridae; Pentapetalae; rosids; malvids; Brassicales; Brassicaceae; Camelineae; Arabidopsis`ZDHC1_ARATH^ZDHC1_ARATH^Q:556-708,H:371-420^70.588%ID^E:6.43e-22^RecName: Ful…	K20027	ZDHC1_ARATH^ZDHC1_ARATH^Q:267-521,H:1-85^83.529%ID^E:1.27e-40^RecName: Full=Probable protein S-acyltransferase 22;^Eukaryota; Viridiplantae; Streptophyta; Embryophyta; Tracheophyta; Spermatophyta; Magnoliophyta; eudicotyledons; Gunneridae; Pentapetalae; rosids; malvids; Brassicales; Brassicaceae; Camelineae; Arabidopsis`ZDHC1_ARATH^ZDHC1_ARATH^Q:556-708,H:371-420^70.588%ID^E:6.43e-22^RecName: Ful…		c204927/1/1643|m.80218	267-602[+]	112	ZDHC1_ARATH^ZDHC1_ARATH^Q:1-97,H:1-97^76.289%ID^E:2.6e-46^RecName: Full=Probable protein S-acyltransferase 22;^Eukaryota; Viridiplantae; Streptophyta; Embryophyta; Tracheophyta; Spermatophyta; Magnoliophyta; eudicotyledons; Gunneridae; Pentapetalae; rosids; malvids; Brassicales; Brassicaceae; Camelineae; Arabidopsis			ExpAA=45.04^PredHel=2^Topology=o15-37i44-66o	L	Belongs to the DHHC palmitoyltransferase family	K07964;K20027		Viridiplantae	Streptophyta	GO:0030659
c61653/1/1498	96.303	595	c12976/1/8328	85.605	917	c6088/1/1643	100	1643	gene_63402	c204927/1/1643	c204927	1	1643	AT1G69420.1	Probable protein S-acyltransferase 22	ZDHC1_ARATH^ZDHC1_ARATH^Q:267-521,H:1-85^83.529%ID^E:1.27e-40^RecName: Full=Probable protein S-acyltransferase 22;^Eukaryota; Viridiplantae; Streptophyta; Embryophyta; Tracheophyta; Spermatophyta; Magnoliophyta; eudicotyledons; Gunneridae; Pentapetalae; rosids; malvids; Brassicales; Brassicaceae; Camelineae; Arabidopsis`ZDHC1_ARATH^ZDHC1_ARATH^Q:556-708,H:371-420^70.588%ID^E:6.43e-22^RecName: Ful…	K20027	ZDHC1_ARATH^ZDHC1_ARATH^Q:267-521,H:1-85^83.529%ID^E:1.27e-40^RecName: Full=Probable protein S-acyltransferase 22;^Eukaryota; Viridiplantae; Streptophyta; Embryophyta; Tracheophyta; Spermatophyta; Magnoliophyta; eudicotyledons; Gunneridae; Pentapetalae; rosids; malvids; Brassicales; Brassicaceae; Camelineae; Arabidopsis`ZDHC1_ARATH^ZDHC1_ARATH^Q:556-708,H:371-420^70.588%ID^E:6.43e-22^RecName: Ful…		c204927/1/1643|m.80219	800-1135[+]	112	ZDHC1_ARATH^ZDHC1_ARATH^Q:1-92,H:458-544^45.161%ID^E:3.91e-13^RecName: Full=Probable protein S-acyltransferase 22;^Eukaryota; Viridiplantae; Streptophyta; Embryophyta; Tracheophyta; Spermatophyta; Magnoliophyta; eudicotyledons; Gunneridae; Pentapetalae; rosids; malvids; Brassicales; Brassicaceae; Camelineae; Arabidopsis				L	Belongs to the DHHC palmitoyltransferase family	K07964;K20027		Viridiplantae	Streptophyta	GO:0030659
c61653/1/1498	97.138	594	c12976/1/8328	86.029	909	c20607/1/1540	100	1540	gene_77683	c256610/1/1540	c256610	1	1540	AT1G69420.1	Probable protein S-acyltransferase 22	ZDHC1_ARATH^ZDHC1_ARATH^Q:1-624,H:158-367^79.048%ID^E:7.41e-107^RecName: Full=Probable protein S-acyltransferase 22;^Eukaryota; Viridiplantae; Streptophyta; Embryophyta; Tracheophyta; Spermatophyta; Magnoliophyta; eudicotyledons; Gunneridae; Pentapetalae; rosids; malvids; Brassicales; Brassicaceae; Camelineae; Arabidopsis`ZDHC1_ARATH^ZDHC1_ARATH^Q:593-1261,H:358-595^47.951%ID^E:1.86e-27^RecName: …	K20027	ZDHC1_ARATH^ZDHC1_ARATH^Q:1-624,H:158-367^79.048%ID^E:7.41e-107^RecName: Full=Probable protein S-acyltransferase 22;^Eukaryota; Viridiplantae; Streptophyta; Embryophyta; Tracheophyta; Spermatophyta; Magnoliophyta; eudicotyledons; Gunneridae; Pentapetalae; rosids; malvids; Brassicales; Brassicaceae; Camelineae; Arabidopsis`ZDHC1_ARATH^ZDHC1_ARATH^Q:593-1261,H:358-595^47.951%ID^E:1.86e-27^RecName: …		c256610/1/1540|m.99368	872-1345[+]	158	ZDHC1_ARATH^ZDHC1_ARATH^Q:1-130,H:458-595^43.75%ID^E:5.2e-22^RecName: Full=Probable protein S-acyltransferase 22;^Eukaryota; Viridiplantae; Streptophyta; Embryophyta; Tracheophyta; Spermatophyta; Magnoliophyta; eudicotyledons; Gunneridae; Pentapetalae; rosids; malvids; Brassicales; Brassicaceae; Camelineae; Arabidopsis				L	Belongs to the DHHC palmitoyltransferase family	K07964;K20027		Viridiplantae	Streptophyta	GO:0030659
c61653/1/1498	97.138	594	c12976/1/8328	86.029	909	c20607/1/1540	100	1540	gene_77683	c256610/1/1540	c256610	1	1540	AT1G69420.1	Probable protein S-acyltransferase 22	ZDHC1_ARATH^ZDHC1_ARATH^Q:1-624,H:158-367^79.048%ID^E:7.41e-107^RecName: Full=Probable protein S-acyltransferase 22;^Eukaryota; Viridiplantae; Streptophyta; Embryophyta; Tracheophyta; Spermatophyta; Magnoliophyta; eudicotyledons; Gunneridae; Pentapetalae; rosids; malvids; Brassicales; Brassicaceae; Camelineae; Arabidopsis`ZDHC1_ARATH^ZDHC1_ARATH^Q:593-1261,H:358-595^47.951%ID^E:1.86e-27^RecName: …	K20027	ZDHC1_ARATH^ZDHC1_ARATH^Q:1-624,H:158-367^79.048%ID^E:7.41e-107^RecName: Full=Probable protein S-acyltransferase 22;^Eukaryota; Viridiplantae; Streptophyta; Embryophyta; Tracheophyta; Spermatophyta; Magnoliophyta; eudicotyledons; Gunneridae; Pentapetalae; rosids; malvids; Brassicales; Brassicaceae; Camelineae; Arabidopsis`ZDHC1_ARATH^ZDHC1_ARATH^Q:593-1261,H:358-595^47.951%ID^E:1.86e-27^RecName: …		c256610/1/1540|m.99367	1-636[+]	212	ZDHC1_ARATH^ZDHC1_ARATH^Q:1-208,H:158-367^79.048%ID^E:1.18e-120^RecName: Full=Probable protein S-acyltransferase 22;^Eukaryota; Viridiplantae; Streptophyta; Embryophyta; Tracheophyta; Spermatophyta; Magnoliophyta; eudicotyledons; Gunneridae; Pentapetalae; rosids; malvids; Brassicales; Brassicaceae; Camelineae; Arabidopsis	PF01529.15^zf-DHHC^DHHC palmitoyltransferase^7-139^E:3.1e-27		ExpAA=48.37^PredHel=2^Topology=o51-73i94-116o	L	Belongs to the DHHC palmitoyltransferase family	K07964;K20027		Viridiplantae	Streptophyta	GO:0030659
c25306/1/1702	100	1702	c30676/1/1812	94.528	1590	c19259/1/1973	99.413	1704	gene_11604	c25255/1/1702	c25255	1	1702	AT4G24630.1	Probable protein S-acyltransferase 9	ZDH24_ARATH^ZDH24_ARATH^Q:691-1221,H:169-349^61.749%ID^E:9.86e-114^RecName: Full=Probable protein S-acyltransferase 9;^Eukaryota; Viridiplantae; Streptophyta; Embryophyta; Tracheophyta; Spermatophyta; Magnoliophyta; eudicotyledons; Gunneridae; Pentapetalae; rosids; malvids; Brassicales; Brassicaceae; Camelineae; Arabidopsis`ZDH24_ARATH^ZDH24_ARATH^Q:158-670,H:1-168^64.327%ID^E:9.86e-114^RecName: …	K16675	ZDH24_ARATH^ZDH24_ARATH^Q:691-1221,H:169-349^61.749%ID^E:9.86e-114^RecName: Full=Probable protein S-acyltransferase 9;^Eukaryota; Viridiplantae; Streptophyta; Embryophyta; Tracheophyta; Spermatophyta; Magnoliophyta; eudicotyledons; Gunneridae; Pentapetalae; rosids; malvids; Brassicales; Brassicaceae; Camelineae; Arabidopsis`ZDH24_ARATH^ZDH24_ARATH^Q:158-670,H:1-168^64.327%ID^E:9.86e-114^RecName: …		c25255/1/1702|m.15710	158-784[+]	209	ZDH19_ARATH^ZDH19_ARATH^Q:1-177,H:1-174^72.881%ID^E:1.96e-90^RecName: Full=Protein S-acyltransferase 8;^Eukaryota; Viridiplantae; Streptophyta; Embryophyta; Tracheophyta; Spermatophyta; Magnoliophyta; eudicotyledons; Gunneridae; Pentapetalae; rosids; malvids; Brassicales; Brassicaceae; Camelineae; Arabidopsis	PF01529.15^zf-DHHC^DHHC palmitoyltransferase^80-198^E:6e-15		ExpAA=65.92^PredHel=3^Topology=i27-49o59-81i172-194o	S	Belongs to the DHHC palmitoyltransferase family	K16675;K20030		Viridiplantae	Streptophyta	GO:0016021
c25306/1/1702	100	1702	c30676/1/1812	94.528	1590	c19259/1/1973	99.413	1704	gene_11604	c25255/1/1702	c25255	1	1702	AT4G24630.1	Probable protein S-acyltransferase 9	ZDH24_ARATH^ZDH24_ARATH^Q:691-1221,H:169-349^61.749%ID^E:9.86e-114^RecName: Full=Probable protein S-acyltransferase 9;^Eukaryota; Viridiplantae; Streptophyta; Embryophyta; Tracheophyta; Spermatophyta; Magnoliophyta; eudicotyledons; Gunneridae; Pentapetalae; rosids; malvids; Brassicales; Brassicaceae; Camelineae; Arabidopsis`ZDH24_ARATH^ZDH24_ARATH^Q:158-670,H:1-168^64.327%ID^E:9.86e-114^RecName: …	K16675	ZDH24_ARATH^ZDH24_ARATH^Q:691-1221,H:169-349^61.749%ID^E:9.86e-114^RecName: Full=Probable protein S-acyltransferase 9;^Eukaryota; Viridiplantae; Streptophyta; Embryophyta; Tracheophyta; Spermatophyta; Magnoliophyta; eudicotyledons; Gunneridae; Pentapetalae; rosids; malvids; Brassicales; Brassicaceae; Camelineae; Arabidopsis`ZDH24_ARATH^ZDH24_ARATH^Q:158-670,H:1-168^64.327%ID^E:9.86e-114^RecName: …		c25255/1/1702|m.15709	586-1371[+]	262	ZDH19_ARATH^ZDH19_ARATH^Q:27-208,H:167-353^60.638%ID^E:4.39e-76^RecName: Full=Protein S-acyltransferase 8;^Eukaryota; Viridiplantae; Streptophyta; Embryophyta; Tracheophyta; Spermatophyta; Magnoliophyta; eudicotyledons; Gunneridae; Pentapetalae; rosids; malvids; Brassicales; Brassicaceae; Camelineae; Arabidopsis	PF01529.15^zf-DHHC^DHHC palmitoyltransferase^27-119^E:1.5e-14		ExpAA=58.89^PredHel=2^Topology=i41-63o85-107i	S	Belongs to the DHHC palmitoyltransferase family	K16675;K20030		Viridiplantae	Streptophyta	GO:0016021
[truncated: 97,573 more rows]
