# Supplementary material for: Transcriptomic and Proteomic Analyses of Nepenthes ampullaria and Nepenthes rafflesiana Reveal Parental Molecular Expression in the Pitchers of Their Hybrid, Nepenthes × hookeriana
Source: Front Plant Sci. 2021 Jan 20;11:625507. doi: 10.3389/fpls.2020.625507 (PMC7855304; doi:10.3389/fpls.2020.625507)
Supplement: Supplementary Table 2 — WEGO analysis of the gene ontology (GO) annotation. [file Table_2.XLSX]

## Sheet: GO analysis
Gene ontology analysis based on WEGO
GO ID	GO Terms	Number of sequences			Percentage (%)			P-value
Cellular Component		N. ampullaria	N. rafflesiana	N. x hookeriana	N. ampullaria	N. rafflesiana	N. x hookeriana	A vs H	R vs H	A vs R
GO:0005576	extracellular region	1080	1251	1477	7.1	6.3	6.8	0.251	0.051	0.004
GO:0044421	extracellular region part	160	229	250	1.1	1.2	1.2	0.377	0.947	0.354
GO:0048046	apoplast	329	430	462	2.2	2.2	2.1	0.803	0.74	0.955
GO:0005623	cell	12819	16521	18114	84.3	83.5	83.4	0.013	0.7	0.036
GO:0044464	cell part	12819	16521	18114	84.3	83.5	83.4	0.013	0.7	0.036
GO:0019012	virion	3	3	4	0	0	0	Ml	Ml	Ml
GO:0044423	virion part	2	1	1	0	0	0	Ml	Ml	Ml
GO:0031974	membrane-enclosed lumen	809	1195	1282	5.3	6	5.9	0.018	0.547	0.004
GO:0031970	organelle envelope lumen	20	27	37	0.1	0.1	0.2	0.351	0.381	0.901
GO:0043233	organelle lumen	795	1178	1259	5.2	6	5.8	0.02	0.489	0.004
GO:0031975	envelope	1071	1417	1464	7	7.2	6.7	0.249	0.089	0.675
GO:0030313	cell envelope	12	10	4	0.1	0.1	0	0.006	0.075	0.294
GO:0031967	organelle envelope	1059	1407	1460	7	7.1	6.7	0.352	0.115	0.601
GO:0032991	macromolecular complex	1772	2455	2721	11.7	12.4	12.5	0.012	0.726	0.033
GO:0030529	ribonucleoprotein complex	501	756	807	3.3	3.8	3.7	0.033	0.567	0.009
GO:0032993	protein-DNA complex	16	31	31	0.1	0.2	0.1	0.321	0.712	0.193
GO:0043234	protein complex	1303	1730	1961	8.6	8.7	9	0.132	0.316	0.571
GO:0046536	dosage compensation complex	0	0	1	0	0	0	Ml	Ml	Na
GO:0043226	organelle	9029	11813	12794	59.4	59.7	58.9	0.316	0.086	0.562
GO:0010168	ER body	0	0	1	0	0	0	Ml	Ml	Na
GO:0031982	vesicle	286	401	468	1.9	2	2.2	0.069	0.367	0.332
GO:0043227	membrane-bounded organelle	8573	11277	12199	56.4	57	56.1	0.621	0.079	0.263
GO:0043228	non-membrane-bounded organelle	1099	1483	1606	7.2	7.5	7.4	0.559	0.685	0.347
GO:0043229	intracellular organelle	8983	11767	12730	59.1	59.5	58.6	0.324	0.066	0.477
GO:0043230	extracellular organelle	114	153	171	0.8	0.8	0.8	0.689	0.875	0.804
GO:0044422	organelle part	4706	6372	6849	31	32.2	31.5	0.254	0.134	0.013
GO:0044421	extracellular region part	160	229	250	1.1	1.2	1.2	0.377	0.947	0.354
GO:0005615	extracellular space	31	53	58	0.2	0.3	0.3	0.224	0.985	0.226
GO:0031012	extracellular matrix	13	28	25	0.1	0.1	0.1	0.384	0.451	0.129
GO:0033643	host cell part	1	2	4	0	0	0	Ml	Ml	Ml
GO:0043230	extracellular organelle	114	153	171	0.8	0.8	0.8	0.689	0.875	0.804
GO:0043245	extraorganismal space	2	2	4	0	0	0	Ml	Ml	Ml
GO:0043657	host cell	1	2	4	0	0	0	Ml	Ml	Ml
GO:0044420	extracellular matrix part	1	1	2	0	0	0	Ml	Ml	Ml
GO:0045171	intercellular bridge	1	0	0	0	0	0	Ml	Na	Ml
GO:0044422	organelle part	4706	6372	6849	31	32.2	31.5	0.254	0.134	0.013
GO:0005930	axoneme	0	1	1	0	0	0	Ml	Ml	Ml
GO:0031090	organelle membrane	2653	3641	3945	17.5	18.4	18.2	0.083	0.514	0.022
GO:0032420	stereocilium	0	1	0	0	0	0	Na	Ml	Ml
GO:0043233	organelle lumen	795	1178	1259	5.2	6	5.8	0.02	0.489	0.004
GO:0044446	intracellular organelle part	4700	6351	6835	30.9	32.1	31.5	0.275	0.159	0.019
GO:0044447	axoneme part	0	1	1	0	0	0	Ml	Ml	Ml
GO:0060091	kinocilium	0	1	0	0	0	0	Na	Ml	Ml
GO:0044423	virion part	2	1	1	0	0	0	Ml	Ml	Ml
GO:0019013	viral nucleocapsid	2	1	1	0	0	0	Ml	Ml	Ml
GO:0019028	viral capsid	2	1	1	0	0	0	Ml	Ml	Ml
GO:0044456	synapse part	8	11	4	0.1	0.1	0	Ml	0.046	0.906
GO:0014069	postsynaptic density	1	0	0	0	0	0	Ml	Na	Ml
GO:0045211	postsynaptic membrane	7	11	4	0	0.1	0	Ml	0.046	0.696
GO:0044464	cell part	12819	16521	18114	84.3	83.5	83.4	0.013	0.7	0.036
GO:0001917	photoreceptor inner segment	0	2	4	0	0	0	Ml	Ml	Ml
GO:0005622	intracellular	10670	13968	15105	70.2	70.6	69.5	0.16	0.016	0.413
GO:0005933	cellular bud	2	2	2	0	0	0	Ml	Ml	Ml
GO:0008287	protein serine/threonine phosphatase complex	16	23	41	0.1	0.1	0.2	0.044	0.06	0.76
GO:0009344	nitrite reductase complex [NAD(P)H]	0	1	1	0	0	0	Ml	Ml	Ml
GO:0009930	longitudinal side of cell surface	7	9	13	0	0	0.1	0.576	0.526	0.981
GO:0009986	cell surface	65	91	143	0.4	0.5	0.7	0.004	0.007	0.653
GO:0012505	endomembrane system	1100	1568	1721	7.2	7.9	7.9	0.015	0.985	0.016
GO:0016020	membrane	5924	7784	8720	39	39.3	40.1	0.025	0.102	0.482
GO:0019008	molybdopterin synthase complex	0	0	1	0	0	0	Ml	Ml	Na
GO:0030312	external encapsulating structure	635	759	823	4.2	3.8	3.8	0.058	0.796	0.106
GO:0030427	site of polarized growth	11	20	22	0.1	0.1	0.1	0.361	0.996	0.371
GO:0030428	cell septum	2	3	2	0	0	0	Ml	Ml	Ml
GO:0030496	midbody	0	6	6	0	0	0	Ml	0.871	Ml
GO:0031252	cell leading edge	4	5	8	0	0	0	Ml	0.507	Ml
GO:0031254	trailing edge	1	3	4	0	0	0	Ml	Ml	Ml
GO:0032153	cell division site	15	16	11	0.1	0.1	0.1	0.087	0.227	0.579
GO:0032155	cell division site part	6	5	2	0	0	0	Ml	Ml	Ml
GO:0042597	periplasmic space	3	8	6	0	0	0	Ml	0.477	Ml
GO:0042763	intracellular immature spore	1	1	2	0	0	0	Ml	Ml	Ml
GO:0042995	cell projection	24	45	29	0.2	0.2	0.1	0.542	0.023	0.146
GO:0043025	cell soma	3	1	0	0	0	0	Ml	Ml	Ml
GO:0043204	perikaryon	1	0	0	0	0	0	Ml	Na	Ml
GO:0044424	intracellular part	10646	13937	15065	70	70.5	69.3	0.146	0.014	0.412
GO:0044425	membrane part	4651	6061	6847	30.6	30.6	31.5	0.062	0.054	0.942
GO:0044462	external encapsulating structure part	15	10	9	0.1	0.1	0	0.034	0.664	0.095
GO:0044463	cell projection part	7	9	5	0	0	0	Ml	0.213	0.981
GO:0045177	apical part of cell	10	10	16	0.1	0.1	0.1	0.78	0.348	0.554
GO:0045178	basal part of cell	2	3	3	0	0	0	Ml	Ml	Ml
GO:0060187	cell pole	1	2	3	0	0	0	Ml	Ml	Ml
GO:0045202	synapse	8	14	6	0.1	0.1	0	0.224	0.045	0.503
GO:0031594	neuromuscular junction	0	1	0	0	0	0	Na	Ml	Ml
GO:0044456	synapse part	8	11	4	0.1	0.1	0	Ml	0.046	0.906
GO:0055044	symplast	599	933	1060	3.9	4.7	4.9	0	0.439	0
GO:0009506	plasmodesma	599	933	1060	3.9	4.7	4.9	0	0.439	0
Total	85
Biological Process
GO:0000003	reproduction	891	1128	1249	5.9	5.7	5.7	0.645	0.838	0.524
GO:0019953	sexual reproduction	52	89	84	0.3	0.4	0.4	0.487	0.318	0.115
GO:0019954	asexual reproduction	14	20	22	0.1	0.1	0.1	0.782	0.996	0.789
GO:0022414	reproductive process	878	1118	1242	5.8	5.7	5.7	0.806	0.775	0.616
GO:0032504	multicellular organism reproduction	66	98	89	0.4	0.5	0.4	0.719	0.193	0.407
GO:0032505	reproduction of a single-celled organism	4	3	3	0	0	0	Ml	Ml	Ml
GO:0001906	cell killing	1	4	1	0	0	0	Ml	Ml	Ml
GO:0001909	leukocyte mediated cytotoxicity	0	1	0	0	0	0	Na	Ml	Ml
GO:0031640	killing of cells of another organism	1	3	1	0	0	0	Ml	Ml	Ml
GO:0002376	immune system process	261	382	413	1.7	1.9	1.9	0.195	0.823	0.14
GO:0002200	somatic diversification of immune receptors	1	4	3	0	0	0	Ml	Ml	Ml
GO:0002252	immune effector process	31	49	39	0.2	0.2	0.2	0.595	0.131	0.396
GO:0002253	activation of immune response	35	45	48	0.2	0.2	0.2	0.852	0.888	0.956
GO:0002520	immune system development	26	22	31	0.2	0.1	0.1	0.494	0.37	0.134
GO:0006955	immune response	234	351	372	1.5	1.8	1.7	0.199	0.629	0.09
GO:0019882	antigen processing and presentation	7	3	6	0	0	0	0.353	Ml	Ml
GO:0031294	lymphocyte costimulation	64	123	114	0.4	0.6	0.5	0.157	0.19	0.011
GO:0045321	leukocyte activation	8	4	13	0.1	0	0.1	0.775	0.046	0.105
GO:0050900	leukocyte migration	1	1	1	0	0	0	Ml	Ml	Ml
GO:0008152	metabolic process	8688	11443	12637	57.2	57.8	58.2	0.056	0.51	0.202
GO:0006066	alcohol metabolic process	913	1076	1206	6	5.4	5.6	0.063	0.618	0.023
GO:0006807	nitrogen compound metabolic process	3455	4731	5235	22.7	23.9	24.1	0.002	0.668	0.01
GO:0009056	catabolic process	1846	2321	2570	12.1	11.7	11.8	0.355	0.761	0.237
GO:0009058	biosynthetic process	4354	5796	6522	28.6	29.3	30	0.004	0.109	0.184
GO:0015976	carbon utilization	101	91	108	0.7	0.5	0.5	0.035	0.585	0.01
GO:0018904	organic ether metabolic process	62	81	77	0.4	0.4	0.4	0.408	0.363	0.982
GO:0019637	organophosphate metabolic process	271	306	301	1.8	1.5	1.4	0.002	0.171	0.085
GO:0019748	secondary metabolic process	573	939	1009	3.8	4.7	4.6	0	0.622	0
GO:0033212	iron assimilation	0	0	1	0	0	0	Ml	Ml	Na
GO:0042440	pigment metabolic process	450	539	604	3	2.7	2.8	0.304	0.731	0.186
GO:0042445	hormone metabolic process	103	107	151	0.7	0.5	0.7	0.843	0.046	0.101
GO:0043170	macromolecule metabolic process	4443	6011	6414	29.2	30.4	29.5	0.55	0.055	0.02
GO:0044033	multi-organism metabolic process	0	1	0	0	0	0	Na	Ml	Ml
GO:0044236	multicellular organismal metabolic process	238	355	353	1.6	1.8	1.6	0.658	0.182	0.101
GO:0044237	cellular metabolic process	7813	10460	11417	51.4	52.9	52.5	0.031	0.506	0.006
GO:0044238	primary metabolic process	7579	10049	11029	49.9	50.8	50.8	0.09	0.944	0.085
GO:0045730	respiratory burst	0	0	2	0	0	0	Ml	Ml	Na
GO:0055114	oxidation reduction	211	309	346	1.4	1.6	1.6	0.113	0.803	0.183
GO:0009987	cellular process	9770	12976	14263	64.3	65.6	65.6	0.007	0.907	0.011
GO:0001775	cell activation	9	6	15	0.1	0	0.1	0.716	0.08	0.196
GO:0003001	generation of a signal involved in cell-cell signaling	0	3	3	0	0	0	Ml	Ml	Ml
GO:0006323	DNA packaging	40	74	61	0.3	0.4	0.3	0.75	0.095	0.071
GO:0006413	translational initiation	50	56	74	0.3	0.3	0.3	0.849	0.295	0.439
GO:0006903	vesicle targeting	1	5	2	0	0	0	Ml	Ml	Ml
GO:0006928	cell motion	39	46	34	0.3	0.2	0.2	0.033	0.078	0.65
GO:0006949	syncytium formation	26	23	42	0.2	0.1	0.2	0.624	0.047	0.174
GO:0006996	organelle organization	668	1001	1013	4.4	5.1	4.7	0.225	0.06	0.004
GO:0007017	microtubule-based process	679	782	863	4.5	4	4	0.019	0.921	0.017
GO:0007028	cytoplasm organization	2	1	3	0	0	0	Ml	Ml	Ml
GO:0007049	cell cycle	265	450	450	1.7	2.3	2.1	0.025	0.155	0.001
GO:0007059	chromosome segregation	12	37	40	0.1	0.2	0.2	0.008	0.945	0.007
GO:0007154	cell communication	1112	1426	1630	7.3	7.2	7.5	0.503	0.252	0.699
GO:0007155	cell adhesion	51	59	68	0.3	0.3	0.3	0.706	0.786	0.537
GO:0007163	establishment or maintenance of cell polarity	8	14	24	0.1	0.1	0.1	0.063	0.182	0.503
GO:0007272	ensheathment of neurons	5	5	5	0	0	0	Ml	Ml	Ml
GO:0007569	cell aging	3	1	2	0	0	0	Ml	Ml	Ml
GO:0008037	cell recognition	21	12	26	0.1	0.1	0.1	0.624	0.047	0.019
GO:0008219	cell death	194	306	347	1.3	1.5	1.6	0.012	0.681	0.035
GO:0008283	cell proliferation	78	109	123	0.5	0.6	0.6	0.496	0.836	0.631
GO:0009846	pollen germination	21	33	36	0.1	0.2	0.2	0.507	0.978	0.499
GO:0010118	stomatal movement	24	29	52	0.2	0.1	0.2	0.089	0.032	0.787
GO:0016044	membrane organization	118	196	188	0.8	1	0.9	0.354	0.182	0.035
GO:0016049	cell growth	342	420	506	2.3	2.1	2.3	0.619	0.156	0.419
GO:0016192	vesicle-mediated transport	354	480	516	2.3	2.4	2.4	0.775	0.732	0.555
GO:0016458	gene silencing	66	111	90	0.4	0.6	0.4	0.77	0.031	0.097
GO:0019725	cellular homeostasis	205	275	292	1.3	1.4	1.3	0.968	0.686	0.742
GO:0022402	cell cycle process	132	233	236	0.9	1.2	1.1	0.038	0.378	0.005
GO:0022406	membrane docking	14	9	17	0.1	0	0.1	0.651	0.183	0.092
GO:0022613	ribonucleoprotein complex biogenesis	174	269	284	1.1	1.4	1.3	0.166	0.64	0.075
GO:0030029	actin filament-based process	77	107	116	0.5	0.5	0.5	0.721	0.923	0.661
GO:0030030	cell projection organization	29	44	42	0.2	0.2	0.2	0.957	0.515	0.521
GO:0032196	transposition	12	21	27	0.1	0.1	0.1	0.187	0.588	0.411
GO:0032506	cytokinetic process	19	43	37	0.1	0.2	0.2	0.271	0.275	0.042
GO:0032940	secretion by cell	56	75	95	0.4	0.4	0.4	0.308	0.354	0.871
GO:0033059	cellular pigmentation	0	1	1	0	0	0	Ml	Ml	Ml
GO:0034330	cell junction organization	7	9	3	0	0	0	Ml	0.058	0.981
GO:0034621	cellular macromolecular complex subunit organization	491	521	615	3.2	2.6	2.8	0.026	0.219	0.001
GO:0042546	cell wall biogenesis	131	216	196	0.9	1.1	0.9	0.685	0.051	0.031
GO:0043062	extracellular structure organization	2	7	4	0	0	0	Ml	0.289	Ml
GO:0044237	cellular metabolic process	7813	10460	11417	51.4	52.9	52.5	0.031	0.506	0.006
GO:0045103	intermediate filament-based process	0	0	1	0	0	0	Ml	Ml	Na
GO:0045229	external encapsulating structure organization	213	276	301	1.4	1.4	1.4	0.897	0.932	0.96
GO:0046931	pore complex biogenesis	0	1	1	0	0	0	Ml	Ml	Ml
GO:0048610	reproductive cellular process	5	8	6	0	0	0	Ml	0.477	0.717
GO:0048869	cellular developmental process	581	782	858	3.8	4	3.9	0.537	0.984	0.533
GO:0051301	cell division	167	295	278	1.1	1.5	1.3	0.117	0.065	0.001
GO:0051641	cellular localization	576	785	919	3.8	4	4.2	0.035	0.18	0.393
GO:0051651	maintenance of location in cell	12	16	16	0.1	0.1	0.1	0.855	0.791	0.95
GO:0051716	cellular response to stimulus	1217	1500	1689	8	7.6	7.8	0.412	0.464	0.141
GO:0055085	transmembrane transport	440	526	685	2.9	2.7	3.2	0.156	0.003	0.182
GO:0060352	cell adhesion molecule production	1	1	0	0	0	0	Ml	Ml	Ml
GO:0070193	synaptonemal complex organization	0	0	1	0	0	0	Ml	Ml	Na
GO:0010926	anatomical structure formation	704	789	918	4.6	4	4.2	0.06	0.225	0.003
GO:0022607	cellular component assembly	609	683	775	4	3.5	3.6	0.028	0.527	0.006
GO:0048646	anatomical structure formation involved in morphogenesis	149	169	200	1	0.9	0.9	0.559	0.473	0.218
GO:0016032	viral reproduction	118	159	170	0.8	0.8	0.8	0.948	0.807	0.775
GO:0022415	viral reproductive process	42	55	64	0.3	0.3	0.3	0.747	0.753	0.976
GO:0016043	cellular component organization	1451	1886	2049	9.5	9.5	9.4	0.708	0.721	0.966
GO:0006323	DNA packaging	40	74	61	0.3	0.4	0.3	0.75	0.095	0.071
GO:0006996	organelle organization	668	1001	1013	4.4	5.1	4.7	0.225	0.06	0.004
GO:0007028	cytoplasm organization	2	1	3	0	0	0	Ml	Ml	Ml
GO:0016044	membrane organization	118	196	188	0.8	1	0.9	0.354	0.182	0.035
GO:0022411	cellular component disassembly	33	60	68	0.2	0.3	0.3	0.083	0.859	0.121
GO:0022607	cellular component assembly	609	683	775	4	3.5	3.6	0.028	0.527	0.006
GO:0030030	cell projection organization	29	44	42	0.2	0.2	0.2	0.957	0.515	0.521
GO:0032989	cellular component morphogenesis	138	190	237	0.9	1	1.1	0.085	0.189	0.614
GO:0034330	cell junction organization	7	9	3	0	0	0	Ml	0.058	0.981
GO:0034994	microtubule organizing center attachment site organization	24	46	48	0.2	0.2	0.2	0.177	0.804	0.122
GO:0043062	extracellular structure organization	2	7	4	0	0	0	Ml	0.289	Ml
GO:0043580	periplasmic space organization	114	146	149	0.8	0.7	0.7	0.47	0.527	0.896
GO:0043933	macromolecular complex subunit organization	575	610	716	3.8	3.1	3.3	0.012	0.22	0
GO:0043954	cellular component maintenance	1	0	0	0	0	0	Ml	Na	Ml
GO:0045229	external encapsulating structure organization	213	276	301	1.4	1.4	1.4	0.897	0.932	0.96
GO:0070193	synaptonemal complex organization	0	0	1	0	0	0	Ml	Ml	Na
GO:0016265	death	194	306	347	1.3	1.5	1.6	0.012	0.681	0.035
GO:0008219	cell death	194	306	347	1.3	1.5	1.6	0.012	0.681	0.035
GO:0016271	tissue death	0	1	1	0	0	0	Ml	Ml	Ml
GO:0022414	reproductive process	878	1118	1242	5.8	5.7	5.7	0.806	0.775	0.616
GO:0003006	reproductive developmental process	678	872	953	4.5	4.4	4.4	0.731	0.915	0.811
GO:0007276	gamete generation	30	65	51	0.2	0.3	0.2	0.45	0.07	0.019
GO:0007565	female pregnancy	1	5	4	0	0	0	Ml	Ml	Ml
GO:0007567	parturition	1	0	1	0	0	0	Ml	Ml	Ml
GO:0007618	mating	1	1	2	0	0	0	Ml	Ml	Ml
GO:0009566	fertilization	16	17	27	0.1	0.1	0.1	0.598	0.231	0.559
GO:0009856	pollination	129	137	190	0.8	0.7	0.9	0.793	0.036	0.095
GO:0019098	reproductive behavior	4	7	6	0	0	0	Ml	0.655	Ml
GO:0022415	viral reproductive process	42	55	64	0.3	0.3	0.3	0.747	0.753	0.976
GO:0048609	reproductive process in a multicellular organism	64	95	89	0.4	0.5	0.4	0.866	0.28	0.415
GO:0048610	reproductive cellular process	5	8	6	0	0	0	Ml	0.477	0.717
GO:0022610	biological adhesion	51	59	68	0.3	0.3	0.3	0.706	0.786	0.537
GO:0007155	cell adhesion	51	59	68	0.3	0.3	0.3	0.706	0.786	0.537
GO:0032501	multicellular organismal process	2033	2560	2900	13.4	12.9	13.3	0.936	0.22	0.232
GO:0001816	cytokine production	11	7	10	0.1	0	0	0.296	0.593	0.13
GO:0002021	response to dietary excess	0	0	6	0	0	0	Ml	Ml	Na
GO:0002683	negative regulation of immune system process	5	8	8	0	0	0	0.843	0.851	0.717
GO:0003008	system process	71	104	109	0.5	0.5	0.5	0.639	0.732	0.442
GO:0007275	multicellular organismal development	1676	2110	2387	11	10.7	11	0.902	0.294	0.281
GO:0007586	digestion	2	4	1	0	0	0	Ml	Ml	Ml
GO:0007632	visual behavior	0	1	1	0	0	0	Ml	Ml	Ml
GO:0008340	determination of adult life span	4	1	4	0	0	0	Ml	Ml	Ml
GO:0009606	tropism	118	73	153	0.8	0.4	0.7	0.424	0	0
GO:0009845	seed germination	127	134	142	0.8	0.7	0.7	0.043	0.766	0.088
GO:0009892	negative regulation of metabolic process	236	348	345	1.6	1.8	1.6	0.79	0.174	0.135
GO:0010232	vascular transport	1	3	1	0	0	0	Ml	Ml	Ml
GO:0010496	intercellular transport	4	5	9	0	0	0	0.446	0.371	Ml
GO:0022608	multicellular organism adhesion	0	0	0	0	0	0	Na	Na	Na
GO:0030431	sleep	0	0	1	0	0	0	Ml	Ml	Na
GO:0030534	adult behavior	3	4	2	0	0	0	Ml	Ml	Ml
GO:0030537	larval behavior	1	0	0	0	0	0	Ml	Na	Ml
GO:0032504	multicellular organism reproduction	66	98	89	0.4	0.5	0.4	0.719	0.193	0.407
GO:0032845	negative regulation of homeostatic process	0	0	1	0	0	0	Ml	Ml	Na
GO:0033555	multicellular organismal response to stress	23	30	24	0.2	0.2	0.1	0.278	0.245	0.994
GO:0035264	multicellular organism growth	20	22	29	0.1	0.1	0.1	0.961	0.518	0.585
GO:0042303	molting cycle	1	1	1	0	0	0	Ml	Ml	Ml
GO:0042754	negative regulation of circadian rhythm	8	3	15	0.1	0	0.1	0.534	0.008	Ml
GO:0043480	pigment accumulation in tissues	65	53	85	0.4	0.3	0.4	0.588	0.029	0.011
GO:0043901	negative regulation of multi-organism process	5	8	7	0	0	0	Ml	0.66	0.717
GO:0044236	multicellular organismal metabolic process	238	355	353	1.6	1.8	1.6	0.658	0.182	0.101
GO:0045926	negative regulation of growth	17	19	19	0.1	0.1	0.1	0.46	0.772	0.648
GO:0048523	negative regulation of cellular process	370	482	491	2.4	2.4	2.3	0.274	0.235	0.99
GO:0048525	negative regulation of viral reproduction	0	1	2	0	0	0	Ml	Ml	Ml
GO:0048585	negative regulation of response to stimulus	93	123	133	0.6	0.6	0.6	0.998	0.901	0.907
GO:0048609	reproductive process in a multicellular organism	64	95	89	0.4	0.5	0.4	0.866	0.28	0.415
GO:0048771	tissue remodeling	9	1	5	0.1	0	0	0.079	Ml	Ml
GO:0048871	multicellular organismal homeostasis	9	4	3	0.1	0	0	Ml	Ml	0.061
GO:0050817	coagulation	2	5	9	0	0	0	Ml	0.371	Ml
GO:0050878	regulation of body fluid levels	284	319	383	1.9	1.6	1.8	0.453	0.236	0.068
GO:0050879	multicellular organismal movement	6	7	9	0	0	0	0.927	0.754	0.844
GO:0051051	negative regulation of transport	22	23	27	0.1	0.1	0.1	0.595	0.814	0.461
GO:0051093	negative regulation of developmental process	115	160	165	0.8	0.8	0.8	0.976	0.569	0.584
GO:0051129	negative regulation of cellular component organization	24	46	48	0.2	0.2	0.2	0.177	0.804	0.122
GO:0051241	negative regulation of multicellular organismal process	21	28	23	0.1	0.1	0.1	0.376	0.3	0.933
GO:0051283	negative regulation of sequestering of calcium ion	2	3	1	0	0	0	Ml	Ml	Ml
GO:0032502	developmental process	1909	2447	2778	12.6	12.4	12.8	0.522	0.201	0.592
GO:0001503	ossification	17	15	17	0.1	0.1	0.1	0.295	0.929	0.269
GO:0003006	reproductive developmental process	678	872	953	4.5	4.4	4.4	0.731	0.915	0.811
GO:0007275	multicellular organismal development	1676	2110	2387	11	10.7	11	0.902	0.294	0.281
GO:0007389	pattern specification process	125	142	172	0.8	0.7	0.8	0.744	0.386	0.265
GO:0007568	aging	100	147	179	0.7	0.7	0.8	0.07	0.352	0.346
GO:0009561	megagametogenesis	32	46	49	0.2	0.2	0.2	0.762	0.882	0.666
GO:0009653	anatomical structure morphogenesis	559	724	843	3.7	3.7	3.9	0.318	0.24	0.928
GO:0009790	embryonic development	276	351	408	1.8	1.8	1.9	0.664	0.431	0.771
GO:0009791	post-embryonic development	672	760	890	4.4	3.8	4.1	0.127	0.185	0.007
GO:0009838	abscission	15	26	21	0.1	0.1	0.1	0.951	0.293	0.375
GO:0009847	spore germination	0	2	3	0	0	0	Ml	Ml	Ml
GO:0010014	meristem initiation	3	4	1	0	0	0	Ml	Ml	Ml
GO:0010022	meristem determinacy	3	14	13	0	0.1	0.1	0.068	0.663	0.032
GO:0010073	meristem maintenance	59	87	94	0.4	0.4	0.4	0.513	0.912	0.458
GO:0010228	vegetative to reproductive phase transition	93	114	129	0.6	0.6	0.6	0.824	0.816	0.667
GO:0016203	muscle attachment	1	0	0	0	0	0	Ml	Na	Ml
GO:0019827	stem cell maintenance	33	56	45	0.2	0.3	0.2	0.837	0.117	0.225
GO:0021700	developmental maturation	126	123	165	0.8	0.6	0.8	0.457	0.091	0.022
GO:0022611	dormancy process	25	26	11	0.2	0.1	0.1	0.001	0.006	0.422
GO:0035074	pupation	411	494	570	2.7	2.5	2.6	0.635	0.416	0.227
GO:0043934	sporulation	14	19	12	0.1	0.1	0.1	0.189	0.128	0.906
GO:0048066	pigmentation during development	0	1	1	0	0	0	Ml	Ml	Ml
GO:0048532	anatomical structure arrangement	46	48	45	0.3	0.2	0.2	0.068	0.445	0.282
GO:0048589	developmental growth	181	205	246	1.2	1	1.1	0.604	0.346	0.17
GO:0048646	anatomical structure formation involved in morphogenesis	149	169	200	1	0.9	0.9	0.559	0.473	0.218
GO:0048647	polyphenic determination	104	117	120	0.7	0.6	0.6	0.108	0.597	0.277
GO:0048856	anatomical structure development	1458	1894	2167	9.6	9.6	10	0.226	0.171	0.952
GO:0048869	cellular developmental process	581	782	858	3.8	4	3.9	0.537	0.984	0.533
GO:0048897	myelination of lateral line nerve axons	115	160	165	0.8	0.8	0.8	0.976	0.569	0.584
GO:0055046	microgametogenesis	11	12	16	0.1	0.1	0.1	0.965	0.611	0.672
GO:0040007	growth	420	517	609	2.8	2.6	2.8	0.82	0.235	0.389
GO:0016049	cell growth	342	420	506	2.3	2.1	2.3	0.619	0.156	0.419
GO:0030447	filamentous growth	1	4	1	0	0	0	Ml	Ml	Ml
GO:0035264	multicellular organism growth	20	22	29	0.1	0.1	0.1	0.961	0.518	0.585
GO:0035265	organ growth	81	103	117	0.5	0.5	0.5	0.943	0.802	0.875
GO:0048589	developmental growth	181	205	246	1.2	1	1.1	0.604	0.346	0.17
GO:0048590	non-developmental growth	1	1	1	0	0	0	Ml	Ml	Ml
GO:0080117	secondary growth	1	4	2	0	0	0	Ml	Ml	Ml
GO:0040011	locomotion	68	88	70	0.4	0.4	0.3	0.052	0.043	0.971
GO:0031987	locomotion involved in locomotory behavior	1	1	1	0	0	0	Ml	Ml	Ml
GO:0042330	taxis	20	26	25	0.1	0.1	0.1	0.654	0.635	0.997
GO:0048870	cell motility	33	39	26	0.2	0.2	0.1	0.021	0.046	0.683
GO:0052192	movement in environment of other organism during symbiotic interaction	27	35	26	0.2	0.2	0.1	0.148	0.128	0.987
GO:0043473	pigmentation	2610	3409	3812	17.2	17.2	17.5	0.353	0.401	0.884
GO:0002682	regulation of immune system process	64	123	114	0.4	0.6	0.5	0.157	0.19	0.011
GO:0002684	positive regulation of immune system process	41	66	57	0.3	0.3	0.3	0.892	0.182	0.284
GO:0009893	positive regulation of metabolic process	238	329	325	1.6	1.7	1.5	0.589	0.172	0.476
GO:0010884	positive regulation of lipid storage	2	3	4	0	0	0	Ml	Ml	Ml
GO:0019222	regulation of metabolic process	1423	1860	2049	9.4	9.4	9.4	0.826	0.921	0.9
GO:0032844	regulation of homeostatic process	7	9	6	0	0	0	0.353	0.338	0.981
GO:0032846	positive regulation of homeostatic process	1	2	1	0	0	0	Ml	Ml	Ml
GO:0032879	regulation of localization	139	151	194	0.9	0.8	0.9	0.829	0.146	0.122
GO:0033059	cellular pigmentation	0	1	1	0	0	0	Ml	Ml	Ml
GO:0040008	regulation of growth	131	162	187	0.9	0.8	0.9	0.99	0.641	0.662
GO:0040012	regulation of locomotion	16	15	9	0.1	0.1	0	0.02	0.145	0.359
GO:0042752	regulation of circadian rhythm	44	42	64	0.3	0.2	0.3	0.929	0.097	0.148
GO:0042753	positive regulation of circadian rhythm	6	8	6	0	0	0	Ml	0.477	0.964
GO:0043476	pigment accumulation	32	22	42	0.2	0.1	0.2	0.716	0.033	0.019
GO:0043900	regulation of multi-organism process	32	44	51	0.2	0.2	0.2	0.629	0.793	0.813
GO:0044087	regulation of cellular component biogenesis	27	54	52	0.2	0.3	0.2	0.207	0.498	0.066
GO:0044089	positive regulation of cellular component biogenesis	0	1	1	0	0	0	Ml	Ml	Ml
GO:0045927	positive regulation of growth	9	14	8	0.1	0.1	0	0.324	0.133	0.676
GO:0048066	pigmentation during development	0	1	1	0	0	0	Ml	Ml	Ml
GO:0048518	positive regulation of biological process	443	631	616	2.9	3.2	2.8	0.652	0.035	0.14
GO:0048519	negative regulation of biological process	493	651	683	3.2	3.3	3.1	0.59	0.396	0.806
GO:0048522	positive regulation of cellular process	343	473	459	2.3	2.4	2.1	0.35	0.056	0.41
GO:0048524	positive regulation of viral reproduction	1	2	2	0	0	0	Ml	Ml	Ml
GO:0048583	regulation of response to stimulus	267	351	372	1.8	1.8	1.7	0.747	0.629	0.902
GO:0048584	positive regulation of response to stimulus	101	138	120	0.7	0.7	0.6	0.169	0.06	0.71
GO:0050792	regulation of viral reproduction	1	2	2	0	0	0	Ml	Ml	Ml
GO:0050793	regulation of developmental process	414	497	574	2.7	2.5	2.6	0.631	0.405	0.218
GO:0050794	regulation of cellular process	2347	3063	3406	15.4	15.5	15.7	0.541	0.588	0.916
GO:0051050	positive regulation of transport	17	21	26	0.1	0.1	0.1	0.828	0.683	0.873
GO:0051094	positive regulation of developmental process	104	117	120	0.7	0.6	0.6	0.108	0.597	0.277
GO:0051128	regulation of cellular component organization	115	147	149	0.8	0.7	0.7	0.426	0.488	0.884
GO:0051130	positive regulation of cellular component organization	29	31	40	0.2	0.2	0.2	0.883	0.5	0.445
GO:0051239	regulation of multicellular organismal process	282	314	372	1.9	1.6	1.7	0.304	0.319	0.055
GO:0051240	positive regulation of multicellular organismal process	33	32	44	0.2	0.2	0.2	0.762	0.332	0.233
GO:0044085	cellular component biogenesis	841	1071	1142	5.5	5.4	5.3	0.245	0.475	0.626
GO:0007416	synaptogenesis	0	1	1	0	0	0	Ml	Ml	Ml
GO:0017126	nucleologenesis	1	1	0	0	0	0	Ml	Ml	Ml
GO:0022607	cellular component assembly	609	683	775	4	3.5	3.6	0.028	0.527	0.006
GO:0022613	ribonucleoprotein complex biogenesis	174	269	284	1.1	1.4	1.3	0.166	0.64	0.075
GO:0042546	cell wall biogenesis	131	216	196	0.9	1.1	0.9	0.685	0.051	0.031
GO:0046931	pore complex biogenesis	0	1	1	0	0	0	Ml	Ml	Ml
GO:0070271	protein complex biogenesis	450	441	521	3	2.2	2.4	0.001	0.254	0
GO:0070589	cellular component macromolecule biosynthetic process	40	75	56	0.3	0.4	0.3	0.92	0.028	0.06
GO:0048511	rhythmic process	133	147	177	0.9	0.7	0.8	0.531	0.408	0.17
GO:0007622	rhythmic behavior	2	2	3	0	0	0	Ml	Ml	Ml
GO:0007623	circadian rhythm	110	114	137	0.7	0.6	0.6	0.28	0.476	0.086
GO:0007624	ultradian rhythm	0	0	0	0	0	0	Na	Na	Na
GO:0022602	ovulation cycle process	2	4	3	0	0	0	Ml	Ml	Ml
GO:0042698	ovulation cycle	2	4	3	0	0	0	Ml	Ml	Ml
GO:0050896	response to stimulus	3443	4414	4949	22.7	22.3	22.8	0.778	0.257	0.449
GO:0002021	response to dietary excess	0	0	6	0	0	0	Ml	Ml	Na
GO:0006950	response to stress	2274	2961	3258	15	15	15	0.93	0.937	0.988
GO:0006955	immune response	234	351	372	1.5	1.8	1.7	0.199	0.629	0.09
GO:0007610	behavior	39	47	47	0.3	0.2	0.2	0.429	0.649	0.722
GO:0009605	response to external stimulus	531	628	774	3.5	3.2	3.6	0.725	0.029	0.098
GO:0009607	response to biotic stimulus	633	837	927	4.2	4.2	4.3	0.632	0.857	0.76
GO:0009628	response to abiotic stimulus	1546	1875	2168	10.2	9.5	10	0.543	0.086	0.03
GO:0009719	response to endogenous stimulus	1049	1314	1453	6.9	6.6	6.7	0.42	0.853	0.337
GO:0042221	response to chemical stimulus	2010	2514	2807	13.2	12.7	12.9	0.391	0.52	0.153
GO:0051606	detection of stimulus	92	119	161	0.6	0.6	0.7	0.12	0.083	0.964
GO:0051716	cellular response to stimulus	1217	1500	1689	8	7.6	7.8	0.412	0.464	0.141
GO:0051179	localization	2072	2660	3196	13.6	13.4	14.7	0.004	0	0.613
GO:0031503	protein complex localization	140	151	194	0.9	0.8	0.9	0.778	0.146	0.107
GO:0033036	macromolecule localization	642	969	1063	4.2	4.9	4.9	0.003	0.979	0.003
GO:0051234	establishment of localization	1953	2538	3018	12.9	12.8	13.9	0.004	0.002	0.955
GO:0051235	maintenance of location	14	22	18	0.1	0.1	0.1	0.766	0.352	0.581
GO:0051641	cellular localization	576	785	919	3.8	4	4.2	0.035	0.18	0.393
GO:0051674	localization of cell	39	46	34	0.3	0.2	0.2	0.033	0.078	0.65
GO:0051234	establishment of localization	1953	2538	3018	12.9	12.8	13.9	0.004	0.002	0.955
GO:0006810	transport	1933	2524	2979	12.7	12.8	13.7	0.006	0.004	0.911
GO:0045184	establishment of protein localization	507	819	846	3.3	4.1	3.9	0.005	0.202	0
GO:0051236	establishment of RNA localization	72	85	106	0.5	0.4	0.5	0.847	0.381	0.541
GO:0051649	establishment of localization in cell	506	698	786	3.3	3.5	3.6	0.138	0.624	0.311
GO:0051656	establishment of organelle localization	34	43	57	0.2	0.2	0.3	0.461	0.35	0.9
GO:0051704	multi-organism process	757	977	1113	5	4.9	5.1	0.54	0.392	0.857
GO:0000746	conjugation	4	2	4	0	0	0	Ml	Ml	Ml
GO:0007565	female pregnancy	1	5	4	0	0	0	Ml	Ml	Ml
GO:0007567	parturition	1	0	1	0	0	0	Ml	Ml	Ml
GO:0007618	mating	1	1	2	0	0	0	Ml	Ml	Ml
GO:0009292	genetic transfer	17	32	36	0.1	0.2	0.2	0.179	0.921	0.216
GO:0009856	pollination	129	137	190	0.8	0.7	0.9	0.793	0.036	0.095
GO:0031640	killing of cells of another organism	1	3	1	0	0	0	Ml	Ml	Ml
GO:0042710	biofilm formation	1	2	0	0	0	0	Ml	Ml	Ml
GO:0044033	multi-organism metabolic process	0	1	0	0	0	0	Na	Ml	Ml
GO:0044419	interspecies interaction between organisms	54	95	79	0.4	0.5	0.4	0.896	0.066	0.075
GO:0051703	intraspecies interaction between organisms	3	2	6	0	0	0	Ml	Ml	Ml
GO:0051705	behavioral interaction between organisms	5	2	4	0	0	0	Ml	Ml	Ml
GO:0051707	response to other organism	584	775	866	3.8	3.9	4	0.485	0.721	0.719
GO:0065007	biological regulation	3025	3945	4445	19.9	19.9	20.5	0.191	0.19	0.929
GO:0050789	regulation of biological process	2608	3405	3799	17.2	17.2	17.5	0.416	0.463	0.897
GO:0065008	regulation of biological quality	905	1144	1345	6	5.8	6.2	0.351	0.081	0.498
GO:0065009	regulation of molecular function	228	319	334	1.5	1.6	1.5	0.774	0.538	0.401
Total	310
Molecular Function
GO:0003824	catalytic activity	8762	11209	12507	57.7	56.7	57.6	0.87	0.063	0.064
GO:0004133	glycogen debranching enzyme activity	8	12	9	0.1	0.1	0	0.621	0.384	0.756
GO:0008265	Mo-molybdopterin cofactor sulfurase activity	3	5	6	0	0	0	Ml	0.884	Ml
GO:0008641	small protein activating enzyme activity	17	20	19	0.1	0.1	0.1	0.46	0.65	0.759
GO:0009975	cyclase activity	10	8	14	0.1	0	0.1	0.96	0.289	0.3
GO:0010280	UDP-L-rhamnose synthase activity	8	13	38	0.1	0.1	0.2	0.001	0.002	0.621
GO:0016491	oxidoreductase activity	1931	2666	2906	12.7	13.5	13.4	0.06	0.763	0.034
GO:0016740	transferase activity	3008	3809	4341	19.8	19.3	20	0.655	0.063	0.209
GO:0016787	hydrolase activity	2921	3648	4071	19.2	18.4	18.7	0.245	0.437	0.065
GO:0016829	lyase activity	527	638	795	3.5	3.2	3.7	0.329	0.016	0.21
GO:0016853	isomerase activity	269	376	392	1.8	1.9	1.8	0.807	0.467	0.368
GO:0016874	ligase activity	593	755	846	3.9	3.8	3.9	0.969	0.683	0.681
GO:0019172	glyoxalase III activity	9	6	7	0.1	0	0	0.22	0.914	0.196
GO:0019239	deaminase activity	11	12	8	0.1	0.1	0	0.138	0.269	0.672
GO:0032451	demethylase activity	10	13	16	0.1	0.1	0.1	0.78	0.76	0.998
GO:0070283	radical SAM enzyme activity	7	13	11	0	0.1	0.1	0.845	0.523	0.446
GO:0005198	structural molecule activity	551	578	675	3.6	2.9	3.1	0.006	0.271	0
GO:0003735	structural constituent of ribosome	188	288	287	1.2	1.5	1.3	0.481	0.24	0.08
GO:0005199	structural constituent of cell wall	10	17	11	0.1	0.1	0.1	0.547	0.166	0.501
GO:0005200	structural constituent of cytoskeleton	288	198	283	1.9	1	1.3	0	0.004	0
GO:0017056	structural constituent of nuclear pore	1	2	1	0	0	0	Ml	Ml	Ml
GO:0030527	structural constituent of chromatin	0	1	0	0	0	0	Na	Ml	Ml
GO:0032947	protein complex scaffold	3	1	1	0	0	0	Ml	Ml	Ml
GO:0005215	transporter activity	1192	1482	1704	7.8	7.5	7.8	1	0.179	0.22
GO:0005487	nucleocytoplasmic transporter activity	1	3	3	0	0	0	Ml	Ml	Ml
GO:0015238	drug transporter activity	42	49	57	0.3	0.2	0.3	0.798	0.768	0.602
GO:0019534	toxin transporter activity	1	0	0	0	0	0	Ml	Na	Ml
GO:0022857	transmembrane transporter activity	997	1187	1425	6.6	6	6.6	0.997	0.019	0.032
GO:0022892	substrate-specific transporter activity	969	1155	1317	6.4	5.8	6.1	0.218	0.337	0.037
GO:0042910	xenobiotic transporter activity	20	13	22	0.1	0.1	0.1	0.395	0.213	0.047
GO:0042927	siderophore transporter activity	0	0	1	0	0	0	Ml	Ml	Na
GO:0051183	vitamin transporter activity	1	5	5	0	0	0	Ml	Ml	Ml
GO:0051184	cofactor transporter activity	10	14	17	0.1	0.1	0.1	0.663	0.781	0.86
GO:0005488	binding	8555	11176	12596	56.3	56.5	58	0.001	0.002	0.701
GO:0000035	acyl binding	2	1	4	0	0	0	Ml	Ml	Ml
GO:0000166	nucleotide binding	3842	4636	5383	25.3	23.4	24.8	0.272	0.001	0
GO:0001871	pattern binding	52	60	59	0.3	0.3	0.3	0.223	0.546	0.524
GO:0001882	nucleoside binding	2696	3318	3832	17.7	16.8	17.6	0.802	0.02	0.018
GO:0002054	nucleobase binding	2	5	3	0	0	0	Ml	Ml	Ml
GO:0003676	nucleic acid binding	2048	2745	3149	13.5	13.9	14.5	0.006	0.072	0.28
GO:0003682	chromatin binding	131	182	233	0.9	0.9	1.1	0.044	0.119	0.568
GO:0005515	protein binding	649	830	919	4.3	4.2	4.2	0.85	0.862	0.731
GO:0008144	drug binding	8	31	22	0.1	0.2	0.1	0.107	0.114	0.004
GO:0008289	lipid binding	323	454	520	2.1	2.3	2.4	0.09	0.508	0.286
GO:0008430	selenium binding	12	16	11	0.1	0.1	0.1	0.283	0.227	0.95
GO:0015643	toxin binding	1	8	7	0	0	0	Ml	0.66	Ml
GO:0019825	oxygen binding	0	0	1	0	0	0	Ml	Ml	Na
GO:0019842	vitamin binding	241	323	380	1.6	1.6	1.7	0.23	0.359	0.729
GO:0030246	carbohydrate binding	234	293	336	1.5	1.5	1.5	0.958	0.586	0.656
GO:0031406	carboxylic acid binding	131	175	171	0.9	0.9	0.8	0.432	0.275	0.821
GO:0031409	pigment binding	0	1	0	0	0	0	Na	Ml	Ml
GO:0042165	neurotransmitter binding	2	0	0	0	0	0	Ml	Na	Ml
GO:0042277	peptide binding	31	45	45	0.2	0.2	0.2	0.948	0.656	0.64
GO:0042562	hormone binding	38	30	48	0.3	0.2	0.2	0.568	0.104	0.038
GO:0043021	ribonucleoprotein binding	25	50	48	0.2	0.3	0.2	0.23	0.505	0.077
GO:0043167	ion binding	3370	4605	5002	22.2	23.3	23	0.055	0.537	0.015
GO:0043176	amine binding	60	81	72	0.4	0.4	0.3	0.315	0.19	0.83
GO:0043178	alcohol binding	8	12	14	0.1	0.1	0.1	0.647	0.878	0.756
GO:0043515	kinetochore binding	0	0	1	0	0	0	Ml	Ml	Na
GO:0046790	virion binding	0	1	0	0	0	0	Na	Ml	Ml
GO:0046906	tetrapyrrole binding	520	646	755	3.4	3.3	3.5	0.781	0.238	0.421
GO:0048037	cofactor binding	917	1236	1425	6	6.2	6.6	0.042	0.197	0.408
GO:0051540	metal cluster binding	143	188	179	0.9	1	0.8	0.234	0.169	0.928
GO:0060090	molecular adaptor activity	2	0	2	0	0	0	Ml	Ml	Ml
GO:0009055	electron carrier activity	100	131	142	0.7	0.7	0.7	0.959	0.914	0.961
GO:0045156	electron transporter, transferring electrons within the cyclic electron transport pathway of photosynthesis activity	13	23	17	0.1	0.1	0.1	0.809	0.212	0.374
GO:0045158	electron transporter, transferring electrons within cytochrome b6/f complex of photosystem II activity	9	19	14	0.1	0.1	0.1	0.843	0.254	0.227
GO:0046028	electron transporter, transferring electrons from cytochrome b6/f complex of photosystem II activity	0	1	0	0	0	0	Na	Ml	Ml
GO:0015457	auxiliary transport protein activity	3	1	2	0	0	0	Ml	Ml	Ml
GO:0016247	channel regulator activity	3	1	2	0	0	0	Ml	Ml	Ml
GO:0016209	antioxidant activity	189	206	255	1.2	1	1.2	0.544	0.199	0.076
GO:0004362	glutathione-disulfide reductase activity	4	9	8	0	0	0	Ml	0.663	0.356
GO:0004601	peroxidase activity	175	186	233	1.2	0.9	1.1	0.475	0.178	0.053
GO:0004791	thioredoxin-disulfide reductase activity	3	4	6	0	0	0	Ml	Ml	Ml
GO:0045174	glutathione dehydrogenase	7	7	8	0	0	0	0.665	0.939	0.621
GO:0016530	metallochaperone activity	5	2	9	0	0	0	0.679	0.05	Ml
GO:0016531	copper chaperone activity	2	2	5	0	0	0	Ml	Ml	Ml
GO:0030234	enzyme regulator activity	187	308	343	1.2	1.6	1.6	0.006	0.858	0.01
GO:0004857	enzyme inhibitor activity	27	57	42	0.2	0.3	0.2	0.732	0.048	0.036
GO:0008047	enzyme activator activity	76	111	116	0.5	0.6	0.5	0.656	0.708	0.438
GO:0019207	kinase regulator activity	13	25	24	0.1	0.1	0.1	0.456	0.637	0.25
GO:0019208	phosphatase regulator activity	22	38	49	0.1	0.2	0.2	0.081	0.457	0.289
GO:0030337	DNA polymerase processivity factor activity	0	0	1	0	0	0	Ml	Ml	Na
GO:0043028	caspase regulator activity	0	1	0	0	0	0	Na	Ml	Ml
GO:0048270	methionine adenosyltransferase regulator activity	0	1	0	0	0	0	Na	Ml	Ml
GO:0060589	nucleoside-triphosphatase regulator activity	114	173	202	0.8	0.9	0.9	0.065	0.553	0.201
GO:0030528	transcription regulator activity	611	796	935	4	4	4.3	0.181	0.154	0.986
GO:0000156	two-component response regulator activity	6	4	6	0	0	0	Ml	Ml	Ml
GO:0003700	transcription factor activity	593	765	912	3.9	3.9	4.2	0.157	0.088	0.868
GO:0003712	transcription cofactor activity	15	30	20	0.1	0.2	0.1	0.838	0.08	0.171
GO:0016563	transcription activator activity	8	21	8	0.1	0.1	0	0.472	0.008	0.085
GO:0016564	transcription repressor activity	2	4	8	0	0	0	Ml	0.32	Ml
GO:0016986	transcription initiation factor activity	5	8	12	0	0	0.1	0.325	0.493	0.717
GO:0031386	protein tag	0	1	1	0	0	0	Ml	Ml	Ml
GO:0045182	translation regulator activity	219	234	284	1.4	1.2	1.3	0.275	0.255	0.034
GO:0008135	translation factor activity, nucleic acid binding	218	234	282	1.4	1.2	1.3	0.264	0.291	0.039
GO:0030371	translation repressor activity	1	10	10	0	0.1	0	Ml	0.834	Ml
GO:0045735	nutrient reservoir activity	7	14	17	0	0.1	0.1	0.232	0.781	0.35
GO:0060089	molecular transducer activity	225	195	261	1.5	1	1.2	0.021	0.035	0
GO:0004871	signal transducer activity	225	195	261	1.5	1	1.2	0.021	0.035	0
Total	100
Total GO terms in three ontologies	495
								A v H	R v H	A v R
number of GO terms with significant difference (P<0.05)								61	43	76
Percentage number of GO terms with significant difference (P<0.05)								0.1232	0.0869	0.1535

## Sheet: KO analysis
KEGG Pathway analysis based on KAAS KO annotation and KEGG mapper							Enrichment factor				Hypergeometric test
KEGG Pathway		Reference	N. amp	N. raf	N. x hook		N. amp	N. raf	N. x hook		N. amp	N. raf	N. x hook		Venn diagram analysis of KO
map01100	Metabolic pathways	887	687	784	760		1.08885	1.24259	1.20455		2.15299e-07	2.54622e-07	6.43401e-12		KO		KEGG pathway
map01110	Biosynthesis of secondary metabolites	429	345	393	379		1.13057	1.28787	1.24199		8.45389e-07	4.63123e-08	1.35458e-09
map01120	Microbial metabolism in diverse environments	149	128	145	138		1.2077	1.3681	1.30205		7.41421e-06	2.73252e-08	5.94765e-07
map01230	Biosynthesis of amino acids	97	85	96	91		1.23192	1.39135	1.31888		5.32579e-05	2.86132e-07	1.25727e-05
map01200	Carbon metabolism	96	87	95	91		1.27404	1.39119	1.33262		1.90045e-06	3.42063e-07	3.4411e-06
map04971	Gastric acid secretion	2	3	5	3		2.10876	3.5146	2.10876		0	0	0
map00250	Alanine, aspartate and glutamate metabolism	28	23	27	29		1.1548	1.35563	1.45605		0.0777063	0.0327262	0
map00650	Butanoate metabolism	10	9	10	11		1.26525	1.40584	1.54642		0.134364	0.159296	0
map00943	Isoflavonoid biosynthesis	1	1	1	2		1.40584	1.40584	2.81168		0.711319	0.832407	0
map00230	Purine metabolism	44	31	44	33		0.990477	1.40584	1.05438		0.131085	0.000295361	0.124928
map00010	Glycolysis / Gluconeogenesis	35	31	36	34		1.24517	1.44601	1.36567		0.00921457	0	0.001523
map04919	Thyroid hormone signaling pathway	18	16	19	15		1.24963	1.48394	1.17153		0.0544643	0	0.208078
map00920	Sulfur metabolism	14	12	15	14		1.205	1.50626	1.40584		0.127052	0	0.0300136
map00071	Fatty acid degradation	12	11	14	12		1.28869	1.64015	1.40584		0.0814452	0	0.0495768
map00290	Valine, leucine and isoleucine biosynthesis	10	10	11	9		1.40584	1.54642	1.26525		0.0329852	0	0.233193
map04916	Melanogenesis	6	6	8	5		1.40584	1.87445	1.17153		0.129304	0	0.380548
map04972	Pancreatic secretion	6	5	7	5		1.17153	1.64015	1.17153		0.315509	0	0.380548
map04978	Mineral absorption	5	3	6	4		0.843503	1.68701	1.12467		0.30014	0	0.407167
map01220	Degradation of aromatic compounds	4	3	5	4		1.05438	1.7573	1.40584		0.415813	0	0.367851
map04973	Carbohydrate digestion and absorption	3	3	4	3		1.40584	1.87445	1.40584		0.359781	0	0.472398			N. ampullaria	N. rafflesiana	N. x hookeriana	Reference
map00626	Naphthalene degradation	2	2	3	2		1.40584	2.10876	1.40584		0.505915	0	0.606608		Unique KO	2432	2846	2663	3419
map00965	Betalain biosynthesis	2	1	3	2		0.702919	2.10876	1.40584		0.410809	0	0.606608		KEGG pathway	395	398	396	400
map04960	Aldosterone-regulated sodium reabsorption	2	2	3	2		1.40584	2.10876	1.40584		0.505915	0	0.606608		Unique KEGG pathway	2	1	1	0
map00534	Glycosaminoglycan biosynthesis - heparan sulfate / heparin	2	3	2	2		2.10876	1.40584	1.40584		0	0.692861	0.606608
map00512	Mucin type O-glycan biosynthesis	1	2	0	0		2.81168	0	0		0	0.167593	0.221117		A	map00512	Mucin type O-glycan biosynthesis		K00780
map00533	Glycosaminoglycan biosynthesis - keratan sulfate	1	2	0	0		2.81168	0	0		0	0.167593	0.221117		A	map00533	Glycosaminoglycan biosynthesis - keratan sulfate		K00780
map04742	Taste transduction	1	2	1	1		2.81168	1.40584	1.40584		0	0.832407	0.778883		R	map00515	Mannose type O-glycan biosynthesis		K18207
map00402	Benzoxazinoid biosynthesis	1	0	0	1		0	0	1.40584		0.288681	0.167593	0.778883		H	map00402	Benzoxazinoid biosynthesis		K13229
map00515	Mannose type O-glycan biosynthesis	1	0	1	0		0	1.40584	0		0.288681	0.832407	0.221117		A+R	map01503	Cationic antimicrobial peptide (CAMP) resistance		K00677
map00601	Glycosphingolipid biosynthesis - lacto and neolacto series	1	0	1	1		0	1.40584	1.40584		0.288681	0.832407	0.778883		R+H	map00601	Glycosphingolipid biosynthesis - lacto and neolacto series		K01988
map00930	Caprolactam degradation	1	0	1	1		0	1.40584	1.40584		0.288681	0.832407	0.778883		R+H	map00930	Caprolactam degradation		K00002
map00999	Biosynthesis of various secondary metabolites - part 1	1	0	1	1		0	1.40584	1.40584		0.288681	0.832407	0.778883		R+H	map00999	Biosynthesis of various secondary metabolites - part 1		K21371
map01503	Cationic antimicrobial peptide (CAMP) resistance	1	1	1	0		1.40584	1.40584	0		0.711319	0.832407	0.221117
map05014	Amyotrophic lateral sclerosis	128	88	112	103		0.966514	1.23011	1.13126		0.0646127	0.042495	0.0692384
map05016	Huntington disease	111	77	93	88		0.975222	1.17786	1.11454		0.0764793	0.102633	0.0885597
map05010	Alzheimer disease	110	76	93	90		0.971307	1.18857	1.15023		0.0745132	0.0990505	0.0584617
map03010	Ribosome	99	56	78	77		0.795222	1.10763	1.09343		0.000620137	0.050331	0.0974467
map05012	Parkinson disease	94	70	82	77		1.0469	1.22637	1.15159		0.0728313	0.0685359	0.0668583
map05020	Prion disease	93	70	81	78		1.05816	1.22444	1.17909		0.0641574	0.071917	0.0389047
map03013	RNA transport	90	54	80	69		0.843503	1.24963	1.07781		0.00630686	0.0415941	0.0964939
map03040	Spliceosome	87	60	73	74		0.969544	1.17961	1.19577		0.0844384	0.115463	0.0280941
map00190	Oxidative phosphorylation	77	52	67	60		0.949398	1.22326	1.09546		0.0767911	0.0881824	0.110286
map04141	Protein processing in endoplasmic reticulum	74	62	69	64		1.17786	1.31085	1.21586		0.00467934	0.00643553	0.0221311
map04714	Thermogenesis	73	46	59	53		0.885871	1.13623	1.02068		0.031145	0.102579	0.059378
map04144	Endocytosis	55	40	47	44		1.02243	1.20135	1.12467		0.116828	0.137335	0.12483
map04120	Ubiquitin mediated proteolysis	54	40	47	40		1.04136	1.2236	1.04136		0.110192	0.118762	0.0993486
map05017	Spinocerebellar ataxia	54	43	48	47		1.11946	1.24963	1.2236		0.047932	0.0854974	0.0357326
map00195	Photosynthesis	50	29	40	41		0.815387	1.12467	1.15279		0.0157531	0.117527	0.112728
map03008	Ribosome biogenesis in eukaryotes	49	24	38	33		0.688574	1.09024	0.946789		0.000534918	0.0802411	0.0282852
map03015	RNA surveillance pathway	46	31	43	40		0.947413	1.31415	1.22247		0.107537	0.0262887	0.0494072
map04138	Autophagy - yeast	44	33	37	35		1.05438	1.18218	1.11828		0.117264	0.161539	0.143282
map03018	RNA degradation	43	31	35	33		1.01351	1.14429	1.0789		0.134104	0.147874	0.141339
map05165	Human papillomavirus infection	43	35	34	33		1.14429	1.11159	1.0789		0.0460326	0.115545	0.141339
map00270	Cysteine and methionine metabolism	42	33	40	36		1.10459	1.33889	1.205		0.0813459	0.015361	0.0755985
map04142	Lysosome	42	33	35	31		1.10459	1.17153	1.03764		0.0813459	0.164145	0.114797
map04075	Plant hormone signal transduction	40	33	35	36		1.15982	1.23011	1.26525		0.0404645	0.141893	0.026619
map04140	Autophagy - animal	40	33	32	28		1.15982	1.12467	0.984087		0.0404645	0.135806	0.0697192
map04146	Peroxisome	40	31	37	31		1.08953	1.3004	1.08953		0.0988122	0.0518878	0.150202
map00520	Amino sugar and nucleotide sugar metabolism	38	34	34	34		1.25786	1.25786	1.25786		0.00463818	0.113686	0.0355617
map00564	Glycerophospholipid metabolism	38	34	32	34		1.25786	1.18386	1.25786		0.00463818	0.173598	0.0355617
map04016	MAPK signaling pathway - plant	38	28	31	32		1.03588	1.14687	1.18386		0.137596	0.159846	0.108551
map05203	Viral carcinogenesis	38	32	30	34		1.18386	1.10987	1.25786		0.0290833	0.124497	0.0355617
map04932	Non-alcoholic fatty liver disease	37	22	29	27		0.835904	1.10187	1.02588		0.0417117	0.118	0.114676
map05132	Salmonella infection	37	25	32	31		0.949891	1.21586	1.17786		0.124846	0.163207	0.11746
map05166	Human T-cell leukemia virus 1 infection	37	26	32	26		0.987887	1.21586	0.987887		0.142105	0.163207	0.0796289
map05169	Epstein-Barr virus infection	37	31	34	32		1.17786	1.29185	1.21586		0.0344978	0.071004	0.0771857
map05131	Shigellosis	35	25	26	28		1.00417	1.04434	1.12467		0.148536	0.062309	0.15963
map00260	Glycine, serine and threonine metabolism	34	26	33	29		1.07505	1.36449	1.1991		0.125011	0.0131048	0.104601
map03050	Proteasome	34	30	33	30		1.24045	1.36449	1.24045		0.0115015	0.0131048	0.0610637
map04110	Cell cycle	34	21	25	23		0.868312	1.03371	0.951009		0.0701051	0.0555408	0.0561818
map00500	Starch and sucrose metabolism	32	30	28	30		1.31797	1.23011	1.31797		0.0014555	0.167115	0.0131919
map04626	Plant-pathogen interaction	32	25	30	30		1.09831	1.31797	1.31797		0.112672	0.0562206	0.0131919
map00620	Pyruvate metabolism	31	27	30	30		1.22444	1.36049	1.36049		0.0218238	0.0208124	0.00369985
map00630	Glyoxylate and dicarboxylate metabolism	31	27	29	27		1.22444	1.31514	1.22444		0.0218238	0.0633904	0.0879875
map00860	Porphyrin and chlorophyll metabolism	31	24	30	28		1.08839	1.36049	1.26979		0.12385	0.0208124	0.0440021
map05200	Pathways in cancer	31	25	25	24		1.13374	1.13374	1.08839		0.0851217	0.16707	0.169658
map04111	Cell cycle - yeast	30	15	25	17		0.702919	1.17153	0.796642		0.00738068	0.192935	0.00502995
map04150	TOR signaling pathway	30	20	23	22		0.937226	1.07781	1.03095		0.133282	0.111423	0.137481
map00510	N-Glycan biosynthesis	29	19	24	24		0.921067	1.16345	1.16345		0.124831	0.19314	0.156282
map00561	Glycerolipid metabolism	28	23	25	26		1.1548	1.25521	1.30542		0.0777063	0.157203	0.0275048
map00900	Terpenoid backbone biosynthesis	28	23	23	25		1.1548	1.1548	1.25521		0.0777063	0.192	0.0681328
map01210	Oxocarboxylic acid metabolism	28	25	27	25		1.25521	1.35563	1.25521		0.0155339	0.0327262	0.0681328
map03022	Basal transcription factors	28	11	19	20		0.552294	0.953962	1.00417		0.000323491	0.0218039	0.120188
map04152	AMPK signaling pathway	28	23	24	25		1.1548	1.205	1.25521		0.0777063	0.198454	0.0681328
map04723	Retrograde endocannabinoid signaling	28	19	20	20		0.953962	1.00417	1.00417		0.14925	0.0490936	0.120188
map01212	Fatty acid metabolism	27	24	25	26		1.24963	1.3017	1.35377		0.0195371	0.100056	0.0088265
map04145	Phagosome	27	20	27	23		1.04136	1.40584	1.19757		0.163706	0.00691892	0.133813
map00240	Pyrimidine metabolism	26	19	26	21		1.02734	1.40584	1.13549		0.170512	0.00832479	0.183406
map00562	Inositol phosphate metabolism	26	21	22	24		1.13549	1.18956	1.2977		0.103017	0.20919	0.0390953
map00710	Carbon fixation in photosynthetic organisms	26	25	26	25		1.35177	1.40584	1.35177		0.00146095	0.00832479	0.0109322
map00970	Aminoacyl-tRNA biosynthesis	26	21	23	23		1.13549	1.24363	1.24363		0.103017	0.180245	0.0893269
map03020	RNA polymerase	26	14	21	15		0.75699	1.13549	0.811061		0.027211	0.18539	0.0110505
map03420	Nucleotide excision repair	26	13	17	18		0.702919	0.919202	0.973273		0.0118113	0.0141895	0.0994207
map04218	Cellular senescence	26	21	18	17		1.13549	0.973273	0.919202		0.103017	0.0355239	0.0562106
map05170	Human immunodeficiency virus 1 infection	26	23	19	18		1.24363	1.02734	0.973273		0.0244599	0.0747344	0.0994207
map05130	Pathogenic Escherichia coli infection	25	20	20	21		1.12467	1.12467	1.1809		0.117082	0.179834	0.159186
map00513	Various types of N-glycan biosynthesis	24	17	22	18		0.995802	1.28869	1.05438		0.177323	0.136725	0.175695
map04114	Oocyte meiosis	24	17	23	17		0.995802	1.34726	0.995802		0.177323	0.0586975	0.128058
map04151	PI3K-Akt signaling pathway	24	21	21	23		1.23011	1.23011	1.34726		0.0377598	0.20266	0.0166899
map05152	Tuberculosis	24	19	21	21		1.11296	1.23011	1.23011		0.131784	0.20266	0.114834
map00330	Arginine and proline metabolism	23	18	21	20		1.10022	1.28359	1.22247		0.14677	0.150664	0.129107
map04113	Meiosis - yeast	23	15	20	16		0.916851	1.22247	0.977975		0.143171	0.213094	0.116374
map04721	Synaptic vesicle cycle	23	16	21	17		0.977975	1.28359	1.0391		0.176553	0.150664	0.169122
map00051	Fructose and mannose metabolism	22	17	22	17		1.08633	1.40584	1.08633		0.161569	0.0174362	0.199562
map00400	Phenylalanine, tyrosine and tryptophan biosynthesis	22	20	21	22		1.27804	1.34194	1.40584		0.0209258	0.0778057	0.00401805
map04070	Phosphatidylinositol signaling system	22	17	19	20		1.08633	1.21413	1.27804		0.161569	0.222661	0.0758693
map04910	Insulin signaling pathway	22	17	17	20		1.08633	1.08633	1.27804		0.161569	0.154353	0.0758693
map00280	Valine, leucine and isoleucine degradation	21	19	20	21		1.27195	1.33889	1.40584		0.0267889	0.0893016	0.0051678
map00020	Citrate cycle (TCA cycle)	20	18	20	19		1.26525	1.40584	1.33555		0.0341274	0.0252253	0.0380058
map00220	Arginine biosynthesis	20	17	19	20		1.19496	1.33555	1.40584		0.0835166	0.102257	0.00664599
map00940	Phenylpropanoid biosynthesis	20	17	17	19		1.19496	1.19496	1.33555		0.0835166	0.237952	0.0380058
map03060	Protein export	20	13	16	18		0.913795	1.12467	1.26525		0.154934	0.203689	0.103061
map03460	Fanconi anemia pathway	20	10	10	12		0.702919	0.702919	0.843503		0.0244171	0.000496045	0.0356596
map04071	Sphingolipid signaling pathway	20	16	18	18		1.12467	1.26525	1.26525		0.144564	0.196488	0.103061
map04136	Autophagy - other	20	13	16	14		0.913795	1.12467	0.984087		0.154934	0.203689	0.137216
map04217	Necroptosis	20	18	17	17		1.26525	1.19496	1.19496		0.0341274	0.237952	0.176209
map04712	Circadian rhythm - plant	20	17	15	18		1.19496	1.05438	1.26525		0.0835166	0.131005	0.103061
map04922	Glucagon signaling pathway	20	18	18	19		1.26525	1.26525	1.33555		0.0341274	0.196488	0.0380058
map05167	Kaposi sarcoma-associated herpesvirus infection	20	13	13	15		0.913795	0.913795	1.05438		0.154934	0.0262937	0.193601
map05206	MicroRNAs in cancer	20	11	14	18		0.773211	0.984087	1.26525		0.0549713	0.0656878	0.103061
map00563	Glycosylphosphatidylinositol (GPI)-anchor biosynthesis	19	13	10	12		0.96189	0.739915	0.887898		0.187942	0.00149517	0.0647491
map00640	Propanoate metabolism	19	16	18	18		1.18386	1.33185	1.33185		0.099902	0.116793	0.0464117
map00680	Methane metabolism	19	17	18	17		1.25786	1.33185	1.25786		0.0432421	0.116793	0.119186
map04130	SNARE interactions in vesicular transport	19	13	15	15		0.96189	1.10987	1.10987		0.187942	0.195702	0.218831
map04310	Wnt signaling pathway	19	17	17	15		1.25786	1.25786	1.10987		0.0432421	0.212532	0.218831
map04810	Regulation of actin cytoskeleton	19	12	15	14		0.887898	1.10987	1.03588		0.141489	0.195702	0.186366
map05168	Herpes simplex virus 1 infection	19	15	14	17		1.10987	1.03588	1.25786		0.162687	0.11796	0.119186
map00052	Galactose metabolism	18	17	15	16		1.32774	1.17153	1.24963		0.0157005	0.24583	0.137017
map00130	Ubiquinone and other terpenoid-quinone biosynthesis	18	16	16	16		1.24963	1.24963	1.24963		0.0544643	0.228528	0.137017
map00380	Tryptophan metabolism	18	11	12	13		0.859124	0.937226	1.01533		0.125534	0.0453118	0.176239
map00480	Glutathione metabolism	18	14	16	16		1.09343	1.24963	1.24963		0.180651	0.228528	0.137017
map00770	Pantothenate and CoA biosynthesis	18	14	14	18		1.09343	1.09343	1.40584		0.180651	0.185544	0.010989
map04066	HIF-1 signaling pathway	18	14	16	17		1.09343	1.24963	1.32774		0.180651	0.228528	0.0565149
map04068	FoxO signaling pathway	18	14	16	13		1.09343	1.24963	1.01533		0.180651	0.228528	0.176239
map05034	Alcoholism	18	12	16	14		0.937226	1.24963	1.09343		0.180719	0.228528	0.221805
map05164	Influenza A	18	14	16	15		1.09343	1.24963	1.17153		0.180651	0.228528	0.208078
map00030	Pentose phosphate pathway	17	17	17	16		1.40584	1.40584	1.32314		0.00300648	0.0438751	0.0685993
map00100	Steroid biosynthesis	17	14	16	16		1.15775	1.32314	1.32314		0.138793	0.15102	0.0685993
map00350	Tyrosine metabolism	17	13	17	15		1.07505	1.40584	1.24045		0.197603	0.0438751	0.156473
map00906	Carotenoid biosynthesis	17	11	13	12		0.90966	1.07505	0.992357		0.169298	0.173297	0.163341
map00983	Drug metabolism - other enzymes	17	13	17	13		1.07505	1.40584	1.07505		0.197603	0.0438751	0.22147
map02010	ABC transporters	17	11	12	9		0.90966	0.992357	0.744268		0.169298	0.0904641	0.0144978
map03410	Base excision repair	17	11	9	8		0.90966	0.744268	0.661571		0.169298	0.00284014	0.00408451
map03440	Homologous recombination	17	10	10	10		0.826964	0.826964	0.826964		0.107756	0.0113887	0.0410971
map04010	MAPK signaling pathway	17	13	12	11		1.07505	0.992357	0.90966		0.197603	0.0904641	0.0925109
map04137	Mitophagy - animal	17	12	12	11		0.992357	0.992357	0.90966		0.208692	0.0904641	0.0925109
map04530	Tight junction	17	14	16	14		1.15775	1.32314	1.15775		0.138793	0.15102	0.222689
map05110	Vibrio cholerae infection	17	12	16	14		0.992357	1.32314	1.15775		0.208692	0.15102	0.222689
map05202	Transcriptional misregulation in cancer	17	12	13	9		0.992357	1.07505	0.744268		0.208692	0.173297	0.0144978
map00053	Ascorbate and aldarate metabolism	16	13	15	16		1.14224	1.31797	1.40584		0.160795	0.170855	0.018164
map00061	Fatty acid biosynthesis	16	15	16	16		1.31797	1.40584	1.40584		0.0276684	0.0527586	0.018164
map00310	Lysine degradation	16	12	12	11		1.05438	1.05438	0.966514		0.212488	0.159128	0.147951
map00600	Sphingolipid metabolism	16	13	13	16		1.14224	1.14224	1.40584		0.160795	0.243438	0.018164
map04210	Apoptosis	16	14	12	10		1.23011	1.05438	0.878649		0.0846185	0.159128	0.0767823
map04211	Longevity regulating pathway	16	13	11	11		1.14224	0.966514	0.966514		0.160795	0.0766509	0.147951
map04212	Longevity regulating pathway - worm	16	14	12	13		1.23011	1.05438	1.14224		0.0846185	0.159128	0.235501
map04371	Apelin signaling pathway	16	10	14	13		0.878649	1.23011	1.14224		0.153916	0.258817	0.235501
map04621	NOD-like receptor signaling pathway	16	12	13	11		1.05438	1.14224	0.966514		0.212488	0.243438	0.147951
map05160	Hepatitis C	16	13	13	12		1.14224	1.14224	1.05438		0.160795	0.243438	0.217401
map05205	Proteoglycans in cancer	16	12	12	13		1.05438	1.05438	1.14224		0.212488	0.159128	0.235501
map00720	Carbon fixation pathways in prokaryotes	15	13	15	15		1.21839	1.40584	1.40584		0.10419	0.0634371	0.0233498
map04011	MAPK signaling pathway - yeast	15	13	11	11		1.21839	1.03095	1.03095		0.10419	0.1433	0.209285
map04666	Fc gamma R-mediated phagocytosis	15	10	10	11		0.937226	0.937226	1.03095		0.200075	0.0632519	0.209285
map04931	Insulin resistance	15	13	11	14		1.21839	1.03095	1.31212		0.10419	0.1433	0.099957
map05161	Hepatitis B	15	9	8	11		0.843503	0.749781	1.03095		0.135145	0.00542159	0.209285
map05162	Measles	15	14	13	13		1.31212	1.21839	1.21839		0.0365164	0.272109	0.199348
map05225	Hepatocellular carcinoma	15	9	12	12		0.843503	1.12467	1.12467		0.135145	0.237576	0.245695
map05323	Rheumatoid arthritis	15	10	13	10		0.937226	1.21839	0.937226		0.200075	0.272109	0.13051
map00040	Pentose and glucuronate interconversions	14	11	13	13		1.10459	1.30542	1.30542		0.206767	0.215975	0.119873
map00360	Phenylalanine metabolism	14	12	13	14		1.205	1.30542	1.40584		0.127052	0.215975	0.0300136
map00410	Alanine metabolism	14	11	13	13		1.10459	1.30542	1.30542		0.206767	0.215975	0.119873
map00760	Nicotinate and nicotinamide metabolism	14	11	13	11		1.10459	1.30542	1.10459		0.206767	0.215975	0.252365
map00790	Folate biosynthesis	14	8	11	11		0.803336	1.10459	1.10459		0.113903	0.228274	0.252365
map00941	Flavonoid biosynthesis	14	14	13	14		1.40584	1.30542	1.40584		0.0083984	0.215975	0.0300136
map04013	MAPK signaling pathway - fly	14	10	12	11		1.00417	1.205	1.10459		0.231013	0.283343	0.252365
map04722	Neurotrophin signaling pathway	14	12	13	11		1.205	1.30542	1.10459		0.127052	0.215975	0.252365
map04914	Progesterone-mediated oocyte maturation	14	8	12	6		0.803336	1.205	0.602502		0.113903	0.283343	0.00377014
map04934	Cushing syndrome	14	8	10	11		0.803336	1.00417	1.10459		0.113903	0.12617	0.252365
map05120	Epithelial cell signaling in Helicobacter pylori infection	14	9	12	9		0.903754	1.205	0.903754		0.187442	0.283343	0.111626
map05163	Human cytomegalovirus infection	14	11	9	12		1.10459	0.903754	1.205		0.206767	0.0506104	0.221908
map05230	Central carbon metabolism in cancer	14	11	13	12		1.10459	1.30542	1.205		0.206767	0.215975	0.221908
map05231	Choline metabolism in cancer	14	11	11	12		1.10459	1.10459	1.205		0.206767	0.228274	0.221908
map00592	Linolenic acid metabolism	13	9	11	12		0.973273	1.18956	1.2977		0.231952	0.291781	0.143012
map01524	Platinum drug resistance	13	10	8	7		1.08141	0.865132	0.75699		0.228464	0.0390469	0.0347066
map03030	DNA replication	13	5	10	8		0.540707	1.08141	0.865132		0.0111951	0.215407	0.092058
map04024	AMP signaling pathway	13	10	12	10		1.08141	1.2977	1.08141		0.228464	0.241026	0.254567
map04139	Mitophagy - yeast	13	8	12	9		0.865132	1.2977	0.973273		0.169314	0.241026	0.180566
map04213	Longevity regulating pathway - multiple species	13	13	10	11		1.40584	1.08141	1.18956		0.0118251	0.215407	0.244285
map04612	Antigen processing and presentation	13	11	12	12		1.18956	1.2977	1.2977		0.153209	0.241026	0.143012
map04623	Cytosolic DNA-sensing pathway	13	7	11	5		0.75699	1.18956	0.540707		0.0914178	0.291781	0.00207048
map04728	Dopaminergic synapse	13	12	13	13		1.2977	1.40584	1.40584		0.0626975	0.0916991	0.0385759
map04921	Oxytocin signaling pathway	13	10	13	10		1.08141	1.40584	1.08141		0.228464	0.0916991	0.254567
map05215	Prostate cancer	13	9	9	11		0.973273	0.973273	1.18956		0.231952	0.108197	0.244285
map05418	Fluid shear stress and atherosclerosis	13	11	12	13		1.18956	1.2977	1.40584		0.153209	0.241026	0.0385759
map00196	Photosynthesis - antenna proteins	12	11	12	11		1.28869	1.40584	1.28869		0.0814452	0.11024	0.169593
map00670	One carbon pool by folate	12	7	10	9		0.820073	1.17153	1.05438		0.146386	0.296601	0.251379
map02020	Two-component system	12	9	8	11		1.05438	0.937226	1.28869		0.247111	0.0899235	0.169593
map03430	Mismatch repair	12	5	9	9		0.585766	1.05438	1.05438		0.0239508	0.198989	0.251379
map04014	Ras signaling pathway	12	10	10	8		1.17153	1.17153	0.937226		0.182361	0.296601	0.160414
map04022	GMP-PKG signaling pathway	12	9	11	9		1.05438	1.28869	1.05438		0.247111	0.267375	0.251379
map04214	Apoptosis - fly	12	10	7	5		1.17153	0.820073	0.585766		0.182361	0.0288363	0.00579572
map04361	Axon regeneration	12	11	8	12		1.28869	0.937226	1.40584		0.0814452	0.0899235	0.0495768
map00340	Histidine metabolism	11	7	11	11		0.894625	1.40584	1.40584		0.211463	0.132521	0.0637096
map00730	Thiamine metabolism	11	7	8	10		0.894625	1.02243	1.27804		0.211463	0.179216	0.199702
map00910	Nitrogen metabolism	11	8	10	9		1.02243	1.27804	1.15023		0.260568	0.294527	0.284052
map02024	Quorum sensing	11	10	11	9		1.27804	1.40584	1.15023		0.105052	0.132521	0.284052
map03320	PPAR signaling pathway	11	9	11	11		1.15023	1.40584	1.40584		0.213745	0.132521	0.0637096
map04020	Calcium signaling pathway	11	8	7	9		1.02243	0.894625	1.15023		0.260568	0.0719641	0.284052
map04115	p53 signaling pathway	11	10	7	6		1.27804	0.894625	0.766821		0.105052	0.0719641	0.0543722
map04261	Adrenergic signaling in cardiomyocytes	11	11	12	11		1.40584	1.53364	1.40584		0.0234351	0	0.0637096
map05134	Legionellosis	11	9	10	10		1.15023	1.27804	1.27804		0.213745	0.294527	0.199702
map05135	Yersinia infection	11	9	11	9		1.15023	1.40584	1.15023		0.213745	0.132521	0.284052
map05210	Colorectal cancer	11	7	6	5		0.894625	0.766821	0.639018		0.211463	0.0201854	0.0153625
map05226	Gastric cancer	11	6	7	7		0.766821	0.894625	0.894625		0.119957	0.0719641	0.137222
map00073	Cutin, suberine and wax biosynthesis	10	7	7	9		0.984087	0.984087	1.26525		0.2664	0.156508	0.233193
map00450	Selenocompound metabolism	10	8	10	9		1.12467	1.40584	1.26525		0.245946	0.159296	0.233193
map00511	Other glycan degradation	10	8	7	9		1.12467	0.984087	1.26525		0.245946	0.156508	0.233193
map00590	Arachidonic acid metabolism	10	4	7	8		0.562336	0.984087	1.12467		0.0309758	0.156508	0.298408
map01040	Biosynthesis of unsaturated fatty acids	10	9	8	9		1.26525	1.12467	1.26525		0.134364	0.291807	0.233193
map04072	Phospholipase D signaling pathway	10	8	8	9		1.12467	1.12467	1.26525		0.245946	0.291807	0.233193
map04260	Cardiac muscle contraction	10	7	10	9		0.984087	1.40584	1.26525		0.2664	0.159296	0.233193
map04510	Focal adhesion	10	8	9	8		1.12467	1.26525	1.12467		0.245946	0.321736	0.298408
map04915	Estrogen signaling pathway	10	9	9	8		1.26525	1.26525	1.12467		0.134364	0.321736	0.298408
map04966	Collecting duct acid secretion	10	6	9	7		0.843503	1.26525	0.984087		0.189093	0.321736	0.225903
map05214	Glioma	10	5	6	6		0.702919	0.843503	0.843503		0.0919054	0.0549706	0.112038
map00460	Cyanoamino acid metabolism	9	7	8	8		1.09343	1.24963	1.24963		0.276677	0.347924	0.269555
map00830	Retinol metabolism	9	8	9	8		1.24963	1.40584	1.24963		0.170117	0.19147	0.269555
map01521	EGFR tyrosine kinase inhibitor resistance	9	6	6	7		0.937226	0.937226	1.09343		0.262117	0.131544	0.306497
map01523	Antifolate resistance	9	6	8	8		0.937226	1.24963	1.24963		0.262117	0.347924	0.269555
map04062	Chemokine signaling pathway	9	6	7	4		0.937226	1.09343	0.624817		0.262117	0.280398	0.0243901
map04064	NF-kappa B signaling pathway	9	6	6	7		0.937226	0.937226	1.09343		0.262117	0.131544	0.306497
map04350	TGF-beta signaling pathway	9	9	7	8		1.40584	1.09343	1.24963		0.0464217	0.280398	0.269555
map04390	Hippo signaling pathway	9	8	10	9		1.24963	1.56204	1.40584		0.170117	0	0.105184
map05145	Toxoplasmosis	9	7	7	6		1.09343	1.09343	0.937226		0.276677	0.280398	0.202947
map05204	Chemical carcinogenesis	9	4	6	7		0.624817	0.937226	1.09343		0.0645382	0.131544	0.306497
map05212	Pancreatic cancer	9	5	5	6		0.781022	0.781022	0.937226		0.159409	0.0395881	0.202947
map05224	Breast cancer	9	5	5	6		0.781022	0.781022	0.937226		0.159409	0.0395881	0.202947
map05235	PD-L1 expression and PD-1 checkpoint pathway in cancer	9	8	7	7		1.24963	1.09343	1.09343		0.170117	0.280398	0.306497
map00062	Fatty acid elongation	8	6	6	6		1.05438	1.05438	1.05438		0.302565	0.261935	0.306036
map00300	Lysine biosynthesis	8	7	8	6		1.23011	1.40584	1.05438		0.212699	0.230128	0.306036
map00514	Other types of O-glycan biosynthesis	8	8	7	4		1.40584	1.23011	0.702919		0.0653236	0.371577	0.0614618
map00540	Lipopolysaccharide biosynthesis	8	5	4	6		0.878649	0.702919	1.05438		0.245593	0.0263967	0.306036
map00565	Ether lipid metabolism	8	6	7	7		1.05438	1.23011	1.23011		0.302565	0.371577	0.307715
map00750	Vitamin B6 metabolism	8	5	7	7		0.878649	1.23011	1.23011		0.245593	0.371577	0.307715
map00909	Sesquiterpenoid and triterpenoid biosynthesis	8	6	5	6		1.05438	0.878649	1.05438		0.302565	0.10529	0.306036
map00950	Isoquinoline alkaloid biosynthesis	8	5	7	7		0.878649	1.23011	1.23011		0.245593	0.371577	0.307715
map00960	Tropane, piperidine and pyridine alkaloid biosynthesis	8	7	7	7		1.23011	1.23011	1.23011		0.212699	0.371577	0.307715
map00980	Metabolism of xenobiotics by cytochrome P450	8	5	7	7		0.878649	1.23011	1.23011		0.245593	0.371577	0.307715
map01522	Endocrine resistance	8	6	4	5		1.05438	0.702919	0.878649		0.302565	0.0263967	0.173628
map04012	ErbB signaling pathway	8	5	4	5		0.878649	0.702919	0.878649		0.245593	0.0263967	0.173628
map04216	Ferroptosis	8	6	6	6		1.05438	1.05438	1.05438		0.302565	0.261935	0.306036
map04330	Notch signaling pathway	8	5	8	7		0.878649	1.40584	1.23011		0.245593	0.230128	0.307715
map04341	Hedgehog signaling pathway - fly	8	8	7	6		1.40584	1.23011	1.05438		0.0653236	0.371577	0.306036
map04360	Axon guidance	8	6	8	6		1.05438	1.40584	1.05438		0.302565	0.230128	0.306036
map04520	Adherens junction	8	7	7	7		1.23011	1.23011	1.23011		0.212699	0.371577	0.307715
map04620	Toll-like receptor signaling pathway	8	5	6	5		0.878649	1.05438	0.878649		0.245593	0.261935	0.173628
map04624	Toll and Imd signaling pathway	8	5	6	5		0.878649	1.05438	0.878649		0.245593	0.261935	0.173628
map04720	Long-term potentiation	8	7	7	6		1.23011	1.23011	1.05438		0.212699	0.371577	0.306036
map04726	Serotonergic synapse	8	5	7	6		0.878649	1.23011	1.05438		0.245593	0.371577	0.306036
map04727	GABAergic synapse	8	6	9	8		1.05438	1.58157	1.40584		0.302565	0	0.135134
map04912	GnRH signaling pathway	8	7	8	6		1.23011	1.40584	1.05438		0.212699	0.230128	0.306036
map04928	Parathyroid hormone synthesis, secretion and action	8	4	6	6		0.702919	1.05438	1.05438		0.124415	0.261935	0.306036
map05100	Bacterial invasion of epithelial cells	8	5	6	7		0.878649	1.05438	1.23011		0.245593	0.261935	0.307715
map05142	Chagas disease	8	7	8	8		1.23011	1.40584	1.40584		0.212699	0.230128	0.135134
map05211	Renal cell carcinoma	8	5	6	5		0.878649	1.05438	0.878649		0.245593	0.261935	0.173628
map05222	Small cell lung cancer	8	4	5	6		0.702919	0.878649	1.05438		0.124415	0.10529	0.306036
map00140	Steroid hormone biosynthesis	7	4	5	6		0.803336	1.00417	1.205		0.215703	0.235935	0.34576
map00541	O-Antigen nucleotide sugar biosynthesis	7	6	7	6		1.205	1.40584	1.205		0.261753	0.276575	0.34576
map00740	Riboflavin metabolism	7	6	7	4		1.205	1.40584	0.803336		0.261753	0.276575	0.139248
map00780	Biotin metabolism	7	6	7	6		1.205	1.40584	1.205		0.261753	0.276575	0.34576
map00904	Diterpenoid biosynthesis	7	5	4	5		1.00417	0.803336	1.00417		0.319021	0.0790049	0.294637
map04122	Sulfur relay system	7	6	5	5		1.205	1.00417	1.00417		0.261753	0.235935	0.294637
map04270	Vascular smooth muscle contraction	7	4	5	3		0.803336	1.00417	0.602502		0.215703	0.235935	0.0394187
map04340	Hedgehog signaling pathway	7	8	7	6		1.60667	1.40584	1.205		0	0.276575	0.34576
map04380	Osteoclast differentiation	7	4	5	4		0.803336	1.00417	0.803336		0.215703	0.235935	0.139248
map04391	Hippo signaling pathway - fly	7	6	8	8		1.205	1.60667	1.60667		0.261753	0	0
map04657	IL-17 signaling pathway	7	5	5	6		1.00417	1.00417	1.205		0.319021	0.235935	0.34576
map04660	T cell receptor signaling pathway	7	4	5	4		0.803336	1.00417	0.803336		0.215703	0.235935	0.139248
map04710	Circadian rhythm	7	6	7	5		1.205	1.40584	1.00417		0.261753	0.276575	0.294637
map04920	Adipocytokine signaling pathway	7	6	6	5		1.205	1.205	1.00417		0.261753	0.390613	0.294637
map05031	Amphetamine addiction	7	6	6	7		1.205	1.205	1.40584		0.261753	0.390613	0.173599
map05140	Leishmaniasis	7	4	5	6		0.803336	1.00417	1.205		0.215703	0.235935	0.34576
map05213	Endometrial cancer	7	4	6	4		0.803336	1.205	0.803336		0.215703	0.390613	0.139248
map05223	Non-small cell lung cancer	7	2	5	4		0.401668	1.00417	0.803336		0.0212091	0.235935	0.139248
map00261	Monobactam biosynthesis	6	4	7	4		0.937226	1.64015	0.937226		0.320317	0	0.270133
map00591	Linoleic acid metabolism	6	3	4	4		0.702919	0.937226	0.937226		0.173192	0.202385	0.270133
map00905	Brassinosteroid biosynthesis	6	3	4	5		0.702919	0.937226	1.17153		0.173192	0.202385	0.380548
map00908	Zeatin biosynthesis	6	1	2	6		0.234306	0.468613	1.40584		0.00850757	0.0081467	0.222993
map00982	Drug metabolism - cytochrome P450	6	5	6	5		1.17153	1.40584	1.17153		0.315509	0.332377	0.380548
map04015	Rap1 signaling pathway	6	3	7	5		0.702919	1.64015	1.17153		0.173192	0	0.380548
map04370	VEGF signaling pathway	6	3	4	5		0.702919	0.937226	1.17153		0.173192	0.202385	0.380548
map04540	Gap junction	6	6	6	4		1.40584	1.40584	0.937226		0.129304	0.332377	0.270133
map04622	RIG-I-like receptor signaling pathway	6	4	4	3		0.937226	0.937226	0.702919		0.320317	0.202385	0.102095
map04650	Natural killer cell mediated cytotoxicity	6	3	4	3		0.702919	0.937226	0.702919		0.173192	0.202385	0.102095
map04668	TNF signaling pathway	6	2	3	3		0.468613	0.702919	0.702919		0.0525989	0.054197	0.102095
map04724	Glutamatergic synapse	6	7	7	6		1.64015	1.64015	1.40584		0	0	0.222993
map04730	Long-term depression	6	4	5	3		0.937226	1.17153	0.702919		0.320317	0.402222	0.102095
map04913	Ovarian steroidogenesis	6	5	4	6		1.17153	0.937226	1.40584		0.315509	0.202385	0.222993
map04918	Thyroid hormone synthesis	6	6	6	6		1.40584	1.40584	1.40584		0.129304	0.332377	0.222993
map04935	Growth hormone synthesis, secretion and action	6	5	5	5		1.17153	1.17153	1.17153		0.315509	0.402222	0.380548
map04961	Endocrine and other factor-regulated calcium reabsorption	6	6	6	4		1.40584	1.40584	0.937226		0.129304	0.332377	0.270133
map04962	Vasopressin-regulated water reabsorption	6	4	5	5		0.937226	1.17153	1.17153		0.320317	0.402222	0.380548
map04975	Fat digestion and absorption	6	5	5	4		1.17153	1.17153	0.937226		0.315509	0.402222	0.270133
map04976	Bile secretion	6	6	6	5		1.40584	1.40584	1.17153		0.129304	0.332377	0.380548
map05218	Melanoma	6	2	4	3		0.468613	0.937226	0.702919		0.0525989	0.202385	0.102095
map05220	Chronic myeloid leukemia	6	2	4	3		0.468613	0.937226	0.702919		0.0525989	0.202385	0.102095
map05221	Acute myeloid leukemia	6	4	3	4		0.937226	0.702919	0.937226		0.320317	0.054197	0.270133
map00531	Glycosaminoglycan degradation	5	5	5	5		1.40584	1.40584	1.40584		0.181889	0.399414	0.286417
map00660	C5-Branched dibasic acid metabolism	5	5	5	4		1.40584	1.40584	1.12467		0.181889	0.399414	0.407167
map00945	Stilbenoid, diarylheptanoid and gingerol biosynthesis	5	4	5	5		1.12467	1.40584	1.40584		0.369696	0.399414	0.286417
map03070	Bacterial secretion system	5	4	5	4		1.12467	1.40584	1.12467		0.369696	0.399414	0.407167
map04112	Cell cycle - Caulobacter	5	5	5	5		1.40584	1.40584	1.40584		0.181889	0.399414	0.286417
map04550	Signaling pathways regulating pluripotency of stem cells	5	3	4	3		0.843503	1.12467	0.843503		0.30014	0.402646	0.231136
map04625	C-type lectin receptor signaling pathway	5	3	3	4		0.843503	0.843503	1.12467		0.30014	0.162022	0.407167
map04662	B cell receptor signaling pathway	5	4	5	4		1.12467	1.40584	1.12467		0.369696	0.399414	0.407167
map04713	Circadian entrainment	5	6	5	4		1.68701	1.40584	1.12467		0	0.399414	0.407167
map04725	Cholinergic synapse	5	4	5	4		1.12467	1.40584	1.12467		0.369696	0.399414	0.407167
map04917	Prolactin signaling pathway	5	4	5	4		1.12467	1.40584	1.12467		0.369696	0.399414	0.407167
map04925	Aldosterone synthesis and secretion	5	4	3	3		1.12467	0.843503	0.843503		0.369696	0.162022	0.231136
map05133	Pertussis	5	5	6	5		1.40584	1.68701	1.40584		0.181889	0	0.286417
map05216	Thyroid cancer	5	2	4	2		0.562336	1.12467	0.562336		0.121662	0.402646	0.065493
map05322	Systemic lupus erythematosus	5	3	3	5		0.843503	0.843503	1.40584		0.30014	0.162022	0.286417
map00521	Streptomycin biosynthesis	4	3	4	4		1.05438	1.40584	1.40584		0.415813	0.479943	0.367851
map00603	Glycosphingolipid biosynthesis - globo and isoglobo series	4	4	3	3		1.40584	1.05438	1.05438		0.255828	0.386926	0.418188
map00625	Chloroalkane and chloroalkene degradation	4	3	4	3		1.05438	1.40584	1.05438		0.415813	0.479943	0.418188
map00643	Styrene degradation	4	5	4	3		1.7573	1.40584	1.05438		0	0.479943	0.418188
map03450	Non-homologous end-joining	4	2	2	2		0.702919	0.702919	0.702919		0.253081	0.116731	0.177978
map04320	Dorso-ventral axis formation	4	1	3	2		0.35146	1.05438	0.702919		0.0683628	0.386926	0.177978
map04392	Hippo signaling pathway - multiple species	4	2	4	3		0.702919	1.40584	1.05438		0.253081	0.479943	0.418188
map04614	Renin-angiotensin system	4	4	3	2		1.40584	1.05438	0.702919		0.255828	0.386926	0.177978
map04659	Th17 cell differentiation	4	4	3	4		1.40584	1.05438	1.40584		0.255828	0.386926	0.367851
map04664	Fc epsilon RI signaling pathway	4	3	4	3		1.05438	1.40584	1.05438		0.415813	0.479943	0.418188
map04740	Olfactory transduction	4	5	3	3		1.7573	1.05438	1.05438		0	0.386926	0.418188
map04750	Inflammatory mediator regulation of TRP channels	4	5	4	4		1.7573	1.40584	1.40584		0	0.479943	0.367851
map04923	Regulation of lipolysis in adipocytes	4	4	3	3		1.40584	1.05438	1.05438		0.255828	0.386926	0.418188
map04924	Renin secretion	4	5	4	3		1.7573	1.40584	1.05438		0	0.479943	0.418188
map04926	Relaxin signaling pathway	4	3	4	3		1.05438	1.40584	1.05438		0.415813	0.479943	0.418188
map04930	Type II diabetes mellitus	4	4	3	4		1.40584	1.05438	1.40584		0.255828	0.386926	0.367851
map04933	AGE-RAGE signaling pathway in diabetic complications	4	4	4	4		1.40584	1.40584	1.40584		0.255828	0.479943	0.367851
map04974	Protein digestion and absorption	4	4	4	4		1.40584	1.40584	1.40584		0.255828	0.479943	0.367851
map04979	Cholesterol metabolism	4	4	4	3		1.40584	1.40584	1.05438		0.255828	0.479943	0.418188
map05146	Amoebiasis	4	5	4	4		1.7573	1.40584	1.40584		0	0.479943	0.367851
map05219	Bladder cancer	4	1	2	2		0.35146	0.702919	0.702919		0.0683628	0.116731	0.177978
map05410	Hypertrophic cardiomyopathy	4	3	5	4		1.05438	1.7573	1.40584		0.415813	0	0.367851
map00072	Synthesis and degradation of ketone bodies	3	3	3	3		1.40584	1.40584	1.40584		0.359781	0.576674	0.472398
map00232	Caffeine metabolism	3	2	2	1		0.937226	0.937226	0.468613		0.4384	0.348559	0.114194
map00333	Prodigiosin biosynthesis	3	3	3	3		1.40584	1.40584	1.40584		0.359781	0.576674	0.472398
map00440	Phosphonate and phosphinate metabolism	3	2	3	3		0.937226	1.40584	1.40584		0.4384	0.576674	0.472398
map00604	Glycosphingolipid biosynthesis - ganglio series	3	4	2	2		1.87445	0.937226	0.937226		0	0.348559	0.40263
map00901	Indole alkaloid biosynthesis	3	1	3	3		0.468613	1.40584	1.40584		0.177813	0.576674	0.472398
map00902	Monoterpenoid biosynthesis	3	2	3	3		0.937226	1.40584	1.40584		0.4384	0.576674	0.472398
map00966	Glucosinolate biosynthesis	3	2	2	2		0.937226	0.937226	0.937226		0.4384	0.348559	0.40263
map02026	Biofilm formation - Escherichia coli	3	3	3	3		1.40584	1.40584	1.40584		0.359781	0.576674	0.472398
map04215	Apoptosis - multiple species	3	2	2	1		0.937226	0.937226	0.468613		0.4384	0.348559	0.114194
map04611	Platelet activation	3	4	4	3		1.87445	1.87445	1.40584		0	0	0.472398
map04630	JAK-STAT signaling pathway	3	3	2	2		1.40584	0.937226	0.937226		0.359781	0.348559	0.40263
map04745	Phototransduction - fly	3	3	3	3		1.40584	1.40584	1.40584		0.359781	0.576674	0.472398
map04911	Insulin secretion	3	2	3	3		0.937226	1.40584	1.40584		0.4384	0.576674	0.472398
map04970	Salivary secretion	3	4	3	2		1.87445	1.40584	0.937226		0	0.576674	0.40263
map04977	Vitamin digestion and absorption	3	2	3	3		0.937226	1.40584	1.40584		0.4384	0.576674	0.472398
map05032	Morphine addiction	3	3	3	2		1.40584	1.40584	0.937226		0.359781	0.576674	0.40263
map05143	African trypanosomiasis	3	1	2	2		0.468613	0.937226	0.937226		0.177813	0.348559	0.40263
map05416	Viral myocarditis	3	3	3	3		1.40584	1.40584	1.40584		0.359781	0.576674	0.472398
map00362	Benzoate degradation	2	2	2	2		1.40584	1.40584	1.40584		0.505915	0.692861	0.606608
map00401	Novobiocin biosynthesis	2	1	1	2		0.702919	0.702919	1.40584		0.410809	0.279093	0.606608
map00430	Taurine and hypotaurine metabolism	2	1	2	2		0.702919	1.40584	1.40584		0.410809	0.692861	0.606608
map00627	Aminobenzoate degradation	2	1	2	1		0.702919	1.40584	0.702919		0.410809	0.692861	0.34455
map00785	Lipoic acid metabolism	2	2	1	2		1.40584	0.702919	1.40584		0.505915	0.279093	0.606608
map00942	Anthocyanin biosynthesis	2	2	1	2		1.40584	0.702919	1.40584		0.505915	0.279093	0.606608
map00944	Flavone and flavonol biosynthesis	2	2	1	2		1.40584	0.702919	1.40584		0.505915	0.279093	0.606608
map00981	Insect hormone biosynthesis	2	2	2	1		1.40584	1.40584	0.702919		0.505915	0.692861	0.34455
map04658	Th1 and Th2 cell differentiation	2	2	2	2		1.40584	1.40584	1.40584		0.505915	0.692861	0.606608
map04711	Circadian rhythm - fly	2	2	2	2		1.40584	1.40584	1.40584		0.505915	0.692861	0.606608
map04744	Phototransduction	2	2	2	2		1.40584	1.40584	1.40584		0.505915	0.692861	0.606608
map04927	Cortisol synthesis and secretion	2	2	1	2		1.40584	0.702919	1.40584		0.505915	0.279093	0.606608
map04929	GnRH secretion	2	1	2	1		0.702919	1.40584	0.702919		0.410809	0.692861	0.34455
map04940	Type I diabetes mellitus	2	2	2	2		1.40584	1.40584	1.40584		0.505915	0.692861	0.606608
map04964	Proximal tubule bicarbonate reclamation	2	2	3	2		1.40584	2.10876	1.40584		0.505915	0	0.606608
map05030	Cocaine addiction	2	1	2	2		0.702919	1.40584	1.40584		0.410809	0.692861	0.606608
map05217	Basal cell carcinoma	2	1	2	1		0.702919	1.40584	0.702919		0.410809	0.692861	0.34455
map05340	Primary immunodeficiency	2	2	1	1		1.40584	0.702919	0.702919		0.505915	0.279093	0.34455
map00254	Aflatoxin biosynthesis	1	1	1	1		1.40584	1.40584	1.40584		0.711319	0.832407	0.778883
map00281	Geraniol degradation	1	1	1	1		1.40584	1.40584	1.40584		0.711319	0.832407	0.778883
map00361	Chlorocyclohexane and chlorobenzene degradation	1	1	1	1		1.40584	1.40584	1.40584		0.711319	0.832407	0.778883
map00364	Fluorobenzoate degradation	1	1	1	1		1.40584	1.40584	1.40584		0.711319	0.832407	0.778883
map00405	Phenazine biosynthesis	1	1	1	1		1.40584	1.40584	1.40584		0.711319	0.832407	0.778883
map00471	D-Glutamine and D-glutamate metabolism	1	1	1	1		1.40584	1.40584	1.40584		0.711319	0.832407	0.778883
map00523	Polyketide sugar unit biosynthesis	1	1	1	1		1.40584	1.40584	1.40584		0.711319	0.832407	0.778883
map00524	Neomycin, kanamycin and gentamicin biosynthesis	1	1	1	1		1.40584	1.40584	1.40584		0.711319	0.832407	0.778883
map00550	Peptidoglycan biosynthesis	1	1	1	1		1.40584	1.40584	1.40584		0.711319	0.832407	0.778883
map00623	Toluene degradation	1	1	1	1		1.40584	1.40584	1.40584		0.711319	0.832407	0.778883
map00903	Limonene and pinene degradation	1	1	1	1		1.40584	1.40584	1.40584		0.711319	0.832407	0.778883
map01051	Biosynthesis of ansamycins	1	1	1	1		1.40584	1.40584	1.40584		0.711319	0.832407	0.778883
map01502	Vancomycin resistance	1	1	1	1		1.40584	1.40584	1.40584		0.711319	0.832407	0.778883
map02025	Biofilm formation - Pseudomonas aeruginosa	1	1	1	1		1.40584	1.40584	1.40584		0.711319	0.832407	0.778883
map04670	Leukocyte transendothelial migration	1	1	3	2		1.40584	4.21752	2.81168		0.711319	0	0
map05033	Nicotine addiction	1	1	1	1		1.40584	1.40584	1.40584		0.711319	0.832407	0.778883
map05111	Biofilm formation - Vibrio cholerae	1	1	1	1		1.40584	1.40584	1.40584		0.711319	0.832407	0.778883
map05412	Arrhythmogenic right ventricular cardiomyopathy	1	1	2	2		1.40584	2.81168	2.81168		0.711319	0	0
map05414	Dilated cardiomyopathy	1	2	2	2		2.81168	2.81168	2.81168		0	0	0
